# Supplementary material for: Identification and expression pattern of chemosensory genes in the transcriptome of Propsilocerus akamusi
Source: PeerJ. 2020 Jul 21;8:e9584. doi: 10.7717/peerj.9584 (PMC7380273; doi:10.7717/peerj.9584)
Supplement: Supplemental Information 1 [file peerj-08-9584-s001.fa]

>CL1.Contig1_All
GTCGTAACTTCTTCGTCGTTGATGAAACAGCGCCAGTCATTTTCGTTTGA
ATCAATTTTTAACCCAGTCAAAGTGTTGATAGTTAAGCCAACTGTGTTCA
AGTCGACTTAAAGTGTGCAATCAAAGCGGATTTAGCAGCAAAAATGAGCA
ATTATGCATGGGTCACGTTGGCAACCAACGACTCGTACGCAGTGGGCGCA
CTGGTTGTTGCAAATTCATTAAAGCGTGTCAATACCGTGCATCAGCTGGC
CATCCTTATCACACCGGAAGTAACGGATGCAATGAAGAGCACGCTTGGAA
CAGTGTTCGATGTTGTACAAGTAGTCGATGTTCTTGATTCTAAAGATGCC
GCAAACTTAGCAGTTCTTCAACGTCCCGAGCTCGGCATTACATTCACAAA
ATTGCACTGCTGGACTCTTACACAATTCACCAAATGTGTGTTCCTTGATG
CTGATGTTTTGATTCTTTCAAATTGCGATGAGCTCTTTGAGCGCGACGAA
TTCTCAGCTGCTCCAGATGTCGGTTGGCCAGATTGTTTTAATTCTGGCGT
TTTTGTGTTCCAACCCAGCATGGACACTTATGGAAAACTCATTCAGTTCG
CCGAATCTGCTGGAAGCTTTGACGGAGGAGATCAAGGATTGCTGAATCAA
TATTTCTCCGGATGGTCGCAGGCAGATGCCTCAAAGCGCCTTCCGTTCGT
GTACAACACAGCATCAACAGCGACTTACTCATATTTGCCTGCATTTAAAA
GATACAATCAGGACATCAAGATCCTTCATTTTATTGGCGAAACAAAGCCA
TGGACTCAGTCATTTAACCCAGAAAGCCGAAGCGTTGAATCACCAACCGG
CTACAGTCATCTTCAAGGATTTTTGCAACTTTGGTGGGATTTGTTCTGTG
ACACTGTTCATCCATCGCTGACTAAGGATATGACTGGCATTGCCGGATCA
CTTGCCAACGTAACGATACGTTCAGCAGAACAGATTGCAAGCGAGAATCA
ATTTAGACGTGCCAATTGGGAAGCAGGTCAAATCGATTATTTGGGCGAAG
ATTCGTTTAGTAATATTTGGGCAAAGATCCAGCAAACAATCGAAGCTCCA
CCACCAGAAGTAACTGAGCAACGTGAACGCAAACGATCACGCTCAAAGAC
ACCACAACGATCAGTTGAAGCTGAAACAAGTCCAAAACCAGAACCTGCTA
TTTCTGCTGAAACAATTGCAGCAGCAGTCGTCGAAGAAAAACCTGTTGAA
ACGGTCGCTGAGAAGCCCGTTCTTACTACAACAGAAAAACCAGAACTCGC
TGTCGCTGAAAAGCCGAATCTCGCAGTTGCTGAAAAACCAAATCTTGCCG
TTGCTGAGAAGCCAAAACTTGCTGTCGTAGAAAAACCAGCATTGAAAGTA
GCCGAAAAGCCCAAGGAAGTCGAAAAGCCTAAGGAAGTCGTAAAACCTAA
GGAAGTCGTAAAACCTAAAGAAGCCGAAAAGCCCAAGGAAGTCCAAAAAC
CAAAGGAAGCCGAAAAGCCCAAGCAAGTGGAAAAGCCAAAAGTTGCTGAG
AAGCCTGTTAAAGTTGCACCTGTAGAGGAGACGCCTGTTGTGAAAGCCCC
AGCACCAACTCCAGTTGAGTCAAAACCGACTGTTGTACCAGCACAAAAAG
CATCACCAATCGTCGAAGCTAAAAAGCCAGAAGCACCGCTAGCTAAGAAG
AAGGAAGTTATTCGCACAAAGAAAAACAAGCGCAAATAATGATTCAGTGT
GCGCTTCTCTTTTTTGCTGCCTTTCGATGATCTATAAAAAAAAAAACATT
TATTCACTTCTTTTTTTTACTGTTTCATCAAATCAAAGGAAAACTTTTTT
CGCTTTGAGCTTTATAAAATTGTTTCTGTCTGTTTGTTTCCTGTTTTGTT
GTCACTTTCATCAAAAAAATATTTTTTTGTCTTCATTATTTCAAATCTCA
CAAAATATTTTTCGGTGATTTTGCGCCGACACAAGTGTACAAAATATAAA
TCATTGAATGAATCAATTCTCTTTTTTTTCCTTCAAATGTTAATTACGAA
AAGACTTCTAGATATACAATAAATCTCGCATGCGACAATAATAAACATTT
TTATAATGATCAGATTGATCGAATCGGGTCTGAGTGAGGACCTTTGAAAA
TTTCGATGATGTTTTTTTTTTCTTATAGCAAAATTTACGCTTGGCAACAT
TTTCATAACATTTTTTTCCTCTGCTCTGTTCTTCATGGTGATAGACAGAC
CAATTCATCTTATGAATTTTGCTTTCAATTTTCTTCACAACTTAAAAATT
CGCTTTCAAAGATCTGACACAGAAAAAAATCTCATAAATTTTTCATCTTT
TAGTGTGAATCATTCAATCGTTTTCTCATTCACATTTCATCCGTTGTTAT
TGATGTGTTCCGATGGTACATTCAAACAAAAACAAAAAAAAAATCTCATT
GAGAATCACAAACTTTGGCAACCGAAATACTAATTTTCTCTTTTTCAACA
TTTCACAAATCTCAAATTAATAATTTTCCTCTCAAAAAAAAAAAACTACA
AATTTCCATTGTGC
>CL1.Contig2_All
AATTTAACAAATTCGAAGAAATATTTCGATTTTAAGAACCATTTTGTTTT
GTTTTTTATTTTTCAAAAAATAAATCCTCAATAAAAATTACAATTAAAAG
TCGGATCAGTTTGAGTTAAGATTATAACATTTTGTTTTTGTTCGTCATCT
TCCACCAAAACAAAACAAATAAACGAAAGCAATCAAAAAATCTGAAGAAA
ACATTTTCCTTTAATATTTTTTTTTTCCAGCACACTTAACACTTTTTTTT
CGTCTTCGAGTATATAAGAAATGGTTTATAAGGCGAGAATTATTTACATA
AATTATTGAAAAATATTTTTTTTTGATGTTGTTTATGATTAATAAACTAT
CGAGATAGATAAATGAAGTAACAGAAAACCATAAAAAAAAAATTTGATTA
TTAATTCTGATTGAGTTTTTCTTCACTAAAATGATTTTGCATGTCCCTCG
TGTGGATAGTAAATATTGCTTCTTGATGCTTCATTAATGTTTGAATAAAA
AATAGAAGTTTGCGATTAGAATAAGTTACGAGTGTGTGATTGTGTTAAGA
TTAATTAGTGTGAAGTGTGTAATAAAATGTTTAACAAACGCATTAAATAA
TTTTCATAAATGGTTATCAACAAATAGAATTTTTTGGGTTTTTTTTTTTT
CTCCAACAAACAAATTGAACATTTTCATCCTTAAGAAATAATAAAGTCGT
TAGCACAATGTGCAACAGCAAAGAGTTTAAGTAATGTTTTCATAACTCAT
GTTGATTCATCATCATCCATTTCGAACTGAAGAAATATAAAAATGAAATT
ACACAAGAAATAATGAAAATTAACCGAAAAGTTTGACGCTCTTCATTGTG
TTTTGTTGAACACCTTGAGATTGATGCTTTGATTGAACAACGCGGCGTGT
CTTTCCCGATGTGCTGGTGGATTCACTTACTTCTTCTTCAACGGGATCAT
AAAATTCGCGGGTTTGAACTGAGGTGGCACCATTCAATTTCTTCGTGGTT
GTGGTCTGTCTGTATCCGTTTGTGATGCGCTCAACAACTACTGTTGATGT
TGATCCATCAGCATTCTTTGTGACTTGTGGACCTTTTGAAGCTAAGATAG
CCAAATTATTGCGCATTTCCATAGCTTCTTGTGGATCAACAGATTCCTCA
ACGGCATCAAAGAATTCACGAGTTTGAGTTTTGCTTGAACCATCCGGGAA
GACAGTTGTTGAGATTTCACGGTAACCTTTTTCGGTTTTTTCACGAACGA
CGGTTGTGACACCTTCGTTGCTATCGCGAGCCATTAAAGCGGCACGTTGC
TCTTCTGTAACTTTCTTTGATGTTTTCTTAGTAATTTTCTTCGTTTCGAC
ATGTCCATTTTCTTCAAACTCACCAGCATCGTGCTGTTGAACTTGTTGAA
TTTGCTGAACTTGTTGAGTTTGCTGATATTGGTGAGTCTCTTCAACATCT
TGCTCTTCAACTTGCTGCTTTTCAATTTTAGAAGACTTCTTTTTGGTCTT
TTTAGTAGTTGTTGATTTACTTTCTTCAGTAGATTCTTCAACTTCATGAT
GCTGCTTGATGACAGTTTCCTTCAATTTCATGCGAATTGAAGATGCTTCA
TGTTCAATAATTTCAGTTGTTTCAATGATTTCCTTTTCTTTTGGATAGAA
AACAATTTGAGTTGTTTGCTTGTATTGACCGTTTGGCAATTTCGTTGTTG
TAATGTCCTTGTGTCCTGTACCATCCGGGAATGGTTCGCGAACAACAGAA
ACATTGTTGCCATCGTCATCTTCATATGACTCGATGACTTCTTGATTCAA
ATTGACGACCTTCTTAACCTTCTTCTTCTTACCACTCTTCGTTGTAGTTG
TCTCTTCAACAACTTGAGTTTCAGTTTTTGGAACTTCAACTGGATCATAG
AACATCTTAACGGATGTCTTATGAGTACCATCGGGGAAGACAGTTGTTGC
AATTTCCTTATAACCTCCCTCAAAAGCTTCACGAACAACGTCAGTGTGGC
CTTCAATCTTTGTCTTCTTCTTCTTCTTCTTGCCATCCTTGGTCGTGATA
ATTGTTTCCTCTGGTGGTGGGGCTGGAGGAGCGTTTGCACGCATCTCAGC
TAACTTCTGATCATCAATTTCTTCTTCTTCGACATTTTCCTCAATTTCTT
CTTCATCTTCAACGGCTGGATAATACGTGCGAACCATAGTGGTAGTACGT
TTGCCGATTTTGTCATTGACCCATTCTTTAGTAGTAATTATTTGTTGAAA
ACCATCATCAATGCGTTTGGTAACAATTTTCGTGTTGGTGGCTTCATCGA
ATTGTGTAATTTCATTTTCATCGCCAAGTAATTCAGCCAATTCTTCAAAA
GACGATGGTGGTACGTTTGCCATTGTGGTTTAGTGTTGTGTGTCTGTATG
TGTGAGAGATTTACTTTCGTTTCCTTTTTTCTTCCTTCTTCTTAGCTAGC
GGTGCTTCTGGCTTTTTAGCTTCGACAATCGGTGATGCTTTTTGTGCTGG
TACAACAGTCGGTTTTGACTCAACTGGAGTTGGTGCTGGGGCTTTCACAA
CAGGCGTCTCCTCTACAGGTGCAACTTTAACAGGCTTCTCAGCAACTTTT
GGCTTTTCCACTTGCTTGGGCTTTTCGGCTTCCTTTGGTTTTTGGACTTC
CTTGGGCTTTTCGGCTTCTTTAGGTTTTACGACTTCCTTAGGTTTTACGA
CTTCCTTAGGCTTTTCGACTTCCTTGGGCTTTTCGGCTACTTTCAATGCT
GGTTTTTCTACGACAGCAAGTTTTGGCTTCTCAGCAACGGCAAGATTTGG
TTTTTCAGCAACTGCGAGATTCGGCTTTTCAGCGACAGCGAGTTCTGGTT
TTTCTGTTGTAGTAAGAACGGGCTTCTCAGCGACCGTTTCAACAGGTTTT
TCTTCGACGACTGCTGCTGCAATTGTTTCAGCAGAAATAGCAGGTTCTGG
TTTTGGACTTGTTTCAGCTTCAACTGATCGTTGTGGTGTCTTTGAGCGTG
ATCGTTTGCGTTCACGTTGCTCAGTTACTTCTGGTGGTGGAGCTTCGATT
GTTTGCTGGATCTTTGCCCAAATATTACTAAACGAATCTTCGCCCAAATA
ATCGATTTGACCTGCTTCCCAATTGGCACGTCTAAATTGATTCTCGCTTG
CAATCTGTTCTGCTGAACGTATCGTTACGTTGGCAAGTGATCCGGCAATG
CCAGTCTTCACAGAGAAGTCACGGAACAAAAGTAAGAGGAAATACTCGCG
ATCGAGATACACGAGACCCGAAATGGAACTGATTTGAGAACTGGTCTCAA
GAAGCA
>CL1.Contig3_All
AATTTAACAAATTCGAAGAAATATTTCGATTTTAAGAACCATTTTGTTTT
GTTTTTTATTTTTCAAAAAATAAATCCTCAATAAAAATTACAATTAAAAG
TCGGATCAGTTTGAGTTAAGATTATAACATTTTGTTTTTGTTCGTCATCT
TCCACCAAAACAAAACAAATAAACGAAAGCAATCAAAAAATCTGAAGAAA
ACATTTTCCTTTAATATTTTTTTTTTCCAGCACACTTAACACTTTTTTTT
TCGTCTTCGAGTATATAAGAAATGGTTTATAAGGCGAGAATTATTTACAT
AAATTATTGAAAAATATTTTTTTTTGATGTTGTTTATGATTAATAAACTA
TCGAGATAGATAAATGAAGTAACAGAAAACCATAAAAAAAAAATTTGATT
ATTAATTCTGATTGAGTTTTTCTTCACTAAAATGATTTTGCATGTCCCTC
GTGTGGATAGTAAATATTGCTTCTTGATGCTTCATTAATGTTTGAATAAA
AAATAGAAGTTTGCGATTAGAATAAGTTACGAGTGTGTGATTGTGTTAAG
ATTAATTAGTGTGAAGTGTGTAATAAAATGTTTAACAAACGCATTAAATA
ATTTTCATAAATGGTTATCAACAAATAGAATTTTTTGGGTTTTTTTTTTT
TCTCCAACAAACAAATTGAACATTTTCATCCTTAAGAAATAATAAAGTCG
TTAGCACAATGTGCAACAGCAAAGAGTTTAAGTAATGTTTTCATAACTCA
TGTTGATTCATCATCATCCATTTCGAACTGAAGAAATATAAAAATGAAAT
TACACAAGAAATAATGAAAATTAACCGAAAAGTTTGACGCTCTTCATTGT
GTTTTGTTGAACACCTTGAGATTGATGCTTTGATTGAACAACGCGGCGTG
TCTTTCCCGATGTGCTGGTGGATTCACTTACTTCTTCTTCAACGGGATCA
TAAAATTCGCGGGTTTGAACTGAGGTGGCACCATTCAATTTCTTCGTGGT
TGTGGTCTGTCTGTATCCGTTTGTGATGCGCTCAACAACTACTGTTGATG
TTGATCCATCAGCATTCTTTGTGACTTGTGGACCTTTTGAAGCTAAGATA
GCCAAATTATTGCGCATTTCCATAGCTTCTTGTGGATCAACAGATTCCTC
AACGGCATCAAAGAATTCACGAGTTTGAGTTTTGCTTGAACCATCCGGGA
AGACAGTTGTTGAGATTTCACGGTAACCTTTTTCGGTTTTTTCACGAACG
ACGGTTGTGACACCTTCGTTGCTATCGCGAGCCATTAAAGCGGCACGTTG
CTCTTCTGTAACTTTCTTTGATGTTTTCTTAGTAATTTTCTTCGTTTCGA
CATGTCCATTTTCTTCAAACTCACCAGCATCGTGCTGTTGAACTTGTTGA
ATTTGCTGAACTTGTTGAGTTTGCTGATATTGGTGAGTCTCTTCAACATC
TTGCTCTTCAACTTGCTGCTTTTCAATTTTAGAAGACTTCTTTTTGGTCT
TTTTAGTAGTTGTTGATTTACTTTCTTCAGTAGATTCTTCAACTTCATGA
TGCTGCTTGATGACAGTTTCCTTCAATTTCATGCGAATTGAAGATGCTTC
ATGTTCAATAATTTCAGTTGTTTCAATGATTTCCTTTTCTTTTGGATAGA
AAACAATTTGAGTTGTTTGCTTGTATTGACCGTTTGGCAATTTCGTTGTT
GTAATGTCCTTGTGTCCTGTACCATCCGGGAATGGTTCGCGAACAACAGA
AACATTGTTGCCATCGTCATCTTCATATGACTCGATGACTTCTTGATTCA
AATTGACGACCTTCTTAACCTTCTTCTTCTTACCACTCTTCGTTGTAGTT
GTCTCTTCAACAACTTGAGTTTCAGTTTTTGGAACTTCAACTGGATCATA
GAACATCTTAACGGATGTCTTATGAGTACCATCGGGGAAGACAGTTGTTG
CAATTTCCTTATAACCTCCCTCAAAAGCTTCACGAACAACGTCAGTGTGG
CCTTCAATCTTTGTCTTCTTCTTCTTCTTCTTGCCATCCTTGGTCGTGAT
AATTGTTTCCTCTGGTGGTGGGGCTGGAGGAGCGTTTGCACGCATCTCAG
CTAACTTCTGATCATCAATTTCTTCTTCTTCGACATTTTCCTCAATTTCT
TCTTCATCTTCAACGGCTGGATAATACGTGCGAACCATAGTGGTAGTACG
TTTGCCGATTTTGTCATTGACCCATTCTTTAGTAGTAATTATTTGTTGAA
AACCATCATCAATGCGTTTGGTAACAATTTTCGTGTTGGTGGCTTCATCG
AATTGTGTAATTTCATTTTCATCGCCAAGTAATTCAGCCAATTCTTCAAA
AGACGATGGTGGTACGTTTGCCATTGTGGTTTAGTGTTGTGTGTCTTCCT
TCTTCTTAGCTAGCGGTGCTTCTGGCTTTTTAGCTTCGACAATTGGTGAT
GCTTTTTGTGCTGGTACAACAGTCGGTTTTGACTCAACTGGAGTTGGTGC
TGGGGCTTTCACAACAGGCGTCTCCTCTACAGGTGCAACTTTAACAGGCT
TCTCAGCAACTTTTGGCTTTTCCACTTGCTTGGGCTTTTCGGCTTCCTTT
GGTTTTTGGACTTCCTTGGGCTTTTCGGCTTCTTTAGGTTTTACGACTTC
CTTAGGTTTTACGACTTCCTTAGGCTTTTCGACTTCCTTGGGCTTTTCGG
CTACTTTCAATGCTGGTTTTTCTACGACAGCAAGTTTTGGCTTCTCAGCA
ACGGCAAGATTTGGTTTTTCAGCAACTGCGAGATTCGGCTTTTCAGCGAC
AGCGAGTTCTGGTTTTTCTGTTGTAGTAAGAACGGGCTTCTCAGCGACCG
TTTCAACAGGTTTTTCTTCGACGACTGCTGCTGCAATTGTTTCAGCAGAA
ATAGCAGGTTCTGGTTTTGGACTTGTTTCAGCTTCAACTGATCGTTGTGG
TGTCTTTGAGCGTGATCGTTTGCGTTCACGTTGCTCAGTTACTTCTGGTG
GTGGAGCTTCGATTGTTTGCTGGATCTTTGCCCAAATATTACTAAACGAA
TCTTCGCCCAAATAATCGATTTGACCTGCTTCCCAATTGGCACGTCTAAA
TTGATTCTCGCTTGCAATCTGTTCTGCTGAACGTATCGTTACGTTGGCAA
GTGATCCGGCAATGCCAGTCTTCACAGAGAAGTCACGGAACAAAAGTAAG
AGGAAATACTCGCGATCGAGATACACGAGACCCGAAATGGAACTGATTTG
AGAACTGGTCTCAAGAAGCACTTAAACTCAACTGAAATCG
>CL1.Contig4_All
GGTGATGCTTTTTGTGCTGGTACAACAGTCGGTTTTGACTCAACTGGAGT
TGGTGCTGGGGCTTTCACAACAGGCGTCTCCTCTACAGGTGCAACTTTAA
CAGGCTTCTCAGCAACTTTTGGCTTTTCCACTTGCTTGGGCTTTTCGGCT
TCCTTTGGTTTTTGGACTTCCTTAGGTTTTACGACTTCCTTAGGCTTTTC
GACTTCCTTGGGCTTTTCGGCTACTTTCAATGCTGGTTTTTCTACGACAG
CAAGTTTTGGCTTCTCAGCAACGGCAAGATTTGGTTTTTCAGCAACTGCG
AGATTCGGCTTTTCAGCGACAGCGAGTTCTGGTTTTTCTGTTGTAGTAAG
AACGGGCTTCTCAGCGACCGTTTCAACAGGTTTTTCTTCGACGACTGCTG
CTGCAATTGTTTCAGCAGAAATAGCAGGTTCTGGTTTTGGACTTGTTTCA
GCTTCAACTGATCGTTGTGGTGTCTTTGAGCGTGATCGTTTGCGTTCACG
TTGCTCAGTTACTTCTGGTGGTGGAGCTTCGATTGTTTGCTGGATCTTTG
CCCAAATATTACTAAACGAATCTTCGCCCAAATAATCGATTTGACCTGCT
TCCCAATTGGCACGTCTAAATTGATTCTCGCTTGCAATCTGTTCTGCTGA
ACGTATCGTTACGTTGGCAAGTGATCCGGCAATGCCAGTCTTCACAGAGA
AGTCACGGAACAAAAGTAAGAGGAAATACTCGCGATCGAGATACACGAGA
CCCGAAATGGAACTGATTTGAGAACTGGTCTCAAGAAGCA
>CL2.Contig1_All
AGTGGCAGTCTAGGAAGTTAGATCGAGGGAAAAAAGAAAACGCGCTCTAA
ATGCCCAAGTTGAACTCCACACCGACGTCGATGTCGCGGGCAGTCTTGAC
AATCTTCGAGAACTGCACACTCTTCTCGGCGGCGCTCTGGAGGTCGTTGA
TGCTGAAGATCTTAAGACCGCTCTCGTCGATAAGCTTCTGGGCGGCCTCC
ATGTTGGTACCCTGGAGACGGGCAATGATGGGGATGCGGAGGTTCATGGT
CTCAGCGACGGAGATCAGACCCTTGGCGATGTCGTCGCAACGGACGATAC
CACCGAAGATGTTGACGAAGATGGCGGTAACCTTGGGGTCAGCGGTGATG
AGGTCGAAAGCGCTCTTGATGGCCTTGGGGGTAGCTCCGCCACCAACATC
GAGGAAGTTAGCGGGCGCACCACCGTTGAGCTTGATGATGTCCATGGTGG
CCATGGCGAGACCGGCACCGTTGACGAGGCAGCCAATGTCACCATCGAGC
TTGATGAAGTTCAGGCCCTGCTCGGCAGCCTTGACCTCATCGGCGTCCTC
CTGGGTGACGTCGCGCCAGTCGAAGACCTCCTTCTGCCTGAAGTCGGCGT
TGTCGTCGAATCCGAGCTTGGCGTCCATGCACATGACCTGGTGGTCGGAG
GTCTCGGAAAGGGGGTTGATCTCGATCTGAGTGGCATCCTTCTCCATGAA
GAGCTTGTAGAGCTTCTGGATGGTGTCGGCACCGGCGTCGATGCACTGAG
GGCTGAAGCCGAGCTCG
>CL2.Contig2_All
GACATTGGCTGCCTCGTCAACGGAGCCGGTCTCGCCATGGCCACCATGGA
CATTATCAAGCTCAACGGCGGCGCGCCAGCCAACTTCCTCGACGTTGGCG
GTGGTGCTACACCCGAAGCTATCAGGCAGGCGTTTGACTTGATTACCAGC
GACCCCAAGGTTACTGCCATCTTTGTCAACATCTTTGGTGGTATCGTCCG
TTGCGATGCTATTGCTAAGGGTCTGATTCAGGTTGTCAATGAGATGAACC
TCAAGACTCCGGTTATCGCTAGGTTACAGGGTAC
>CL3.Contig1_All
CATTTATGTCGTCACCGAATAAAGCTATTAACCTTTAAATGTATTATTTT
AATTGACCTTTCACCTGTCGAAAACAAATGTACACAATAAAAAAAAAATC
TTCGTTGCACAAATTTGCTTATTCGTATAAAAATAGTTTCTCACTACCGA
ACGAACGTTCAACAACACACTGAACAGCGATTTGCGTTCTGAGAGAGGGT
TCGAAAAAAAGTAATATTCTGAAAATTTATCTGTATTTCAATTGATAAGA
TAAAGATTTTTTTACGATGACAATGTGCCAGTGACGTTTCGTTATCAGTA
TAATTTTTTTGTTGTTGTTATTGTTGTCGACGACCTGATGGTTTGGCCAA
TTTATAAAGGAGTCTTTTCGGTGACGTATGGATTGTATGGCAGTTGATTT
TCATAACGTGGTGGTACCATTTCAAATTTCGGTGTAGTTAAATCATCTCG
ATTTGTCTCTTGAATTGTTGTCGGTGTTTCTGTTGTTGGTTCAACTCGCG
ACACTTCCACAATTGGTGGTGTTGAAACTCTAGAAAGAGTTCGGTGTATT
GTTTTAACTGGTGCTATTTTGACCGGCGGCTCGACCTTAACTAACTGATT
TTGTTTACAAATTTCCCACGCTGCCGGCGTAAATAGATAAACAATGACGC
AGTTGAGAATGAGTAACAGCACTGACTTTGATGTTCCGCCAAAGAAAATT
ATTGATGAAATGCTTCGATTTGTGACAGAAACCTGCTCAAGGATTGGTCT
GATTTCATCCTGATTTCTTATCTCAAGAAGACTCATCAATCCATTAACAC
TCAAACATTTGAAATAATCGACAAGATAGAAGCCAGAAGCTACCACATCC
AAAACTACTATTGTCACAAATACAGTTAAAAATGGTGCGAAATAAAGCAA
AAAGGTGATTTGCTTTGATTTGCCTTTGCGTCGTATGCCATTAAATGCCA
AAATGGAAGTTGCGACAAGAGCAATATTGAGCACTAAATAAACAATAGAA
AGTACTAGAGTTAAGAGAACTGCGT
>CL3.Contig2_All
CTTGGGAAAATATTGCACATTAATTTGAAATCGAATAATTTCAGTTACTT
ATAGCGAGTCCACGAACCATCGGCATCAATCAATTTCGGTCGGGTGTCCT
TTTGAAAATGAAGTGTATAATCTGGCACTGGAGTATTGTAAGGAATTGGC
TCGTCACTTCTTAACTCTTGAAGCACTTTTTTTGGGACATCATCTCTGGG
CTTAAAGTAACTCCATGGCAATTGTCCACGCAATTCCTCAGGCGCATGTA
CGGATGAACTTGTCCTTTCGACTTTACCAATGGAATTTCTTCTTTCTTGC
CTTTCATCGAATGGCGCCATTGAGTGCCGATTTGGTGGCTTCGGTGGAAC
TTTTGGTTTTTGCTTAGTTTCACTGTGACTTCTAAGAACAGGTGCAATTG
TTGGAAGTACTCTAACACGAATATGCTGCTGCTGTTGCTCGGGTATATCT
TCATGGCTGTATTCAGGAATATCCTTTAACGGTTCAACAGTACGAATCAC
GTGACCATTTGATTCCGAGTAACTACTTAAACGACTTTCAATTTCACGAT
CAACATTATCGAAGTCTGGCCGAGGTGAAGCTGAACGTTCCGGATATTTA
GCTGATACCGCAAGTGAGTTTGGACGTCTCACATGAGCCTGATTCTGATT
AGGAGCAGAATTAGGTGGAGGACTTCGTTGACGCATTTCTTTCTGATACG
AATTTGCGGGATAAGCGAATGCTTGAATGCTAGTATCATTATATCGTTGA
GGAGTTTCAGGTGGTGCCGTTCCTGCTGATGATGCTTGAACTTCTTGTAT
TGAAGCTTGTTCAGTGACATATCCCATTTGTCGCTCGTGTTGTTTCTGAG
CGATTGTATCAGTTTGAGGATCTTCAAATGCTGGATTCGTACGAGACATG
TTGTTGTTGTATTGTCTCGAACTTTCATGAACATACTTATGATAACTTGA
AACACTCCATCCAGCTTTTGTGACCAATGAGATGAAGACAATATCGAAAA
TAAGGAAAATGAATCCTTTCGATGTGACGAGAAACATAATTATTGGTGGT
AAAACACGCCATTGAACTCCTAGAGTTTCAAAAATCGAACGCACAGCGTT
TGGATTTGGAATTTCGAGCAGTTCCATTAGTCCATCAGTGCTCGTCACTT
GAACAGAATCCATCACATAAAACACTGTCGCTAGAACGTCCAAGACGACA
ATTGAAACACTGACAATAATCCATGGAACGAAAAATATCGGAAAGCTCGC
ACGACCTAGGCACGAGTTTTTGATGCCGCACAGCGAAAAAATTGCAGTAA
AAATGAGCGCTGAATAAAGTCCCAAATATGCAATGCAAAAGATGAAAGTT
CTAGCTGTGGCCTCGGTTTCATTAGGAATTAGAATAAGAGTCTCCGGCTC
GGCAATGATATCAAGATGTGACCATCGAATGTAATTTTTGCATTCAGACA
CTCGGAAATAGAGCAAATAGAGCATGTAGATTAGTGGGCTCTCATTCATA
TTGAATTCGCACATCCTTGCCATCAATCCAAGCACCGATAGCGTCACATA
GATAGCGCCAATTATGACTGAGTAAATTACAGCTGTTATTAGAATGCATC
GATATGCTTTCGTCATGCTCTTTCATGCAATCTTATGTCGCTTTAAGCGA
ATCCAATTATAAACTTGATGACTTCAGCTCTTCACCATTCAAGTAGAAGC
TAAATGAATGACTTTCACCTGTCGAAAACAAATGTACACAATAAAAAAAA
AATCTTCGTTGCACAAATTTGCTTATTCGTATAAAAATAGTTTCTCACTA
CCGAACGAACGTTCAACAACACACTGAACAGCGATTTGCGTTCTGAGAGA
GGGTTCGAAAAAAAGTAATATTCTGAAAATTTATCTGTATTTCAATTGAT
AAGATAAAGATTTTTTTACGATGACAATGTGCCAGTGACGTTTCGTTATC
AGTATACTTTTTTTTTGTTGTTGTTATTGTTGTCGACGACCTGATGGTTT
GGCCAATTTATAAAGGAGTCTTTTCGGTGACGTATGGATTGTATGGCAGT
TGATTTTCATAACGTGGTGGTACCATTTCAAATTTCGGTGTAGTTAAATC
ATCTCGATTTGTCTCTTGAATTGTTGTCGGTGTTTCTGTTGTTGGTTCAA
CTCGCGACACTTCCACAATTGGTGGTGTTGAAACTCTAGAAAGAGTTCGG
TGTATTGTTTTAACTGGTGCTATTTTGACCGGCGGCTCGACCTTAACTAA
CTGATTTTGTTTACAAATTTCCCACGCTGCCGGCGTAAATAGATAAACAA
TGACGCAGTTGAGAATGAGTAACAGCACTGACTTTGATGTTCCGCCAAAG
AAAATTATTGATGAAATGCTTCGATTTGTGACAGAAACCTGCTCAAGGAT
TGGTCTGATTTCATCCTGATTTCTTATCTCAAGAAGACTCATCAATCCAT
TAACACTCAAACATTTGAAATAATCGACAAGATAGAAGCCAGAAGCTACC
ACATCCAAAACTACTATTGTCACAAATACAGTTAAAAATGGTGCGAAATA
AAGCAAAAAGGTGATTTGCTTTGATTTGCCTTTGCGTCGTATGCCATCTG
TAATCATAAAGGTCGTTAATCATATTAGTCATCGAAAGAAAAAATATTTT
CACTGAGTGTGACTCACTGAATGCCAAAATGGAAGTTGCGACAAGAGCAA
TATTGAGCACTAAATAAACAATAGAAAGTACTAGAGTTAAGAGAACTGCG
TGCGATTCAGATGGCATCACTGGTTGCATAGCGATTGGCTCATTAATTCC
ATCAAGGGCTTCCCATTGCACATTATCGTAACAACGAGCAGCACGATAAT
ATTTTAAATACATCATATATGACACTGGATCATTATGGAAATCGAAGGCA
CAACTATATGACAATAAGGAAATGCTCGATAAAGTGATCAAAATGATGCC
AATAATCTGATAAACATTGAATTAATTAAATTACGAAAACAAAACAACCG
CAGACAACTTGCCAATGAATAAATCAGTACCAAACTGACAACAGCTAACG
GAGCTCGAATCATAATGTAACTGTTAGTGTGTGAAATCAAAACTTAAATG
AGGTTGAGGAAGAAAAAAAAATGTTTGTTCGTGATGATTCCGCCGATAAT
AAAGTCAAAGCGA
>CL4.Contig1_All
ATTTGTTTTATTTTCTCCTTTTTCCTAGGAATCTAAAGATCGCTCACAAT
TTCTCGTCTTGCAATTTTTCTTAACCTAAAAAAAAAATTAATGTGAACAA
TACTGATTGAATTTTGTGTTGTTTTTTTATTTTCATTAATTTTAACTAAG
CAGCGAAAAGTTTTTGCATAAAAATGGAATTATTTAATTTAACAATCGAG
ACCGTCAACACTCAAAATCAATCAATTCTTAATCCCGATCCGCTCAATGT
GAGCGATAACTTGGGGTTGGGGGGGGGTGAAAATTTTCTTAGATTTTTCA
TCAACATAATATCTTCGACACACTTCTTTTTTTTTGTTCAAATTTTGAAA
TTAGATGAAAATTGACACAAACTATAAGACTTTCTTCTTAAATGCTTCCT
AAAGATTCTTTCGTAATATTTTCTTTTGAGGTTTTTGGCCAACAATAAGT
TTTGTGACGTCGATCGAAAGTTCTTTTTAACGAGACTTTCTAAATTAATT
ATTGCTTGAACAAATTGAAATTTTCCATTCGATCGACGTCGTCAGCAAAT
CGAATTTTAAACGGCAAATTGTTTTTCTTCTCATTTTCTTCATCTACAAA
AAAAACTTTTGTGACTTTATGTGTGCGTGTGTCAGTCTTTGAAACAATTA
ATTTTTTTTTCTTGCATTCATTTAAAAATTAAAGCACTTAAAGCTAAGAA
TTAAGTAATAAGTAAAATAGAAATTTTTCTAGCTTTTCTTAAGCACGCCA
GTGACAGTGCAAGGCGTTGATGCTTCTTTAAATGAAAAATATCCCTTAAA
ACCTCACGTTTATCACTGAATATTCATATGCACTGGACACTGGTTGGGAT
GGATAAGTGTGTTCTGCGGCAATGATTGTTCGTGGTTAGTCCAAAAAAAA
ATCTTTCTAATTAATGACTTTTGTATAGAATTCCTTAAGAACTTAAAGCT
GAGTGACGGAGTGCGGGCATCCCATCGATGGCGTCATGGGTCCCATATTA
ATAAACATAAATCGTCTTCAGCTGTGGTTTCAGTTCGGGTGGAATAGCGG
GTGCTGGTTCGTGTGATTTACGCGAAACAAGACGCTTAAAACGTCCACTC
AATTGCTTACGGAAGCCTCTTAGACCCATTTTGTCATTGTGGTGCACCAA
CGCATCTTGACTATTGGCGTGGTAATTGTAAATATTGGGCTGCGGCGGTA
GCGGTGGAAAGTGCCACACACTGGACGGTGATTGTCGAAATCCAACGGGA
TCTGTTGTCGTTGCTACAACGTGCGTTGGCTGAGTGGCTTCTGTGTTGCT
AACAACATGCGATGACTCTTCACGTTTCCTCAATTTGCTGATAAAAACTG
CGACTAAAACTATGATAATACCAACTGAAACCATGGCTATGATGACACCT
GTAATGATGTACCAGACATCATTTGGATCATCAACATGTGAAAGGGAAGA
TAGTTCTGAATCAGCATCATTTAAAAGATCGGTGATGTTGTTGGTGTCTA
CGTCACTCCCGGTTCCATCAGCATTTGATTTATTAGTCGTCGACATATTA
TCCACATGAACATATCCGAAATAATCCAGATTTGATTGATTTGTCCTCGA
AATGTTTTCAAACCGGGTTAAAAAGCACTTTTTTAATAAGTTTCTCTTAA
TGGCACTAAAATTGTAATCGTTCAACTGACGCTCATTAATTGTAGCGCTT
ATTTTTTGTCTAATATCAGCACTCAGCTACTGTTTTTCTTCCGAAAAAAA
TAGTTCAACGTGATAAGAGTTGAATGATTTACAATCTCCATACGCGTTGA
ACTTCACTCATAACCAACTTCTAATAACCTTTCACTAAATTTTTTTCCCG
AAAAATAATTAAACGCACCGCGCCAAGAATTCTTCGAACGTAATATCTTG
TTTTTAGTTTTATAGTTTTCTCTCGAATAAGAACGCAGTACGTCTTATCG
CAAAGGCTCCAAATCAACTG
>CL4.Contig2_All
AAGTTCATGGCATCGGTAGTTACTTTACAAGAACTATAAAAGTGAAAAAA
AAAGATCTTCCTGATTCGCATCTTCGGTAAAGATATAAAGAAAACTGAAA
TTAAGTAACTTTGTAATTTATTTCGAGACATAAATAATGCTTAATTGCAC
TGATCTCGCTTGTGTGCTGCATCATCATCATTTTTATGCACATTTGCATC
ATCTGAAGCGACATCTGGATGGACATGAGAACCACAATGAACATGAAGAC
GAAGCTGATGGAACCGGGAGTGACGTAGACACCAACAACATCACCGATCT
TTTAAATGATGCTGATTCAGAACTATCTTCCCTTTCACATGTTGATGATC
CAAATGATGTCTGGTACATCATTACAGGTGTCATCATAGCCATGGTTTCA
GTTGGTATTATCATAGTTTTAGTCGCAGTTTTTATCAGCAAATTGAGGAA
ACGTGAAGAGTCATCGCATGTTGTTAGCAACACAGAAGCCACTCAGCCAA
CGCACGTTGTAGCAACGACAACAGATCCCGTTGGATTTCGACAATCACCG
TCCAGTGTGTGGCACTTTCCACCGCTACCGCCGCAGCCCAATATTTACAA
TTACCACGCCAATAGTCAAGATGCGTTGGTGCACCACAATGACAAAATGG
GTCTAAGAGGCTTCCGTAAGCAATTGAGTGGACGTTTTAAGCGTCTTGTT
TCGCGTAAATCACACGAACCAGCACCCGCTATTCCACCCGAACTGAAACC
ACAGCTGAAGACGATTTATGTTTATTAATATGGGACCCATGACGCCATCG
ATGGGATGCCCGCACTCCGTCACTCAGCTTTAAGTTCTTAAGGAATTCTA
TACAAAAGTCATTAATTAGAAAGATTTTTTTTTTGGACTAACCACGAACA
ATCATTGCCGCAGAACACACTTATCCATCCCAACCAGTGTCCAGTGCATA
TGAATATTCAGTGATAAACGTGAGGTTTTAAGGGATATTTTTCATTTAAA
GAAGCATCAACGCCTTGCACTGTCACTGGCGTGCTTAAGAAAAGCTAGAA
AAATTTCTATTTTACTTATTACTTAATTCTTAGCTTTAAGTGCTTTAATT
TTTAAATGAATGCAAGAAAAAAAA
>CL5.Contig1_All
ATTTCTGTGTCAAATAATTTTTGTCTCTAAACTAATTTATTCTTTTTAAA
TTTTATTTGATTTTTTATTACCACAAAAAATAAAATCAAAATCGATGTAG
AATGTAAGTGGTGATCGCAAACCAAGCTTTTTTGGTGGTGACCGAAAGTT
AAGTTTCTTTGGTGGCAATGGAATCAATGAGAGTAACATTCAGCGTAATG
GCAGTTCGGGGGAAGCGAAAATTGACATGAAAGAGGAAACGACGTACACC
TCACAAGAAGATTTAAAGCGGGCTCAACATGATACTATTTTGAAACGTAT
TCCGGAAAACTCGGAGGCGACAACTGTATTGGTTGGTGCTGTGGATTTCT
TAGAGCAACCCACAATCGCTTTCGTTCGTTTAGCTGAAGGCATTATGATG
CCAACAATCACAGAAGTTCCGATTCCTGTTCGTTTCTTATTCATTTTAAT
GGGACCAAAAAAAGCAGATTTGGATTATCATGAAGTGGGTCGTTCCATTG
CTACATTAATGTCCAACAGACATTTTCATAATATCGCTTACAAAGCTGAT
GACAGAAAAGAGCTTTTGTCAGCAATCAATGAATTTTTGGATGATTCCAT
TGTTTTACCGCCCGGCAAATGGGATAAAGAACATCTTCTTCCATTTGATG
AGCTCAAAGCTAAAAATGAAATGATTCGTTCGAGAAAGAAGAAAGCTTTA
GAAGAAAAAATAAAGTCCAAGCAGCCATTAACCAGTGAAGAAGAAAAGAA
ACTTCTACAAGCAGAAGATGAAGAAGCCGAAAAGAAACCCCCGGACGATC
CATTCAAAAAGACCGGGAGGCTGTGGGGTGGCATGATAAATGATTTGAAG
CGTAGACTACCATTGTATAAAAGTGACATCAAGGACGGATTAAATACCGA
AACTTTGGCGGCAACGTTATTTTTATATTTTGCGGGATTGTCGACAGCAA
TTACATTCGGTGGTCTCTCTGGTGATAAAACAACAAATCTTATTGGCGTA
TCAGAAACATTAGTGTCGGCATGTTTTGTGGGTTTAATTTTCCATTCACT
CGCCAGTCAGCCATTAGTATTTGTTGGCACAACTGGACCGTTGCTTCTTT
TCGATGAAGCTTTGATACAGTTTTGTTTATCGAACGGATACAGTTTCCTA
ACTGTGAGAGTGTACGTTGGCATATGGCTGACGATAATTGCTTTAACAGT
ATCCGCCTTTGAAGGAAGTGTTTATGTGAGACTTTTCACTAGATTTACGC
AAGAAATATTTTCTGCACTCATTACATTAATTTATATCGTCGAAACTGTA
TTGAAATTGACTTATGTTTATGGTAGACATCCATTACTTGCCAAATATCA
ATACTTAAATATCTCCAAAGCAATGCTCAATCAAACCGACGATATGAGCG
AAATCCCACGATTGACTTATCCAAAAATTGTCGCAATAATAGGAAACAAT
ACTGGCGGCTTATTAATTCCACGTGATTATATTGGGCCATTAAATCAACC
GAACACATCACTTTTGTGTACACTTTTAACATTGGGAACTTTCACATTGG
CATATTGCTTGAAAATATTTAGGAATTCAAAGTTCCTTGGACGTAATGCA
CGCAGAGCTCTCGGCGACTTCGGCATGCCGATTTCGATTTTCATTTTTGT
GATAATTGATAATCTAATGCCACAAGTATTTACCGCAAAGCTATCAGTTC
CGAATGGAATTAGTCCAAGTGATCCAAAGCAACGTGGATGGCAGATACCA
TTTGGTCCGGTACCAATATGGTTGCCATTGTTATCAATTGTTCCTGCAAT
GCTTGTCTTCATTTTAATTTTCATGGAGACTCACATTTCCGAATTAATTG
TTGGAAAGCCTGAGAGAGGTTTGAAAAAAGGAAATGGATTACATTGGGAT
GTCGTGTTGCTGTGCTTCTGTAATACAGTTTGTGGATTTTTCGGAATGCC
GTGGCATTGTGCTGCCACTGTGCGTTCGGTAACACATGTCTCAGCTGTAA
CTATCATGTCAACAAATCACGCACCCGGCGACTCACCAAAAATTGCTGAT
ATTAAGGAGCAACGTCTGTCAGGATTTTTCGTTTCGCTCATGACTGGAGC
TTCAATTTTTGCTTCACAACTGCTCAAAAAGATTCCGATGTCTGTACTCT
TTGGTGTTTTCTTGTACATGGGAATTTGTTCAATGATTGGAGTTCAATTC
TTTGAAAGATTACGACTTTTCTTTATGCCTGTGAAACATCATCCACAAGT
TCCATTTGTGCGCAGAGTTCCATCATGGAAAATGCATGTTTTCACATTCG
TTCAAGTATTGGCTTTGGCTATGCTATGGACGGTTAAATCTTCGCAGTTT
TCACTTGCCTTCCCCTTCTTTTTAATATTGATGGTGCCGATAAGGAAACA
ACTTGAAAGAGTCTTTACGCCTTTGGAGTTGAGAGCGATTGACGGAAATC
AACCAAATGATGGAGCTGAAGATGAGCCTGATTTCTATGAACAAGCACCT
CTTCCTGCTTAAGGATTTTATTACCTCTCGAACGACTTTACGACGTAAAT
ATTGAAAAAGAAAACAAATATTTTTTGAAAAGCAATTATAGACTAGAGAC
TTTAGATTTTAAACGTTTCACATTCTAATCACGTTAGAAATGAACTATAA
TCAAAAAAAAAAAAATGAAGTAATGCATTGTAATCAATCTACAACGTAGA
AAATCGAAATTTAATTAAAGTTTTGAAACTCGTTTTATTTCTCAGAAACT
TATAACTTCTCAGCTATCTTTCCAACTTTTTCAAA
>CL5.Contig2_All
ATTTCTGTGTCAAATAATTTTTGTCTCTAAACTAATTTATTCTTTTTAAA
TTTTATTTGATTTTTTATTACCACAAAAAATAAAATCAAAATCGATGTAG
AATGTAAGTGGTGATCGCAAACCAAGCTTTTTTGGTGGTGACCGAAAGTT
AAGTTTCTTTGGTGGCAATGGAATCAATGAGAGTAACATTCAGCGTAATG
GCAGTTCGGGGGAAGCGAAAATTGACATGAAAGAGGAAACGACGTACACC
TCACAAGAAGATTTAAAGCGGGCTCAACATGATACTATTTTGAAACGTAT
TCCGGAAAACTCGGAGGCGACAACTGTATTGGTTGGTGCTGTGGATTTCT
TAGAGCAACCCACAATCGCTTTCGTTCGTTTAGCTGAAGGCATTATGATG
CCAACAATCACAGAAGTTCCGATTCCTGTTCGTTTCTTATTCATTTTAAT
GGGACCAAAAAAAGCAGATTTGGATTATCATGAAGTGGGTCGTTCCATTG
CTACATTAATGTCCAACAGACATTTTCATAATATCGCTTACAAAGCTGAT
GACAGAAAAGAGCTTTTGTCAGCAATCAATGAATTTTTGGATGATTCCAT
TGTTTTACCGCCCGGCAAATGGGATAAAGAACATCTTCTTCCATTTGATG
AGCTCAAAGCTAAAAATGAAATGATTCGTTCGAGAAAGAAGAAAGCTTTA
GAAGAAAAAATAAAGTCCAAGCAGCCATTAACCAGTGAAGAAGAAAAGAA
ACTTCTACAAGCAGAAGATGAAGAAGCCGAAAAGAAACCCCCGGACGATC
CATTCAAAAAGACCGGGAGGCTGTGGGGTGGCATGATAAATGATTTGAAG
CGTAGACTACCATTGTATAAAAGTGACATCAAGGACGGATTAAATACCGA
AACTTTGGCGGCAACGTTATTTTTATATTTTGCGGGATTGTCGACAGCAA
TTACATTCGGTGGTCTCTCTGGTGATAAAACAACAAATCTTATTGGCGTA
TCAGAAACATTAGTGTCGGCATGTTTTGTGGGTTTAATTTTCCATTCACT
CGCCAGTCAGCCATTAGTATTTGTTGGCACAACTGGACCGTTGCTTCTTT
TCGATGAAGCTTTGATACAGTTTTGTTTATCGAACGGATACAGTTTCCTA
ACTGTGAGAGTGTACGTTGGCATATGGCTGACGATAATTGCTTTAACAGT
ATCCGCCTTTGAAGGAAGTGTTTATGTGAGACTTTTCACTAGATTTACGC
AAGAAATATTTTCTGCACTCATAACATTGATTTATATCGTCGAAACTGCA
TTGAAGCTGGTTGTTATTTATGGCAGACATCCATTACTTGCAGAATATCA
ATACAAGAATGTTAGTGATGTTGCAATGCCAGCTGATACAAATTTAAATG
ATACATTTAATGAAGTTGACGGACCAATTGAAAACGTTACTGAAGTACTA
ACGACGACATTACAAACAACATTAGCAACGATTTCGACAGCAGCTACTGA
TGGTTTGAATTTGTTATTACCAAGGGATTCTGTAGGGGAATTAAATCAAC
CCAACACAGCATTGTTCTGTACTCTATTAACATTGGGAACATTCACAATG
GCATATTACTTGAAAATATTTAGAAATTCAAAGTTCTTGGGGCGAAATGC
TCGACGAGCTCTTGGTGATTTTGGTGTGCCTATTTCAATTTTCGTTTTTG
TCACTCTCGATTACTTGATACCACAAGTTTTTACGGATAAATTATCGGTT
CCTGATGGCATAAGCCCAAGTGATCCAAGTCGCCGTGGTTGGTTAATTCC
ACTTGGACCGGTTCCATTGTGGTTGCCATTTGTTTGCATAATTCCTGCAA
TGCTGGTGTACATTTTAATTTTCATGGAGACTCACATTTCCGAATTAATT
GTTGGAAAGCCTGAGAGAGGCTTGAAAAAAGGAAATGGATTACATTGGGA
TGTCGTGTTGCTGTGCTTCTGTAATACAGTTTGTGGATTTTTCGGAATGC
CGTGGCATTGTGCTGCCACTGTGCGTTCGGTAACACATGTCTCAGCTGTA
ACTATCATGTCAACAAATCACGCACCCGGCGACTCACCAAAAATTGCTGA
TATTAAGGAGCAACGTCTGTCAGGATTTTTCGTTTCGCTCATGACTGGAG
CTTCAATTTTTGCTTCACAACTGCTCAAAAAGATTCCGATGTCTGTACTC
TTTGGTGTTTTCTTGTACATGGGAATTTGTTCAATGATTGGAGTTCAATT
CTTTGAAAGATTACGACTTTTCTTTATGCCTGTGAAACATCATCCACAAG
TTCCATTTGTGCGCAGAGTTCCATCATGGAAAATGCATGTTTTCACATTC
GTTCAAGTATTGGCTTTGGCTATGCTATGGACGGTTAAATCTTCGCAGTT
TTCACTTGCCTTCCCCTTCTTTTTAATATTGATGGTGCCGATAAGGAAAC
AACTTGAAAGAGTCTTTACGCCTTTGGAGTTGAGAGCGATTGACGGAAAT
CAACCAAATGATGGAGCTGAAGATGAGCCTGATTTCTATGAACAAGCACC
TCTTCCTGCTTAAGGATTTTATTACCTCTCGAACGACTTTACGACGTAAA
TATTGAAAAAGAAAACAAATATTTTTTGAAAAGCAATTATAGACTAGAGA
CTTTAGATTTTAAACGTTTCACATTCTAATCACGTTAGAAATGAACTATA
ATCAAAAAAAAAAAAATGAAGTAATGCATTGTAATCAATCTACAACGTAG
AAAATCGAAATTTAATTAAAGTTTTGAAACTCGTTTTATTTCTCAGAAAC
TTATAACTTCTCAGCTATCTTTCCAACTTTTTCAAACCGTAAAAAACTTT
TATTCTCGAAAATAGCAGAATCGAAATATGAACACGCAATAAAGTATTTA
ATTATAACTTTTACTTATCAACAATACGACTTCCTAAGACTATTAACTTA
ATACAGTTAAGAAATCAATGTACTTGATGAAAACTTATGCGGCAAAATGA
CGTTAATTATTTACTACCTTAAAATGACTTTTTAAAAGCTTCAAAGACAT
CAAACATATTTTTTGAAATATGGAAATATAAAATTATTTTTGAGAAAGAC
ATTTATCAGAATTATGTATATCACGTTAAAACACTTAGAAACTATAATAG
CAACTTAAATCAATAAAATAATGTTTTACAACAGAAATTTATCAAAACTT
CGCCCACATACGATGAAGAATTTATTTTATCTAGAACAATTATGAAGCAT
ATTATTCCTACAATTAAGTTATCAGACCTTGTTATTAATAATAGCGAGAT
CATTTTTAACTTCTTGAAACTTAAAAAAACAATTGTTACTTGAAACATTT
TAAGAAAATCTAATAAATG
>CL5.Contig3_All
GTGGGGTGGCATGATAAATGATTTGAAGCGTAGACTGCCATTGTATAAAA
GTGACATCACTGATGGATTAAATACCGAAACATTGGCTGCAACGTTATTT
TTATATTTTGCCGCATTATCGACAGCCATTACATTCGGGGGCTTGTCTGC
TGAGAAAACTCAAAATCTTATTGGCATATCGGAAACATTAGTGTCAGGAT
GTTTCGTTGGAATGATTTTTCATTTGCTCGCCAGTCAGCCATTAGTATTT
GTTGGAACAACTGGACCGTTGCTTCTTTTGGATGAGGCCCTTAATATATT
TTGCAACACATCTGGCATTAGTTTCCTGATTGTGCGTGTATATATTGGCA
TATGGTTGACGATAATTGCTTTGACAGTATCAGCATTTGAGGGGAGTGTT
TATGTGAGACTTTTCACCAGATTCACGCAAGAAATATTTTCTGCACTCAT
TACATTAATTTATATCGTCG
>CL6.Contig1_All
TTTTTTTTTATTTGTCTCATTCAATTTAACAACTACAAAATTCTATAAAA
TAATTATCCAACGTAGCTTTTTTTACGTAAATATTATTAATATAATATTC
TTTCTTTTCCCAAAATCTTGTAAATATTTTTTTTTCTCTCTTTCTCGTTT
CCTTCATTTTCCGACAACCCCATCGATATAGAAGCAAATAACTCTCATTC
AACAACTTTTGATTATCAAGAAATTCATTTCTTTCTTTTCACTTTTGCGA
AATATTTAAAATCTCCTGATGAACAAATCAACAAAAAAAATAAAGAAAAC
ATTTTTATATCACAAACACAAAATAAAAATGATAAAGTTTAATTAAAAAA
CTTCTTCATTCAATCTGTGGGATATTTTTAATCCCAGAACAACGATTTCT
GTATAAAAAAGATTGCATTTATTGTAATGGACGATCCAGTTACACAATTA
TAACATTCGGTATTTAAAAAAAAAAACAATAAGTTGTGTAAATTTTTATA
CATTTGCATTGATCTCAAACATTGCATTCTGCCAAATTATGTCTCATTTG
TTATTTTATCCAAATTTATTATTAATCATTCATTTATTTCAACTCTTATT
CAAAAAAAAGTAACGAAAATTTTCATTGTGTGCAGTTTTATTACAAATTT
TCAATGCATTTCCGAACGATTCTCTCTGTAAATGATACATAGATTTGTTG
GCAGTTTGATGGCTAATGAATAATATATTACAGATGATGGATCCATATCC
CGAATTAATCCTGTGATTTTTATATATATCTAAGCAAATTTTTCTGATAT
TTATACATAGCAATAATTGATTTTTTTTTTTTAAATGAGAAATTAAAAAG
TATTCGAAAATTATGAAAAGATAGTGGCTGTTTAGTTTTTAAGTTTAAGC
CTTAAACTGCACGTTTAATTGACCAAAGGGGGTGCGTTACTATCTTTTGT
GTATCAATAAACTACAGATTATTTTTTTCTATTGCCATAGACATTCAAGA
TGGATTTTAGTGTGGTTTATTCAGGTATTCATTATAAATTTTCTGCCATT
AAACGAAAATTTTCCATTAAATATTACTTGACTCCGCTGCTCTTGTTTCT
CGAGAAATTTTTCAATTTTTCACAACAAATTCGCGATACAAGTAAATTTA
TTTTTTTATTTTCTTATTTTTTTTTTCGCGCCGAACTATAAGACAGTCGT
TGAGACGAAAACCGAAAATCTTAATAGCTTCGTTGGTCAAACTAAAAGCA
ATGTATTGCGGGACTTTTCAATGTCATTTAGAGGAAAACAAGTTTTGAGG
GGAAAATCTTGGAGCGCAGTGGAAATGTTGCGCATAAAACAATGGCACAA
AAAAACGGCGTGTGATGATTAAATTAATAAAAAGTCCACCAAAATAACGT
AAACTTCTTTAACGAAAATATGTAAACATTTCCTTTATCACCCGCCAATT
TATTTTGACTTTTCATCAATATTTACTTCTAAGAGCTTTCAGATTTGTTG
CCTCTCGCAATTCAATCATTGCTTCTTATATTCTTCTCATGCTGATATCC
ATTAATTACGAAACTGTTTTGTTTTCTAAATCTTCATCTATAAAAACATA
TTTTAAAAAGAAATTTTAATTTATGTCAATTGATAAGAAGGATGAGAAAC
TACAACATAGCAGAGGAATAGCAAAAAAAAAAATATTACACAAATTAACC
CAAAAAACTTTCTAAATTTAGAATTTTCTAGAGGAAGAAAAAAGATCAAT
TGATATGAAATAAACCATTAATTAATGGCAGATAGCGATTAACGCAACAA
ATGCACAACTTTTTTTTAAAATACTTTAACATAATTCAGTAGAGGATTTG
AGAAAAAAAAGTGGTTGACACTAGTAGACCAACTCTGGATTCACTATCCA
TAACGTCCGTAAAAAAAAAGAAAAACAAAAGTTTAATTAATTGCTTAATT
TAATTTTCTTAGCTGGCGCGAAATCATCCTGTTAGTTGATTAAAGTCGGT
GCCAATGGTGAATCCAAATCATAATGTGCAGGAACAGTAAGGAGGGCGTC
AGCTGTTGTTCTTTCAACAGAACAATTGCTTGGTTGAATTCGATAGGTGT
CAACGCATTCAACTTTCAATGGCACAGTTTCGATTTCAAAATCATATCCG
TATGATTTAACAATCAATAAAGTGTGAAGCGGAACATTAATGTACGGAAT
TTCCTCAGGTCGGCTGCCTTTAAAATAAGCCATAATGCAGCGGAGAACGG
CTTGATGTGAGACAACAAGAACGTCCGTATTAAGGAGCAATGCCTGTACG
ACGCCATCAACGCGTTGTAAAAGATCCAGGTAAGATTCGCCATGAGGGTA
ACGATATTTCAATTTATCCTGATCGCGCCACGCAAATTCTTGTGGGAAAC
GTTCCTGAATCTCTTCATATGTGAGACCCTCACAAATGCCAGCATTAATT
TCATTCAGATCCTTTAGTGAAGTGCGCAGTCCGGGAATAGTTTGAACGGT
TTGTTTCGTACGTCTCAGTTCAGAAGTCCAGATCAAACGCGGTTTCGCGC
AATTTTTATAGCTGCCTGGTCCACCGAGCTGCTTTGCTAAGTTATCAGCA
TATTTTCGTCCACGTGGCGACAGTTCAGCATCGCCACCAATTCTGCCAAC
AACATTAAATTCTGATTCACCATGTCGACTAAAATAAAAGACACGATGTT
TGATGACAGGTGATGTCAGAACGCCCAAAATAATTGTTTGCAATAGGCCC
TGCACACCACGCGCAGTCACCGAATGTGTCATTTGATTTTCTGAATTATT
GACACTAATAAGTGGACCCTCAAGTGGTGAGCAGCGCTCGAATTTGCCTC
TATATTTGGCATTCTTATCTCTGAATGCTTGCAACCAGTCTTGATTGTTG
TCCATCTGTTGATAGAACGTTGCCGTGTCTTTAATATTTTCTTCGGTACA
TGTGTCATCACAATCAAATTCCACAATCAGATGATGATAAATTGAATCAC
GGCAATAAGCAGCCACAATACTTCGTGATTGTCGCGTTAAATGCATTCCA
TCAATTATAGCGACATTGTGACCTGTTTTGAACCACTCTGAAACACTAAC
TAATGTGTCTGCTGATGCATTTTCTTCGACCGAGAAGACTCTAACGCTTT
CACCCTTCCAGAACAAGTTTCTGGAAATTTTGTGAGCGGCCAGCGACTTT
CCACGGCACGGTGGACCGACTATTGTGACAACGAGTGGGGCTTTTATCTG
ACATGGTGTGACAGTAGCTGCAATTCCATTCGGGACACTTCCATTTGAAT
TAGTTCCATTGGTCAGGTCTTCGGTTCCGTCATCGTCGCATTTTCGTTTG
CGGCTACAATTTTTCACGTAACTTATGAAGTGTCGGAGCATGTTTTTTTA
TCTATATTTATTTATTTTTATACTGGAGACAAGTTCAAGTGAGGTCTTTG
GAATTTAATATTTGCAATTTAGTTGTAGTTGTTAAAAACGGGTTGTGCAA
AAAAAAAAGTATATTTATTCATACGACGAGGGACGACGATATGAATGTTG
TTGGGTTATACAGTATTTACACAATTATCCTCTCTTTTTTTTTCTCCAAT
TACACGTAGCACTTAATGGTAATCTTGTCACCAAGTATCACTTCTTTGCA
AATCCCATCACTTCCTGGTTACGTTACCAGCGAATGTTTGTTCACACTCG
ATATTTGTGCAATCCAAAAAGAAAATCGCTTGTTGTCGTGACACACAACA
ACACAAAATTAAATATGTCAAAAACAAAAAATAAACCAAATTAAAAATAA
TAAAGATTTTTTGCGAGATGTTCG
>CL6.Contig2_All
AAAAAAAAATATTACACAAATTAACCCAAAAAACTTTCTAAATTTAGAAT
TTTCTAGAGGAAGAAAAAAGATCAATTGATATGAAATAAACCATTAATTA
ATGGCAGATAGCGATTAACGCAACAAATGCACAACTTTTTTTTAAAATAC
TTTAACATAATTCAGTAGAGGATTTGAGAAAAAAAGTGGTTGACACTAGT
AGACCAACTCTGGATTCACTATCCATAACGTCCGTAAAAAAAAAGAAAAA
CAAAAGTTTAATTAATTGCTTAATTTAATTTTCTTAGCTGGCGCGAAATC
ATCCTGTTAGTTGATTAAAGTCGGTGCCAATGGTGAATCCAAATCATAAT
GTGCAGGAACAGTAAGGAGGGCGTCAGCTGTTGTTCTTTCAACAGAACAA
TTGCTTGGTTGAATTCGATAGGTGTCAACGCATTCAACTGTGAAATAGAA
CAGATTTATCGTTGATTAGAGAGCTTTTCATGAA
>CL6.Contig3_All
AGACATTCAAGATGGATTTTAGTGTGGTTTATTCAGCTGGCGCGAAATCA
TCCTGTTAGTTGATTAAAGTCGGTGCCAATGGTGAATCCAAATCATAATG
TGCAGGAACAGTAAGGAGGGCGTCAGCTGTTGTTCTTTCAACAGAACAAT
TGCTTGGTTGAATTCGATAGGTGTCAACGCATTCAACTGTGAAATAGAAC
AGATTTATCGTTGATTAGAGAGCTTTTCATGAA
>CL7.Contig1_All
CCCTGCCCTCGCCTAAGAGAAGAAAAATAAAAATAGAATTTGATTATTTG
TGTTATTTCAAATTGGAACTTGGATCAAACTGCATAAATAGTGAGTCAAA
GTGCGCTAACATCTCTCGCTCTTAAAGTTTTACGTGGAAAAGCTGAATTT
GATATGATTTTGATTGGTAATCTGAAACTACGGCATCGAATCGAATGGCG
TTTTTCCACTTTATAATCGCTAATCGTTTTATTTAAATGCTACAGTTGCA
GTCAAAGAAGCATTTTGCGACATGATATAACAATGCTGCTGGTTTTGCTG
CATTAATTTCATATTTTTTTTTGAACTTGTAGATAGTTTTCGCTCCTCCG
CTTTGTTTTTGCCGCAAAACAACTGATAAGAAAAAAAAAAAATGGATATT
GATGCTCGTGTAATTTCGCCAGGGCGCGATAGAGAACGATCAAGACGCGC
TGAAAGAACAGGAAGTCGCTTTGATAATATTGATCGTGATGATAAATCAC
GAGATAGAGAACGCCAGGATACACGTCGCATCTATATTAGCAACATCCCC
TACGAGTTCCGCTGGCAAGATTTAAAAGACCTATTCAGACGCGAGGTTGG
CGATGTTTCATTTGTTGAGTTATTCAACGATGAATCTGGTAAACCACGCG
GATGTGGCATTGTTGAGTTTGAAAAAGCAGAAAGTGTTTCAGTTGCTCTC
GAAAAGATGAATCGCTACGACTTGGGAGGACGAAATCTGGTGATAAAAGA
AGATTATGGAAATGAGCGCGATAAATATGGACGAGTTATTCCCAAAGGTC
CAACGGGAAGTGGCGGAAGCAGTTCCAACTACCGTCGCGATCGTGATGAT
GATCGAATCTTTAATGATTCATCGAGATCTCATGGTGGCGGTGGAAATAG
CTCGAGTCTTGAAAATTACAATACATATGGTTTGTCAGTTAAATTTCTCG
AAGGGCTCGGAATCACTGGTCCATTGCACACAAAAGTTTTTGTTGCTAAT
TTGGACTACAAGGTTGATGCGAAGAAATTGAAGCAAGTTTTTAAGCTCGC
TGGTAAAGTCGTAAGCTTGGATTTATCGGTTGATAAGGATGGAAATTCAC
GTGGTTTTGCTGTCGTTGAATATGATCATCCCGTTGAGGCAGTTCAAGCG
ATTTCGATGTTTGATAGACAGACTTTGTTTGATCGTCGTATGACAGTTCG
CTTGGATCGTGTACCAGAAAAAAGTGAAGGTATTAAGTTGCCAGAAGGTT
TGAAAGGCATTGGCATTGGTCTAGGTCCGAACGGCGAACCGCTAAGAGAT
GTCGCTAGAAATCTTCCAAATGTTCAAAATAATCCATCACAAAATATTGC
TCAAAATAGCTTATCTGCAAGTGGCGCCATTAATACGTTGAATAGCATCA
GCAATAGTTTGTCACAATTGCAGAATCAATCGGTTCCAGTTCCGGTTCAG
CCTCCAAGCAATTCAAGCTTGTTGGGACCGATTCCAAATTCCAACAGTCT
GTCAGGTCTGACGAGTAATCTTGCTGCATTGACAAATGTTGTGGGCGGAT
TAACTGGTCTTAGCGGCGTTGCAGGCTTAAATAATCCATTACTTTCATCG
GCTGCGGCAAGCTTGAATTCGTTGGGTATTAATTTGAATCAAAGTGGAAA
TGATGGACAGACACAAAACCAGCAGCAGAACATGAATCAATCGTCATTCA
ATGCCTACAGTACAAGTGGATTTAATTCAAATCGCTCAGATGACATATCG
TTTGGTGGTGGTGGTGGTGGTAGCAACAGTAATAACCAAATTCGTAATTA
CAATACGTCAAATGATGATTACAATTCACGCAACTTTGGAAATACCGGAA
ATAATAATTCAAGCCGCAAGCAACAGTCTGATACCATTATTGTTCGTAAT
CTCCCACCCACATGGACATGGCAAAACCTACGGGACAAATTCCGTGATGT
CGGTGAAGTGAAGTTTGCTGAAATTCGCGGTTTGGACACTGGGGTTGTTC
GTTTTTCCATGGAACGTGAAGCAGAAGTTGCTATTCGACTGATGGACGGT
TCTCGTTTTGATGGTCGCCTCGTTGAGATTGATTTCTTCTAAATAAACTC
CTACGTCTTGTAATCTTTCTAAAGTGTGACTTGTCTTGCGATTTCGAATA
GTTCAGTTTTTTTTGATTCTTGTATTTTAAATATTTCTTATTTTCTCCTT
ATGAATGACTTGCAATCATTGTTCTCTTATCAATCGAAGACTTCCATTTG
TCCTTGTTATGTATGGTTCGTGGTCTATCAGATGAGTGATGACGGTCTTT
TTGACGACGTGCATGGAAGAAAGTATTTATGAAACGCGAAAATTACGCTA
AGAATGCTACATATATCTAGATAGAAGATATCTGCAAAATCGCACATTTC
TTATTTGTAATAACTGAACTCGAGACGAGTAATAATAAAACAAACAAAAA
AAAAA
>CL7.Contig2_All
CCCTGCCCTCGCCTAAGAGAAGAAAAATAAAAATAGAATTTGATTATTTG
TGTTATTTCAAATTGGAACTTGGATCAAACTGCATAAATAATAGTTTTCG
CTCCTCCGCTTTGTTTTTGCCGCAAAACAACTGATAAGAAAAAAAAAAAA
TGGATATTGATGCTCGTGTAATTTCGCCAGGGCGCGATAGAGAACGATCA
AGACGCGCTGAAAGAACAGGAAGTCGCTTTGATAATATTGATCGTGATGA
TAAATCACGAGATAGAGAACGCCAGGATACACGTCGCATCTATATTAGCA
ACTTTAATGATTCATCGAGATCTCATGGTGGCGGTGGAAATAGCTCGAGT
CTTGAAAATTACAATACATATGGTTTGTCAGTTAAATTTCTCGAAGGGCT
CGGAATCACTGGTCCATTGCACACAAAAGTTTTTGTTGCTAATTTGGACT
ACAAGGTTGATGCGAAGAAATTGAAGCAAGTTTTTAAGCTCGCTGGTAAA
GTCGTAAGCTTGGATTTATCGGTTGATAAGGATGGAAATTCACGTGGTTT
TGCTGTCGTTGAATATGATCATCCCGTTGAGGCAGTTCAAGCGATTTCGA
TGTTTGATAGACAGACTTTGTTTGATCGTCGTATGACAGTTCGCTTGGAT
CGTGTACCAGAAAAAAGTGAAGGTATTAAGTTGCCAGAAGGTTTGAAAGG
CATTGGCATTGGTCTAGGTCCGAACGGCGAACCGCTAAGAGATGTCGCTA
GAAATCTTCCAAATGTTCAAAATAATCCATCACAAAATATTGCTCAAAAT
AGCTTATCTGCAAGTGGCGCCATTAATACGTTGAATAGCATCAGCAATAG
TTTGTCACAATTGCAGAATCAATCGGTTCCAGTTCCGGTTCAGCCTCCAA
GCAATTCAAGCTTGTTGGGACCGATTCCAAATTCCAACAGTCTGTCAGGT
CTGACGAGTAATCTTGCTGCATTGACAAATGTTGTGGGCGGATTAACTGG
TCTTAGCGGCGTTGCAGGCTTAAATAATCCATTACTTTCATCGGCTGCGG
CAAGCTTGAATTCGTTGGGTATTAATTTGAATCAAAGTGGAAATGATGGA
CAGACACAAAACCAGCAGCAGAACATGAATCAATCGTCATTCAATGCCTA
CAGTACAAGTGGATTTAATTCAAATCGCTCAGATGACATATCGTTTGGTG
GTGGTGGTGGTGGTAGCAACAGTAATAACCAAATTCGTAATTACAATACG
TCAAATGATGATTACAATTCACGCAACTTTGGAAATACCGGAAATAATAA
TTCAAGCCGCAAGCAACAGTCTGATACCATTATTGTTCGTAATCTCCCAC
CCACATGGACATGGCAAAACCTACGGGACAAATTCCGTGATGTCGGTGAA
GTGAAGTTTGCTGAAATTCGCGGTTTGGACACTGGGGTTGTTCGTTTTTC
CATGGAACGTGAAGCAGAAGTTGCTATTCGACTGATGGACGGTTCTCGTT
TTGATGGTCGCCTCGTTGAGATTGATTTCTTCTAAATAAACTCCTACGTC
TTGTAATCTTTCTAAAGTGTGACTTGTCTTGCGATTTCGAATAGTTCAGT
TTTTTTTGATTCTTGTATTTTAAATATTTCTTATTTTCTCCTTATGAATG
ACTTGCAATCATTGTTCTCTTATCAATCGAAGACTTCCATTTGTCCTTGT
TATGTATGGTTCGTGGTCTATCAGATGAGTGATGACGGTCTTTTTGACGA
CGTGCATGGAAGAAAGTATTTATGAAACGCGAAAATTACGCTAAGAATGC
TACATATATCTAGATAGAAGATATCTGCAAAATCGCACATTTCTTATTTG
TAATAACTGAACTCGAGACGAGTAATAATAAAACAAACAAAAAAAAAA
>CL7.Contig3_All
ATTAATTTCATATTTTTTTTTGAACTTGTAGATAGTTTTCGCTCCTCCGC
TTTGTTTTTGCCGCAAAACAACTGATAAGAAAAAAAAAAAATGGATATTG
ATGCTCGTGTAATTTCGCCAGGGCGCGATAGAGAACGATCAAGACGCGCT
GAAAGAACAGGAAGTCGCTTTGATAATATTGATCGTGATGATAAATCACG
AGATAGAGAACGCCAGGATACACGTCGCATCTATATTAGCAACTTTAATG
ATTCATCGAGATCTCATGGTGGCGGTGGAAATAGCTCGAGTCTTGAAAAT
TACAATACATATGGTTTGTCAGTTAAATTTCTCGAAGGGCTCGGAATCAC
TGGTCCATTGCACACAAAAGTTTTTGTTGCTAATTTGGACTACAAGGTTG
ATGCGAAGAAATTGAAGCAAGTTTTTAAGCTCGCTGGTAAAGTCGTAAGC
TTGGATTTATCGGTTGATAAGGATGGAAATTCACGTGGTTTTGCTGTCGT
TGAATATGATCATCCCGTTGAGGCAGTTCAAGCGATTTCGATGTTTGATA
GACAGACTTTGTTTGATCGTCGTATGACAGTTCGCTTGGATCGTGTACCA
GAAAAAAGTGAAGGTATTAAGTTGCCAGAAGGTTTGAAAGGCATTGGCAT
TGGTCTAGGTCCGAACGGCGAACCGCTAAGAGATGTCGCTAGAAATCTTC
CAAATGTTCAAAATAATCCATCACAAAATATTGCTCAAAATAGCTTATCT
GCAAGTGGCGCCATTAATACGTTGAATAGCATCAGCAATAGTTTGTCACA
ATTGCAGAATCAATCGGTTCCAGTTCCGGTTCAGCCTCCAAGCAATTCAA
GCTTGTTGGGACCGATTCCAAATTCCAACAGTCTGTCAGGTCTGACGAGT
AATCTTGCTGCATTGACAAATGTTGTGGGCGGATTAACTGGTCTTAGCGG
CGTTGCAGGCTTAAATAATCCATTACTTTCATCGGCTGCGGCAAGCTTGA
ATTCGTTGGGTATTAATTTGAATCAAAGTGGAAATGATGGACAGACACAA
AACCAGCAGCAGAACATGAATCAATCGTCATTCAATGCCTACAGTACAAG
TGGATTTAATTCAAATCGCTCAGATGACATATCGTTTGGTGGTGGTGGTG
GTGGTAGCAACAGTAATAACCAAATTCGTAATTACAATACGTCAAATGAT
GATTACAATTCACGCAACTTTGGAAATACCGGAAATAATAATTCAAGCCG
CAAGCAACAGTCTGATACCATTATTGTTCGTAATCTCCCACCCACATGGA
CATGGCAAAACCTACGGGACAAATTCCGTGATGTCGGTGAAGTGAAGTTT
GCTGAAATTCGCGGTTTGGACACTGGGGTTGTTCGTTTTTCCATGGAACG
TGAAGCAGAAGTTGCTATTCGACTGATGGACGGTTCTCGTTTTGATGGTC
GCCTCGTTGAGATTGATTTCTTCTAAATAAACTCCTACGTCTTGTAATCT
TTCTAAAGTGTGACTTGTCTTGCGATTTCGAATAGTTCAGTTTTTTTTGA
TTCTTGTATTTTAAATATTTCTTATTTTCTCCTTATGAATGACTTGCAAT
CATTGTTCTCTTATCAATCGAAGACTTCCATTTGTCCTTGTTATGTATGG
TTCGTGGTCTATCAGATGAGTGATGACGGTCTTTTTGACGACGTGCATGG
AAGAAAGTATTTATGAAACGCGAAAATTACGCTAAGAATGCTACATATAT
CTAGATAGAAGATATCTGCAAAATCGCACATTTCTTATTTGTAATAACTG
AACTCGAGACGAGTAATAATAAAACAAACAAAAAAAAAA
>CL7.Contig4_All
TTTGTTTTATTATTACTCGTCTCGAGTTCAGTTATTACAAATAAGAAATG
TGCGATTTTGCAGATATCTTCTATCTAGATATATGTAGCATTCTTAGCGT
AATTTTCGCGTTTCATAAATACTTTCTTCCATGCACGTCGTCAAATAGAC
CGTCATCACTCATCTGATAGACCACGAACCATACATAACAAGGACAAATG
GAAGTCTTCGATTGATAAGAGAACAATGATTGCAAGTCATTCATAAGGAG
AAAATAAGAAATATTTAAAATACAAGAATCAAAAAAAACTGAACTATTCG
AAATCGCAAGACAAGTCACACTTTAGAAAGATTACAAGACGTAGGAGTTT
ATTTAGAAGAAATCAATCTCAACGAGGCGACCATCAAAACGAGAACCGTC
CATCAGTCGAATAGCAACTTCTGCTTCACGTTCCATGGAAAAACGAACAA
CCCCAGTGTCCAAACCGCGAATTTCAGCAAACTTCACTTCACCGACATCA
CGGAATTTGTCCCGTAGGTTTTGCCATGTCCATGTGGGTGGGAGATTACG
AACAATAATGGTATCAGACTGTTGCTTGCGGCTTGAATTATTATTTCCGG
TATTTCCAAAGTTGCGTGAATTGTAATCATCATTTGACGTATTGTAATTA
CGAATTTGGTTATTACTGTTGCTACCACCACCACCACCACCAAACGATAT
GTCATCTGAGCGATTTGAATTAAATCCACTTGTACTGTAGGCATTGAATG
ACGATTGATTCATGTTCTGCTGCTGGTTTTGTGTCTGTCCATCATTTCCA
CTTTGATTCAAATTAATACCCAACGAATTCAAGCTTGCCGCAGCCGATGA
AAGTAATGGATTATTTAAGCCTGCAACGCCGCTAAGACCAGTTAATCCGC
CCACAACATTTGTCAATGCAGCAAGATTACTCGTCAGACCTGACAGACTG
TTGGAATTTGGAATCGGTCCCAACAAGCTTGAATTGCTTGGAGGCTGAAC
CGGAACTGGAACCGATTGATTCTGCAATTGTGACAAACTATTGCTGATGC
TATTCAACGTATTAATGGCGCCACTTGCAGATAAGCTATTTTGAGCAATA
TTTTGTGATGGATTATTTTGAACATTTGGAAGATTTCTAGCGACATCTCT
TAGCGGTTCGCCGTTCGGACCTAGACCAATGCCAATGCCTTTCAAACCTT
CTGGCAACTTAATACCTTCACTTTTTTCTGGTACACGATCCAAGCGAACT
GTCATACGACGATCAAACAAAGTCTGTCTATCAAACATCGAAATCGCTTG
AACTGCCTCAACGGGATGATCATATTCAACGACAGCAAAACCACGTGAAT
TTCCATCCTTATCAACCGATAAATCCAAGCTTACGACTTTACCAGCGAGC
TTAAAAACTTGCTTCAATTTCTTCGCATCAACCTTGTAGTCCAAATTAGC
AACAAAAACTTTTGTGTGCAATGGACCAGTGATTCCGAGCCCTTCGAGAA
ATTTAACTGACAAACCATATGTATTGTAATTTTCAAGACTCGAGCTATTT
CCACCGCCACCATGAGATCTCGATGAATCATTAAAGATTCGATCATCATC
ACGATCGCGACGGTAGTTGGAACTGCTTCCGCCACTTCCCGTTGGACCTT
TGGGAATAACTCGTCCATATTTATCGCGCTCATTTCCATAATCTTCTTTT
ATCACCAGATTTCGTCCTCCCAAGTCGTAGCGATTCATCTTTTCGAGAGC
AACTGAAACACTTTCTGCTTTTTCAAACTCAACAATGCCACATCCGCGTG
GTTTACCAGATTCATCGTTGAATAACTCAACAAATGAAACATCGCCAACC
TCGCGTCTGAATAGGTCTTTTAAATCTTGCCAGCGGAACTCGTAGGGGAT
GCTATTAAAAAGAGAGCAGATTGAGAGCAGGTTGGTAGCAAGAACCAATG
GTGGTGGACCGGGTACAATGAGACTATAGAATGGAAAACACTATGAAACG
CCTTACTTGCTAATATAGATGCGACGTGTATCCTGGCGTTCTCTATCTCG
TGATTTATCATCACGATCAATATTATCAAAGCGACTTCCTGTTCTTTCAG
CGCGTCTTGATCGTTCTCTATCGCGCCCTGGCGAAATTACACGAGCATCA
ATATCCATTTTTTTTTTTTCTTATCAGTTGTTTTGCGGCAAAAACAAAGC
GGAGGAGCGAAAACTATCTACAAGTTCAAAAAAAAATATGAAATTAATGC
AGCAAAACCAGCAGCATTGTTATATCATGTCGCAAAATGCTTCTTTGACT
GCAACTGTAGCATTTAAATAAAACGATTAGCGATTATAAAGTGGAAAAAC
GCCATTCGATTCGATGCCGTAGTTTCAGATTACCAATCAAAATCATATCA
AATTCAGCTTTTCCACGTAAAACTTTAAGAGCGAGAGATGTTAGCGCACT
TTGACTCACTATTTATGCAGTTTGATCCAAGTTCCAATTTGAAATAACAC
AAATAATCAAATTCTATTTTTATTTTTCTTCTCTTAGGCGAGGGCAGGG
>CL7.Contig5_All
TTTGTTTTATTATTACTCGTCTCGAGTTCAGTTATTACAAATAAGAAATG
TGCGATTTTGCAGATATCTTCTATCTAGATATATGTAGCATTCTTAGCGT
AATTTTCGCGTTTCATAAATACTTTCTTCCATGCACGTCGTCAAATAGAC
CGTCATCACTCATCTGATAGACCACGAACCATACATAACAAGGACAAATG
GAAGTCTTCGATTGATAAGAGAACAATGATTGCAAGTCATTCATAAGGAG
AAAATAAGAAATATTTAAAATACAAGAATCAAAAAAAACTGAACTATTCG
AAATCGCAAGACAAGTCACACTTTAGAAAGATTACAAGACGTAGGAGTTT
ATTTAGAAGAAATCAATCTCAACGAGGCGACCATCAAAACGAGAACCGTC
CATCAGTCGAATAGCAACTTCTGCTTCACGTTCCATGGAAAAACGAACAA
CCCCAGTGTCCAAACCGCGAATTTCAGCAAACTTCACTTCACCGACATCA
CGGAATTTGTCCCGTAGGTTTTGCCATGTCCATGTGGGTGGGAGATTACG
AACAATAATGGTATCAGACTGTTGCTTGCGGCTTGAATTATTATTTCCGG
TATTTCCAAAGTTGCGTGAATTGTAATCATCATTTGACGTATTGTAATTA
CGAATTTGGTTATTACTGTTGCTACCACCACCACCACCACCAAACGATAT
GTCATCTGAGCGATTTGAATTAAATCCACTTGTACTGTAGGCATTGAATG
ACGATTGATTCATGTTCTGCTGCTGGTTTTGTGTCTGTCCATCATTTCCA
CTTTGATTCAAATTAATACCCAACGAATTCAAGCTTGCCGCAGCCGATGA
AAGTAATGGATTATTTAAGCCTGCAACGCCGCTAAGACCAGTTAATCCGC
CCACAACATTTGTCAATGCAGCAAGATTACTCGTCAGACCTGACAGACTG
TTGGAATTTGGAATCGGTCCCAACAAGCTTGAATTGCTTGGAGGCTGAAC
CGGAACTGGAACCGATTGATTCTGCAATTGTGACAAACTATTGCTGATGC
TATTCAACGTATTAATGGCGCCACTTGCAGATAAGCTATTTTGAGCAATA
TTTTGTGATGGATTATTTTGAACATTTGGAAGATTTCTAGCGACATCTCT
TAGCGGTTCGCCGTTCGGACCTAGACCAATGCCAATGCCTTTCAAACCTT
CTGGCAACTTAATACCTTCACTTTTTTCTGGTACACGATCCAAGCGAACT
GTCATACGACGATCAAACAAAGTCTGTCTATCAAACATCGAAATCGCTTG
AACTGCCTCAACGGGATGATCATATTCAACGACAGCAAAACCACGTGAAT
TTCCATCCTTATCAACCGATAAATCCAAGCTTACGACTTTACCAGCGAGC
TTAAAAACTTGCTTCAATTTCTTCGCATCAACCTTGTAGTCCAAATTAGC
AACAAAAACTTTTGTGTGCAATGGACCAGTGATTCCGAGCCCTTCGAGAA
ATTTAACTGACAAACCATATGTATTGTAATTTTCAAGACTCGAGCTATTT
CCACCGCCACCATGAGATCTCGATGAATCATTAAAGATTCGATCATCATC
ACGATCGCGACGGTAGTTGGAACTGCTTCCGCCACTTCCCGTTGGACCTT
TGGGAATAACTCGTCCATATTTATCGCGCTCATTTCCATAATCTTCTTTT
ATCACCAGATTTCGTCCTCCCAAGTCGTAGCGATTCATCTTTTCGAGAGC
AACTGAAACACTTTCTGCTTTTTCAAACTCAACAATGCCACATCCGCGTG
GTTTACCAGATTCATCGTTGAATAACTCAACAAATGAAACATCGCCAACC
TCGCGTCTGAATAGGTCTTTTAAATCTTGCCAGCGGAACTCGTAGGGGAT
GCTATTAAAAAGAGAGCAGATTGAGAGCAGGTTGGTAGCAAGAACCAATG
GTGGTGGACCGGGTACAATGAGACTATAGAATGGAAAACACTATGAAACG
CCTTACTTGCTAATATAGATGCGACGTGTATCCTGGCGTTCTCTATCTCG
TGATTTATCATCACGATCAATATTATCAAAGCGACTTCCTGTTCTTTCAG
CGCGTCTTGATCGTTCTCTATCGCGCCCTGGCGAAATTACACGAGCATCA
ATATCCATTTTTTTTTTTTCTTATCAGTTGTTTTGCGGCAAAAACAAAGC
GGAGGAGCGAAAACTATTATTTATGCAGTTTGATCCAAGTTCCAATTTGA
AATAACACAAATAATCAAATTCTATTTTTATTTTTCTTCTCTTAGGCGAG
GGCAGGG
>CL7.Contig6_All
TTTGTTTTATTATTACTCGTCTCGAGTTCAGTTATTACAAATAAGAAATG
TGCGATTTTGCAGATATCTTCTATCTAGATATATGTAGCATTCTTAGCGT
AATTTTCGCGTTTCATAAATACTTTCTTCCATGCACGTCGTCAAATAGAC
CGTCATCACTCATCTGATAGACCACGAACCATACATAACAAGGACAAATG
GAAGTCTTCGATTGATAAGAGAACAATGATTGCAAGTCATTCATAAGGAG
AAAATAAGAAATATTTAAAATACAAGAATCAAAAAAAACTGAACTATTCG
AAATCGCAAGACAAGTCACACTTTAGAAAGATTACAAGACGTAGGAGTTT
ATTTAGAAGAAATCAATCTCAACGAGGCGACCATCAAAACGAGAACCGTC
CATCAGTCGAATAGCAACTTCTGCTTCACGTTCCATGGAAAAACGAACAA
CCCCAGTGTCCAAACCGCGAATTTCAGCAAACTTCACTTCACCGACATCA
CGGAATTTGTCCCGTAGGTTTTGCCATGTCCATGTGGGTGGGAGATTACG
AACAATAATGGTATCAGACTGTTGCTTGCGGCTTGAATTATTATTTCCGG
TATTTCCAAAGTTGCGTGAATTGTAATCATCATTTGACGTATTGTAATTA
CGAATTTGGTTATTACTGTTGCTACCACCACCACCACCACCAAACGATAT
GTCATCTGAGCGATTTGAATTAAATCCACTTGTACTGTAGGCATTGAATG
ACGATTGATTCATGTTCTGCTGCTGGTTTTGTGTCTGTCCATCATTTCCA
CTTTGATTCAAATTAATACCCAACGAATTCAAGCTTGCCGCAGCCGATGA
AAGTAATGGATTATTTAAGCCTGCAACGCCGCTAAGACCAGTTAATCCGC
CCACAACATTTGTCAATGCAGCAAGATTACTCGTCAGACCTGACAGACTG
TTGGAATTTGGAATCGGTCCCAACAAGCTTGAATTGCTTGGAGGCTGAAC
CGGAACTGGAACCGATTGATTCTGCAATTGTGACAAACTATTGCTGATGC
TATTCAACGTATTAATGGCGCCACTTGCAGATAAGCTATTTTGAGCAATA
TTTTGTGATGGATTATTTTGAACATTTGGAAGATTTCTAGCGACATCTCT
TAGCGGTTCGCCGTTCGGACCTAGACCAATGCCAATGCCTTTCAAACCTT
CTGGCAACTTAATACCTTCACTTTTTTCTGGTACACGATCCAAGCGAACT
GTCATACGACGATCAAACAAAGTCTGTCTATCAAACATCGAAATCGCTTG
AACTGCCTCAACGGGATGATCATATTCAACGACAGCAAAACCACGTGAAT
TTCCATCCTTATCAACCGATAAATCCAAGCTTACGACTTTACCAGCGAGC
TTAAAAACTTGCTTCAATTTCTTCGCATCAACCTTGTAGTCCAAATTAGC
AACAAAAACTTTTGTGTGCAATGGACCAGTGATTCCGAGCCCTTCGAGAA
ATTTAACTGACAAACCATATGTATTGTAATTTTCAAGACTCGAGCTATTT
CCACCGCCACCATGAGATCTCGATGAATCATTAAAGCTGCAAAAAGGAAA
TTGCAAAAAAAAAGATTTTTGTTTTGAGGTCGAATCGAAGGAAAAAAGTA
TTTTT
>CL7.Contig7_All
TTTTTTTTTTGTTTGTTTTATTATTACTCGTCTCGAGTTCAGTTATTACA
AATAAGAAATGTGCGATTTTGCAGATATCTTCTATCTAGATATATGTAGC
ATTCTTAGCGTAATTTTCGCGTTTCATAAATACTTTCTTCCATGCACGTC
GTCAAAAAGACCGTCATCACTCATCTGATAGACCACGAACCATACATAAC
AAGGACAAATGGAAGTCTTCGATTGATAAGAGAACAATGATTGCAAGTCA
TTCATAAGGAGAAAATAAGAAATATTTAAAATACAAGAATCAAAAAAAAC
TGAACTATTCGAAATCGCAAGACAAGTCACACTTTAGAAAGATTACAAGA
CGTAGGAGTTTATTTAGAAGAAATCAATCTCAACGAGGCGACCATCAAAA
CGAGAACCGTCCATCAGTCGAATAGCAACTTCTGCTTCACGTTCCATGGA
AAAACGAACAACCCCAGTGTCCAAACCGCGAATTTCAGCAAACTTCACTT
CACCGACATCACGGAATTTGTCCCGTAGGTTTTGCCATGTCCATGTGGGT
GGGAGATTACGAACAATAATGGTATCAGACTGTTGCTTGCGGCTTGAATT
ATTATTTCCGGTATTTCCAAAGTTGCGTGAATTGTAATCATCATTTGACG
TATTGTAATTACGAATTTGGTTATTACTGTTGCTACCACCACCACCACCA
CCAAACGATATGTCATCTGAGCGATTTGAATTAAATCCACTTGTACTGTA
GGCATTGAATGACGATTGATTCATGTTCTGCTGCTGGTTTTGTGTCTGTC
CATCATTTCCACTTTGATTCAAATTAATACCCAACGAATTCAAGCTTGCC
GCAGCCGATGAAAGTAATGGATTATTTAAGCCTGCAACGCCGCTAAGACC
AGTTAATCCGCCCACAACATTTGTCAATGCAGCAAGATTACTCGTCAGAC
CTGACAGACTGTTGGAATTTGGAATCGGTCCCAACAAGCTTGAATTGCTT
GGAGGCTGAACCGGAACTGGAACCGATTGATTCTGCAATTGTGACAAACT
ATTGCTGATGCTATTCAACGTATTAATGGCGCCACTTGCAGATAAGCTAT
TTTGAGCAATATTTTGTGATGGATTATTTTGAACATTTGGAAGATTTCTA
GCGACATCTCTTAGCGGTTCGCCGTTCGGACCTAGACCAATGCCAATGCC
TTTCAAACCTTCTGGCAACTTAATACCTTCACTTTTTTCTGGTACACGAT
CCAAGCGAACTGTCATACGACGATCAAACAAAGTCTGTCTATCAAACATC
GAAATCGCTTGAACTGCCTCAACGGGATGATCATATTCAACGACAGCAAA
ACCACGTGAATTTCCATCCTTATCAACCGATAAATCCAAGCTTACGACTT
TACCAGCGAGCTTAAAAACTTGCTTCAATTTCTTCGCATCAACCTTGTAG
TCCAAATTAGCAACAAAAACTTTTGTGTGCAATGGACCAGTGATTCCGAG
CCCTTCGAGAAATTTAACTGACAAACCATATGTATTGTAATTTTCAAGAC
TCGAGCTATTTCCACCGCCACCATGAGATCTCGATGAATCATTAAAGATT
CGATCATCATCACGATCGCGACGGTAGTTGGAACTGCTTCCGCCACTTCC
CGTTGGACCTTTGGGAATAACTCGTCCATATTTATCGCGCTCATTTCCAT
AATCTTCTTTTATCACCAGATTTCGTCCTCCCAAGTCGTAGCGATTCATC
TTTTCGAGAGCAACTGAAACACTTTCTGCTTTTTCAAACTCAACAATGCC
ACATCCGCGTGGTTTACCAGATTCATCGTTGAATAACTCAACAAATGAAA
CATCGCCAACCTCGCGTCTGAATAGGTCTTTTAAATCTTGCCAGCGGAAC
TCGTAGGGGATGTTGCTAATATAGATGCGACGTGTATCCTGGCGTTCTCT
ATCTCGTGATTTATCATCACGATCAATATTATCAAAGCGACTTCCTGTTC
TTTCAGCGCGTCTTGATCGTTCTCTATCGCGCCCTGGCGAAATTACACGA
GCATCAATATCCATTTTTTTTTTTTCTTATCAGTTGTTTTGCGGCAAAAA
CAAAGCGGAGGAGCGAAAACTATTATTTATGCAGTTTGATCCAAGTTCCA
ATTTGAAATAACACAAATAATCAAATTCTATTTTTATTTTTCTTCTCTTA
GGCGAGGGCAGGG
>CL8.Contig1_All
GCAAGCTTTATTCGCTAAAGGACAGGATCTTTGCATTCACACCGCAAAAT
TTCGACTATGATGAGTACTATACGACACGCGATCCGGACCTCTTAACCAG
TAACTTTACATCAAATCTAGCATTTCTCAGTAACAGCTGGAGTCACTTAC
TCGGAAGACCCACAATCACTCTATTGTGTACACAATCGCTTTTAGACCAA
AACCGGTTACCATTGGCGATGGTGCAAACGATGAAAAAACTAAAGTCTGG
TTATATCAATGGAACTCGTGTAATGTTGGGCAATTTAGGAGATTTCCTCA
ACACATCAGCCATCACTGATTTGAGCTTTTTAGGGAGTCAGGAAGACGGT
TATCCAGATAAACTGAATCCATCAGTTCAGACGTACTTGGATGATCATCT
GTTGCGGTCATTTAATCAGAAGAATGCTCTCAACTTGAGAGCGGGCTTGC
AGCGGCCGCGCAATTTAAGACGTCGTATGTCGGTGAAGGGAGCAATCAAG
AAAACACGCTCCATTAATGTCGACTCTGAAACTTTAGGAATGGAAGGTAA
TGTTACTGAACGTCGAATGTCGGTTGCCGTAACACCATTATGGTTAGATT
CTAGTGCTACCTCAAATATCCAAGCCGGTGTGACGCACGTCGAAGTCAAT
CGTGATATATCACCACGCCCTGATGAAGACGGTCTGCCACCAAGTAAACT
CCTGACAGCATCTGATTTACCACGCATTCAAGCACCATTGCCACGTCATC
GTGGTGCAACCGATAACAACTTTGAGAACACAGAAGTTGAGGAGTTGATT
GCGATGCTCCGTGAAACAGAAAATTTGGAGGATCAGGGTGATATTCTGCA
ATACTTGGTGGACACACAAGGACTGGACTTTAATACAGAACTGGCATCAA
ATGATGATCAATCTTCTAATTCTACAAATCAAGGCATGCTGGATGGCGGT
CGCGTTGTTACCGTACGCGAACTGGTCAAAGGCTTGTATGAGAAAGCATG
TCAACAAAAATTATGGGGCTTAGTGCGTCACACAGCCGGTATGTTGGGTA
AGCGGGTTGAGGATTTAGCAAAAGCTGTCACAGATTTATTGGTGCGGCAG
AAACAGGTTACCGTTGGAATGCCACCAACGAATGAATTTACAATAACTGC
TCCATTACCGGAAGCTGATTTGCGTCAGTTGATTCATGAAGCATATGGCG
ATGATGAAAGTACAGCAATGTTAACACAGGAATTACTTGTTTATTTATCA
ATGTTCATTCGCACGGAACCACAATTGTTCCATGAAATGTTGCGTCTTCG
CGTCGGTCTCATCATACAAGTGATGGCTAAAGAATTATCTCGCACATTGG
TATGCGATGGGGAGCAAGCATCAGAACATTTACTGAATTTATCACCATTT
GAAATGAAAAATTTACTGTTCCACATTTTGAGCGGTAAAGAATTTGCTGT
AACTAGCGTGGCTCGTGGAAATTTCTCTATCGTTAGTTGCAAATCGAGTC
GTGTCAGTAAGAAAAGTCAAATTGGAATTGGAGCAGTTGATGAAGATGAT
CCAGCAGCAATGATTGATGACCGGCAAGGACAATGGTTACGTCGACGACG
TCTTGATGGTGCACTCAATCGTGTACCACGCGATTTTTATCCACGTGTTT
GGACAGTTCTTGAAAGGTGTCAGGGACTCGCTATCGAAGGACGTGTTCTG
CCACAGAGTTTAACACAGGAGATGACATCGAACGAATTGAAGTTTGCACT
TGAAGTTGAAACCGCTTTGAATACAATTCCACAACCAGAATACCGTCAAT
TGGTTGTTGAAGCGCTGATGGTTCTAACATTGGTTACCGAGCACGACATG
TCTCATTCGCTAGGCGGAATTATTTATGTTGAACATTTGGTGCATAAAGC
CAATCAATTGTTCCTGGAAGATCAACGTATGTGCTCGGGCGATGCAACAT
TGTGCTGTGCAAAATCAAAGGACGGTTCCAAGGAAACAACAGCTATTGGT
AATTTATTGTGTGGTGGTGCAGCTTATATTTGTCAGCATCTTTACGACAG
TGCGCCTAGTGGATCGTATGGTACTATGACCTATATCGCAAAAGCAATTG
CATGTGTCTTCGAATGTCTCCCCAAAAATGGTGATGTAGATTGCGCCATT
CAATAGATCACCAAAATTTTCCATCAGTTTTCTACTATTAAATGTAATCT
TGACGCTATTAATTAAATGATGATCTAGGCTAGGAATTTATTGTTGATGG
TGACACATTGATCGGTTGATGGACACATTTTCAAATATTTTTTGCACGAT
GGTTTTGATTCATAAAATGTCTTTCAACCGTTTAATGTAGAAGGGAACCA
AAAAAAAAAAACAGAGAATCATGGAAAAAAAAGAATTAAACTATACTCAA
ATTTAAGAATGTAGCTAGCAACCATACCAGACACTTATCACATAAATCCC
ATCAATGTCGATGGCCGTTTTTACTTCACCTTAGTTTTATTTTATTTTGA
AAATTTGTACAATTACGTCATTGTAAAATCGTGCTATGTTTGTGCACATG
AATATTACCTCAAATCCATGCATGACAGGAACGGCTGATAACGAGATATA
ATTCAAGAAGAAACTTGCACACAACAACGAAAAAGAAATTGCACCTTCAA
AGACATTTTGTTTTTTTTTTTTTTTAATTCACAATCAATATTTTAAATAG
TGTTTGTTTGTCGCTTTTCTTATTGTAAAATCTTATGCTATTTGCTACTT
ATCTAATTGAAACGAAACATAGAAACAAATTGATAGAGCTCGAATAATAA
TCGAGACCCCCTCCTCTCTCCGGTTATCCTTCTATTAAATATTGTTCCCT
CACATACCTAAAAATGTAGTTAAGTGGAAATATTAAACATTACAAAAAGA
AAAAAAAAATGAAATTGTGTTGCAATAAAGAAAATCTCGCGAAT
>CL8.Contig2_All
AAAAAAATGACTTTGCATATCTACTACATTTTTATTTATAATTTATTTGA
GAGCTCTTTTTTTCGCAGGATATTTCTCATGATCTTTCAGAATCTCTGAT
TTAACGACGATTCTGAATTCCATTCGTTATGCAAAACAAGAAAGAAGCAT
TTGCATAATAGGTTTTCAGAACCTCGTTGAGCTTTTGCTTGTAATAGTGA
TCAGGAAAATACCGTTTTGGTATTAATATAGATTTGACTTGGCGCTGCGG
CTATAATGTGAAAATTGATGCAGATACAGAAAAAGGAAAAAAAAAAAAAG
TTGTGAAATCACTTTTGGTCGATGGCGTAGATTTTGACCGAGGTGGTTGA
TGGGGCTAAATAAATAATAGATAGTTTTTGAGGGAAAACACTAAACTTGC
TGCAAAAATTAATAAATTGTTATTGTCGATGTTAAGTAGATAGAAATAAT
TTTTCCTGCAGGACGCTTATCGATGACAAAACATTGATTAAAATTTATAA
TTTAACTAAGCATTTTCCTGACATAGCACAAACAAATTGATCGATTATGT
AAACAGTCCACATCGGTCAATTAAATAGTGCGATGATATACGCACTTTAT
TTTTAACCCAATTATTTTTTTATTTTTGAAGGCGGAAAATTATAAAAATC
AAAACCGCTGTAAATATTTTTTGATTTTATACTAACTTTTGCTTCTTTTT
CTTTCTTTTTTTTTTAATTGACAACCTGAATTAACAAAAAAAAACACAAA
ACTAATCAATCGGGGGCAACATACACCCAAATATACATACACACACTTAA
ATCTACCAACCATCTGTTTGCCATGTTTATTTTTGAAAATTGCTTGTCAA
TCAATTCAACTAAACTCTGCTGATGTGCACAACAACGCACGTGCGCGCTT
TCTTATCAGAACTGGCATCAAATGATGATCAATCTTCTAATTCTACAAAT
CAAGGCATGCTGGATGGCGGTCGCGTTGTTACCGTACGCGAACTGGTCAA
AGGCTTGTATGAGAAAGCATGTCAACAAAAATTATGGGGCTTAGTGCGTC
ACACAGCCGGTATGTTGGGTAAGCGGGTTGAGGATTTAGCAAAAGCTGTC
ACAGATTTATTGGTGCGGCAGAAACAGGTTACCGTTGGAATGCCACCAAC
GAATGAATTTACAATAACTGCTCCATTACCGGAAGCTGATTTGCGTCAGT
TGATTCATGAAGCATATGGCGATGATGAAAGTACAGCAATGTTAACACAG
GAATTACTTGTTTATTTATCAATGTTCATTCGCACGGAACCACAATTGTT
CCATGAAATGTTGCGTCTTCGCGTCGGTCTCATCATACAAGTGATGGCTA
AAGAATTATCTCGCACATTGGTATGCGATGGGGAGCAAGCATCAGAACAT
TTACTGAATTTATCACCATTTGAAATGAAAAATTTACTGTTCCACATTTT
GAGCGGTAAAGAATTTGCTGTAACTAGCGTGGCTCGTGGAAATTTCTCTA
TCGTTAGTTGCAAATCGAGTCGTGTCAGTAAGAAAAGTCAAATTGGAATT
GGAGCAGTTGATGAAGATGATCCAGCAGCAATGATTGATGACCGGCAAGG
ACAATGGTTACGTCGACGACGTCTTGATGGTGCACTCAATCGTGTACCAC
GCGATTTTTATCCACGTGTTTGGACAGTTCTTGAAAGGTGTCAGGGACTC
GCTATCGAAGGACGTGTTCTGCCACAGAGTTTAACACAGGAGATGACATC
GAACGAATTGAAGTTTGCACTTGAAGTTGAAACCGCTTTGAATACAATTC
CACAACCAGAATACCGTCAATTAGTTGTTGAAGCACTGATGGTTCTAACA
TTGGTTACCGAGCACGACATGTCTCATTCGCTAGGCGGAATTATTTATGT
TGAACATTTGGTGCATAAAGCCAATCAATTGTTCCTGGAAGATCAACGAA
TGTGCTCGGGCGATGCAACATTGTGCTGTGCAAAATCAAAGGACGGTTCC
AAGGAAACAACAGCTATTGGTAATTTATTGTGCGGCGGCGCAGCTTATAT
TTGTCAGCATCTTTACGACAGTGCGCCTAGTGGATCGTATGGTACTATGA
CCTATATCGCAAAAGCAATTGCATGTGTCTTCGAATGTCTCCCCAAAAAT
GGTGATGTAGATTGCGCCATTCAGTAGATCACCAAAATTTTCCATCAGTT
TTCTACTATTAAATGTAATCTTGACGCTATTAATTAAATGATGATCTAGG
CTAGGAATTTATTGTTGATGGTGACACATTGATCGGTTGATGGACACATT
TTCAAATATTTTTTGCACGATGGTTTTGATTCATAAAATGTCTTTCAACC
GTTTAATGTAGAAGGGAACCAAAAAAAAAAAAACAGAGAATCATGGAAAA
AAAAGAATTAAACTATACTCAAATTTAAGAATGTAGCTAGCAACCATACC
AGACACTTATCACATAAATCCCATCAATGTCGATGGCCGTTTTTACTTCA
CCTTAGTTTTATTTTATTTTGAAAATTTGTACAATTACGTCATTGTAAAA
TCGTGCTATGTTTGTGCACATGAATATTACCTCAAATCCATGCATGACAG
GAACGGCTGATAACGAGATATAATTCAAGAAGAAACTTGCACACAACAAC
GAAAAAGAAATTGCACCTTCAAAGACATTTTGTTTTTTTAATTCACAATC
AATATTTTAAATAGTGTTTGTTTGTCGCTTTTCTTATTGTAAAATCTTAT
GCTATTTGCTACTTATCTAATTGAAACGAAACATAGAAACAAATTGATAG
AGCTCGAATAATAATCGAGACCCCCTCCTCTCTCCGGTTATCCTTCTATT
AAATATTGTTCCCTCACATACCTAAAAATGTAGTTAAGTGGAAATATTAA
ACATTACAAAAAGAAAAAAAAAATGAAATTGTGTTGCAATAAAGAAAATC
TCGCGAATAATTATTATGTTAAAAAAGCC
>CL8.Contig3_All
GGCTTTTTTAACATAATAATTATTCGCGAGATTTTCTTTATTGCAACACA
ATTTCATTTTTTTTTTCTTTTTGTAATGTTTAATATTTCCACTTAACTAC
ATTTTTAGGTATGTGAGGGAACAATATTTAATAGAAGGATAACCGGAGAG
AGGAGGGGGTCTCGATTATTATTCGAGCTCTATCAATTTGTTTCTATGTT
TCGTTTCAATTAGATAAGTAGCAAATAGCATAAGATTTTACAATAAGAAA
AGCGACAAACAAACACTATTTAAAATATTGATTGTGAATTAAAAAAACAA
AATGTCTTTGAAGGTGCAATTTCTTTTTCGTTGTTGTGTGCAAGTTTCTT
CTTGAATTATATCTCGTTATCAGCCGTTCCTGTCATGCATGGATTTGAGG
TAATATTCATGTGCACAAACATAGCACGATTTTACAATGACGTAATTGTA
CAAATTTTCAAAATAAAATAAAACTAAGGTGAAGTAAAAACGGCCATCGA
CATTGATGGGATTTATGTGATAAGTGTCTGGTATGGTTGCTAGCTACATT
CTTAAATTTGAGTATAGTTTAATTCTTTTTTTTTCCATGATTCTCTGTTT
TTTTTTTTTTGGTTCCCTTCTACATTAAACGGTTGAAAGACATTTTATGA
ATCAAAACCATCGTGCAAAAAATATTTGAAAATGTGTCCATCAACCGATC
AATGTGTCACCATCAACAATAAATTCCTAGCCTAGATCATCATTTAATTA
ATAGCGTCAAGATTACATTTAATAGTAGAAAACTGATGGAAAATTTTGGT
GATCTACTGAATGGCGCAATCTACATCACCATTTTTGGGGAGACATTCGA
AGACACATGCAATTGCTTTTGCGATATAGGTCATAGTACCATACGATCCA
CTAGGCGCACTGTCGTAAAGATGCTGACAAATATAAGCTGCGCCGCCGCA
CAATAAATTACCAATAGCTGTTGTTTCCTTGGAACCGTCCTTTGATTTTG
CACAGCACAATGTTGCATCGCCCGAGCACATTCGTTGATCTTCCAGGAAC
AATTGATTGGCTTTATGCACCAAATGTTCAACATAAATAATTCCGCCTAG
CGAATGAGACATGTCGTGCTCGGTAACCAATGTTAGAACCATCAGTGCTT
CAACAACTAATTGACGGTATTCTGGTTGTGGAATTGTATTCAAAGCGGTT
TCAACTTCAAGTGCAAACTTCAATTCGTTCGATGTCATCTCCTGTGTTAA
ACTCTGTGGCAGAACACGTCCTTCGATAGCGAGTCCCTGACACCTTTCAA
GAACTGTCCAAACACGTGGATAAAAATCGCGTGGTACACGATTGAGTGCA
CCATCAAGACGTCGTCGACGTAACCATTGTCCTTGCCGGTCATCAATCAT
TGCTGCTGGATCATCTTCATCAACTGCTCCAATTCCAATTTGACTTTTCT
TACTGACACGACTCGATTTGCAACTAACGATAGAGAAATTTCCACGAGCC
ACGCTAGTTACAGCAAATTCTTTACCGCTCAAAATGTGGAACAGTAAATT
TTTCATTTCAAATGGTGATAAATTCAGTAAATGTTCTGATGCTTGCTCCC
CATCGCATACCAATGTGCGAGATAATTCTTTAGCCATCACTTGTATGATG
AGACCGACGCGAAGACGCAACATTTCATGGAACAATTGTGGTTCCGTGCG
AATGAACATTGATAAATAAACAAGTAATTCCTGTGTTAACATTGCTGTAC
TTTCATCATCGCCATATGCTTCATGAATCAACTGACGCAAATCAGCTTCC
GGTAATGGAGCAGTTATTGTAAATTCATTCGTTGGTGGCATTCCAACGGT
AACCTGTTTCTGCCGCACCAATAAATCTGTGACAGCTTTTGCTAAATCCT
CAACCCGCTTACCCAACATACCGGCTGTGTGACGCACTAAGCCCCATAAT
TTTTGTTGACATGCTTTCTCATACAAGCCTTTGACCAGTTCGCGTACGGT
AACAACGCGACCGCCATCCAGCATGCCTTGATTTGTAGAATTAGAAGATT
GATCATCATTTGATGCCAGTTCTGTATTAAAGTCCAGTCCTTGTGTGTCC
ACCAAGTATTGCAGAATATCACCCTGATCCTCCAAATTTTCTGTTTCACG
GAGCATCGCAATCAACTCCTCAACTTCTGTGTTCTCAAAGTTGTTATCGG
TTGCACCACGATGACGTGGCAATGGTGCTTGAATGCGTGGTAAATCAGAT
GCTGTCAGGAGTTTACTTGGTGGCAGACCGTCTTCATCAGGGCGTGGTGA
TATATCACGATTGACTTCGACGTGCGTCACACCGGCTTGGATATTTGAGG
TAGCACTAGAATCTAACCATAATGGTGTTACGGCAACCGACATTCGACGT
TCAGTAACATTACCTTCCATTCCTAAAGTTTCAGCTGCGAAACAGAAAAG
AAAAGATTGCGAAGGGATTGATGGTGGTTATAGGAAAGGATTTAATCGAC
GAAGGAACAACATCTAGGTTTACACTAGTGAGCTTCTACTTACAGTCGAC
ATTAATGGAGCGTGTT
>CL8.Contig4_All
TTCAGCTGACATTAGACGTAAAATTTTTCGTCGGGACTTTTTAGTTTCAA
TTTCTTTAGTTATATCTCTGTTCATTCAGCATCCTCAGTCGTGCAGTAGT
GAATAACTAGGGCTTCAATACGTTATCAGTATCAAAACTATGAAAATCAT
AAATTATTAATTAAAAGTGCTGAAAAACTGATTAAAAAGTTAGCCACATT
GAAATCGTAATTAAATTTATTGCGTTTAAAAATAAAATCAGTGAATTATG
AGATCGCGAAGTAATTCGGGCGTGCGACTGGACTACTATCAGCGCATTGT
CCATCGATTAATAATGGTTCATCAACAGCCAGTGACGGGGCTCTTTCCAG
CAAGTCCATCAAATCATCATGCATGGATTCGCGATAATGTTTATTGCATT
CTCGCTGTTTGGGGTCTGTCAATGGCCTATAAAAAGATTGCTGATCAGGA
TGAAGATCGAGCAAAAGCATATGAACTGGAACAGAGTTGTGTCAAATTGA
TGCGAGGCTTACTGATGTCAATGATGCGTCAGAAGGACAAGGTCGAACGA
TTTAAAATCACACAAAACCCACTGGATTCATTGCACGCAAAATATTCGAG
CAAAAACGGACAGGCCGTTGTACGAGATGACGAATGGGGACATTTGCAAA
TAGATGCAATTTCGTTGTATCTTTTGATCTTGGCACAAATGACAGCCTCA
GGACTACAAATTGTGTTCTCATTGGATGAAGTGTCATTTATTCAGAATTT
GGTGTTCTATATCGAAAGTGCTTATTGCATTCCTGATTATGGTATCTGGG
AACGCGGTGATAAATCAAACCATGGACAGCCCGAATTGAATGCTAGCAGT
ATTGGCATGGCAAAAGCTGCGCTCGAAGCAATGAATGAATTGGATCTGTT
CGGAGCTCGTGGAGGACCAGCTAGCGTCATCCACGTACTTGCCGATGAAG
CCCACAAATGTCAGGCAGTATTGCAATCAATGTTGCCACGTGAATCAAAT
AGCAAAGAACTCGATTCGGGGTTGCTGTCCATTATTGGTTTTCCAGCATT
CGCTGTCGATGATCCACAATTAATTGAGTCTACCCGTGATGCCATTACTA
GCCGACTACAAGGTCGCTATGGATGTAAAAGATTTTTACGTGATGGATAT
AAAACACCTCGTGAGGATTGTTCACGATTATATTACGAACGCTGGGAATT
ACGAATGTTCGAGAACATTGAATGCGAATGGCCGCTCTTCTTTTGCTATC
TCATACTAAATCATGCTTTTCAAGGGAATAAAGCTGCTGTTTCAGAGTAC
ACTGAAAAGCTTGAGGCAATTATGATTAAATCCGAAGAAGGCATTAAACT
CGTTCCAGAATTATATACCGTTCCACATGATTCGGTAAATAATGAATATA
AAAATCCTGGGTCAAGTGTACGTGCGCCTGTTGGAAGAACGCCATTCTTG
TGGGCACAATCGCTCTTCATTCTTGGCAAATTATTACAAGAAGGATTTTT
GGCTGTTGGTGAATTGGATCCATTGAATAGGCGTCTTGGCGCTCAAAAGA
AGCCAGATGTCGTTGTCCAAGTTGTCATAATTGCTGATGATGATGAAATC
AAAAGCAAACTCGCCGATCATGGATTCAATTGTCAAACGGTTGCAGAAGT
TGCACCAATTGAAGTTCAACCTGCTCGTGTACTCAGTCATTTGTACACAT
ATCTTGGACGCAACAAGAAGCTGGGTCTCACTGGTCGTAAATCACGTGAT
GTTGGCATTCTGAGTACCAGCAAGCTTTATTCGCTAAAGGACAGGATCTT
TGCATTCACACCGCAAAATTTCGACTATGATGAGTACTATACGACACGCG
ATCCGGACCTCTTAACCAGTAACTTTACATCAAATCTAGCATTTCTCAGT
AACAGCTGGAGTCACTTACTCGGAAGACCCACAATCACTCTATTGTGTAC
ACAATCGCTTTTAGACCAAAACCGGTTACCATTGGCGATGGTGCAAACGA
TGAAAAAACTAAAGTCTGGTTATATCAATGGAACTCGTGTAATGTTGGGC
AATTTAGGAGATTTCCTCAACACATCAGCCATCACTGATTTGAGCTTTTT
AGGGAGTCAGGAAGACGGTTATCCAGATAAACTGAATCCATCAGTTCAGA
CGTACTTGGATGATCATCTGTTGCGGTCATTTAATCAGAAGAATGCTCTC
AACTTGAGAGCGGGCTTGCAGCGGCCGCGCAATTTAAGACGTCGTATGTC
GGTGAAGGGAGCAATCAAGAAAACACGCTCCATTAATGTCGACTCTGAAA
CTTTAGGAATGGAAGATTCTAGTGCTACCTCAAATATCCAAGCCGGTGTG
ACGCACGTCGAAGTCAATCGTGATATATCACCACGCCCTGATGAAGACGG
TCTGCCACCAAGTAAACTCCTGACAGCATCTGATTTACCACGCATTCAAG
CACCATTGCCACGTCATCGTGGTGCAACCGATAACAACTTTGAGAACACA
GAAGTTGAGGAGTTGATTGCGATGCTCCGTGAAACAGAAAATTTGGAGGA
TCAGGGTGATATTCTGCAATACTTGGTGGACACACAAGGACTGGACTTTA
ATACAGAACTGGCATCAAATGATGATCAATCTTCTAATTCTACAAATCAA
GGCATGCTGGATGGCGGTCGCGTTGTTACCGTACGCGAACTGGTCAAAGG
CTTGTATGAGAAAGCATGTCAACAAAAATTATGGGGCTTAGTGCGTCACA
CAGCCGGTATGTTGGGTAAGCGGGTTGAGGATTTAGCAAAAGCTGTCACA
GATTTATTGGTGCGGCAGAAACAGGTTACCGTTGGAATGCCACCAACGAA
TGAATTTACAATAACTGCTCCATTACCGGAAGCTGATTTGCGTCAGTTGA
TTCATGAAGCATATGGCGATGATGAAAGTACAGCAATGTTAACACAGGAA
TTACTTGTTTATTTATCAATGTTCATTCGCACGGAACCACAATTGTTCCA
TGAAATGTTGCGTCTTCGCGTCGGTCTCATCATACAAGTGATGGCTAAAG
AATTATCTCGCACATTGGTATGCGATGGGGAGCAAGCATCAGAACATTTA
CTGAATTTATCACCATTTGAAATGAAAAATTTACTGTTCCACATTTTGAG
CGGTAAAGAATTTGCTGTAACTAGCGTGGCTCGTGGAAATTTCTCTATCG
TTAGTTGCAAATCGAGTCGTGTCAGTAAGAAAAGTCAAATTGGAATTGGA
GCAGTTGATGAAGATGATCCAGCAGCAATGATTGATGACCGGCAAGGACA
ATGGTTACGTCGACGACGTCTTGATGGTGCACTCAATCGTGTACCACGCG
ATTTTTATCCACGTGTTTGGACAGTTCTTGAAAGGTGTCAGGGACTCGCT
ATCGAAGGACGTGTTCTGCCACAGAGTTTAACACAGGAGATGACATCGAA
CGAATTGAAGTTTGCACTTGAAGTTGAAACCGCTTTGAATACAATTCCAC
AACCAGAATACCGTCAATTAGTTGTTGAAGCACTGATGGTTCTAACATTG
GTTACCGAGCACGACATGTCTCATTCGCTAGGCGGAATTATTTATGTTGA
ACATTTGGTGCATAAAGCCAATCAATTGTTCCTGGAAGATCAACGTATGT
GCTCGGGCGATGCAACATTGTGCTGTGCAAAATCAAAGGACGGTTCCAAG
GAAACAACAGCTATTGGTAATTTATTGTGTGGTGGTGCAGCTTATATTTG
TCAGCATCTTTACGACAGTGCGCCTAGTGGATCGTATGGTACTATGACCT
ATATCGCAAAAGCAATTGCATGTGTCTTCGAATGTCTCCCCAAAAATGGT
GATGTAGATTGCGCCATTCAGTAGATCACCAAAATTTTCCATCAGTTTTC
TACTATTAAATGTAATCTTGACGCTATTAATTAAATGATGATCTAGGCTA
GGAATTTATTGTTGATGGTGACACATTGATCGGTTGATGGACACATTTTC
AAATATTTTTTGCACGATGGTTTTGATTCATAAAATGTCTTTCAACCGTT
TAATGTAGAAGGGAACCAAAAAAAAAAAAACAGAGAATCATGGAAAAAAA
AGAATTAAACTATACTCAAATTTAAGAATGTAGCTAGCAACCATACCAGA
CACTTATCACATAAATCCCATCAATGTCGATGGCCGTTTTTACTTCACCT
TAGTTTTATTTTATTTTGAAAATTTGTACAATTACGTCATTGTAAAATCG
TGCTATGTTTGTGCACATGAATATTACCTCAAATCCATGCATGACAGGAA
CGGCTGATAACGAGATATAATTCAAGAAGAAACTTGCACACAACAACGAA
AAAGAAATTGCACCTTCAAAGACATTTGGTTTTTTTTTTTTTTTAATTCA
CAATCAATATTTTAAATAGTGTTTGTTTGTCGCTTTTCTTATTGTAAAAT
CTTATGCTATTTGCTACTTATCTAATTGAAACGAAACATAGAAACAAATT
GATAGAGCTCGAATAATAATCGAGACCCCCTCCTCTCTCCGGTTATCCTT
CTATTAAATATTGTTCCCTCACATACCTAAAAATGTAGTTAAGTGGAAAT
ATTAAACATTACAAAAAGAAAAAAAAAATGAAATTGTGTTGCAATAAAGA
AAATCTCGCGAAT
>CL8.Contig5_All
GGCTTTTTTAACATAATAATTATTCGCGAGATTTTCTTTATTGCAACACA
ATTTCATTTTTTTTTTCTTTTTGTAATGTTTAATATTTCCACTTAACTAC
ATTTTTAGGTATGTGAGGGAACAATATTTAATAGAAGGATAACCGGAGAG
AGGAGGGGGTCTCGATTATTATTCGAGCTCTATCAATTTGTTTCTATGTT
TCGTTTCAATTAGATAAGTAGCAAATAGCATAAGATTTTACAATAAGAAA
AGCGACAAACAAACACTATTTAAAATATTGATTGTGAATTAAAAAAAAAA
AAAAACCAAATGTCTTTGAAGGTGCAATTTCTTTTTCGTTGTTGTGTGCA
AGTTTCTTCTTGAATTATATCTCGTTATCAGCCGTTCCTGTCATGCATGG
ATTTGAGGTAATATTCATGTGCACAAACATAGCACGATTTTACAATGACG
TAATTGTACAAATTTTCAAAATAAAATAAAACTAAGGTGAAGTAAAAACG
GCCATCGACATTGATGGGATTTATGTGATAAGTGTCTGGTATGGTTGCTA
GCTACATTCTTAAATTTGAGTATAGTTTAATTCTTTTTTTTTCCATGATT
CTCTGTTTTTTTTTTTTTGGTTCCCTTCTACATTAAACGGTTGAAAGACA
TTTTATGAATCAAAACCATCGTGCAAAAAATATTTGAAAATGTGTCCATC
AACCGATCAATGTGTCACCATCAACAATAAATTCCTAGCCTAGATCATCA
TTTAATTAATAGCGTCAAGATTACATTTAATAGTAGAAAACTGATGGAAA
ATTTTGGTGATCTACTGAATGGCGCAATCTACATCACCATTTTTGGGGAG
ACATTCGAAGACACATGCAATTGCTTTTGCGATATAGGTCATAGTACCAT
ACGATCCACTAGGCGCACTGTCGTAAAGATGCTGACAAATATAAGCTGCG
CCGCCGCACAATAAATTACCAATAGCTGTTGTTTCCTTGGAACCGTCCTT
TGATTTTGCACAGCACAATGTTGCATCGCCCGAGCACATTCGTTGATCTT
CCAGGAACAATTGATTGGCTTTATGCACCAAATGTTCAACATAAATAATT
CCGCCTAGCGAATGAGACATGTCGTGCTCGGTAACCAATGTTAGAACCAT
CAGTGCTTCAACAACTAATTGACGGTATTCTGGTTGTGGAATTGTATTCA
AAGCGGTTTCAACTTCAAGTGCAAACTTCAATTCGTTCGATGTCATCTCC
TGTGTTAAACTCTGTGGCAGAACACGTCCTTCGATAGCGAGTCCCTGACA
CCTTTCAAGAACTGTCCAAACACGTGGATAAAAATCGCGTGGTACACGAT
TGAGTGCACCATCAAGACGTCGTCGACGTAACCATTGTCCTTGCCGGTCA
TCAATCATTGCTGCTGGATCATCTTCATCAACTGCTCCAATTCCAATTTG
ACTTTTCTTACTGACACGACTCGATTTGCAACTAACGATAGAGAAATTTC
CACGAGCCACGCTAGTTACAGCAAATTCTTTACCGCTCAAAATGTGGAAC
AGTAAATTTTTCATTTCAAATGGTGATAAATTCAGTAAATGTTCTGATGC
TTGCTCCCCATCGCATACCAATGTGCGAGATAATTCTTTAGCCATCACTT
GTATGATGAGACCGACGCGAAGACGCAACATTTCATGGAACAATTGTGGT
TCCGTGCGAATGAACATTGATAAATAAACAAGTAATTCCTGTGTTAACAT
TGCTGTACTTTCATCATCGCCATATGCTTCATGAATCAACTGACGCAAAT
CAGCTTCCGGTAATGGAGCAGTTATTGTAAATTCATTCGTTGGTGGCATT
CCAACGGTAACCTGTTTCTGCCGCACCAATAAATCTGTGACAGCTTTTGC
TAAATCCTCAACCCGCTTACCCAACATACCGGCTGTGTGACGCACTAAGC
CCCATAATTTTTGTTGACATGCTTTCTCATACAAGCCTTTGACCAGTTCG
CGTACGGTAACAACGCGACCGCCATCCAGCATGCCTTGATTTGTAGAATT
AGAAGATTGATCATCATTTGATGCCAGTTCTGTATTAAAGTCCAGTCCTT
GTGTGTCCACCAAGTATTGCAGAATATCACCCTGATCCTCCAAATTTTCT
GTTTCACGGAGCATCGCAATCAACTCCTCAACTTCTGTGTTCTCAAAGTT
GTTATCGGTTGCACCACGATGACGTGGCAATGGTGCTTGAATGCGTGGTA
AATCAGATGCTGTCAGGAGTTTACTTGGTGGCAGACCGTCTTCATCAGGG
CGTGGTGATATATCACGATTGACTTCGACGTGCGTCACACCGGCTTGGAT
ATTTGAGGTAGCACTAGAATCTTCCATTCCTAAAGTTTCAGAGTCGACAT
TAATGGAGCGTGTTTTCTTGATTGCTCCCTTCACCGACATACGACGTCTT
AAATTGCGCGGCCGCTGCAAGCCCGCTCTCAAGTTGAGAGCATTCTTCTG
ATTAAATGACCGCAACAGATGATCATCCAAGTACGTCTGAACTGATGGAT
TCAGTTTATCTGGATAACCGTCTTCCTGACTCCCTAAAAAGCTCAAATCA
GTGATGGCTGATGTGTTGAGGAAATCTCCTAAATTGCCCAACATTACACG
AGTTCCATTGATATAACCAGACTTTAGTTTTTTCATCGTTTGCACCATCG
CCAATGGTAACCGGTTTTGGTCTAAATGAATATCTTTCAACACCAGCGTT
ATCAATGGTCGGCCCAACAGATTTTGCCATGCCGATTTCAAGAAATTGAT
TTCACCTTTCAGAATATCAATCATCAATTCATTGTCGCTGGCAATGTAGA
AACGTGTCAAATCGGAAAATTGCGGTGTGAATGCAAAGATCCTGTCCTTT
AGCGAATAAAGCTTGCTGGTACTCAGAATGCCAACATCACGTGATTTACG
ACCAGTGAGACCCAGCTTCTTGTTGCGTCCAAGATATGTGTACAAATGAC
TGAGTACACGAGCAGGTTGAACTTCAATTGGTGCAACTTCTGCAACCGTT
TGACAATTGAATCCATGATCGGCGAGTTTGCTTTTGATTTCATCATCATC
AGCAATTATGACAACTTGGACAACGACATCTGGCTTCTTTTGAGCGCCAA
GACGCCTATTCAATGGATCCAATTCACCAACAGCCAAAAATCCTTCTTGT
AATAATTTGCCAAGAATGAAGAGCGATTGTGCCCACAAGAATGGCGTTCT
TCCAACAGGCGCACGTACACTTGACCCAGGATTTTTATATTCATTATTTA
CCGAATCATGTGGAACGGTATATAATTCTGGAACGAGTTTAATGCCTTCT
TCGGATTTAATCATAATTGCCTCAAGCTTTTCAGTGTACTCTGAAACAGC
AGCTTTATTCCCTTGAAAAGCATGATTTAGTATGAGATAGCAAAAGAAGA
GCGGCCATTCGCATTCAATGTTCTCGAACATTCGTAATTCCCAGCGTTCG
TAATATAATCGTGAACAATCCTCACGAGGTGTTTTATATCCATCACGTAA
AAATCTTTTACATCCATAGCGACCTTGTAGTCGGCTAGTAATGGCATCAC
GGGTAGACTCAATTAATTGTGGATCATCGACAGCGAATGCTGGAAAACCA
ATAATGGACAGCAACCCCGAATCGAGTTCTTTGCTATTTGATTCACGTGG
CAACATTGATTGCAATACTGCCTGACATTTGTGGGCTTCATCGGCAAGTA
CGTGGATGACGCTAGCTGGTCCTCCACGAGCTCCGAACAGATCCAATTCA
TTCATTGCTTCGAGCGCAGCTTTTGCCATGCCAATACTGCTAGCATTCAA
TTCGGGCTGTCCATGGTTTGATTTATCACCGCGTTCCCAGATACCATAAT
CAGGAATGCAATAAGCACTTTCGATATAGAACACCAAATTCTGAATAAAT
GACACTTCATCCAATGAGAACACAATTTGTAGTCCTGAGGCTGTCATTTG
TGCCAAGATCAAAAGATACAACGAAATTGCATCTATTTGCAAATGTCCCC
ATTCGTCATCTCGTACAACGGCCTGTCCGTTTTTGCTCGAATATTTTGCG
TGCAATGAATCCAGTGGGTTTTGTGTGATTTTAAATCGTTCGACCTTGTC
CTTCTGACGCATCATTGACATCAGTAAGCCTCGCATCAATTTGACACAAC
TCTGTTCCAGTTCATATGCTTTTGCTCGATCTTCATCCTGATCAGCAATC
TTTTTATAGGCCATTGACAGACCCCAAACAGCGAGAATGCAATAAACATT
ATCGCGAATCCATGCATGATGATTTGATGGACTTGCTGGAAAGAGCCCCG
TCACTGGCTGTTGATGAACCATTATTAATCGATGGACAATGCGCTGATAG
TAGTCCAGTCGCACGCCCGAATTACTTCGCGATCTCATAATTCACTGATT
TTATTTTTAAACGCAATAAATTTAATTACGATTTCAATGTGGCTAACTTT
TTAATCAGTTTTTCAGCACTTTTAATTAATAATTTATGATTTTCATAGTT
TTGATACTGATAACGTATTGAAGCCCTAGTTATTCACTACTGCACGACTG
AGGATGCTGAATGAACAGAGATATAACTAAAGAAATTGAAACTAAAAAGT
CCCGACGAAAAATTTTACGTCTAATGTCAGCTGAA
>CL9.Contig1_All
GACAGTTATTACCCCCTCTGAAAAAATCGGTATTGAGATTTTTATCAATT
AAAGTAAGTAGTTGTAGCGGAAGAAGCAGTCAAGATGAACATGAAACTAC
CGAGCTTTAATGTGAAGGATCTGATGCGAGAAGCTGGCAGCACAATAAAT
CGTGTGGTTCAGTTCACTGAAGAGAAGCTAAACCTCACATCAGACAAGAC
GGAACTTGATGCTAACTTCGAGGCTCTGATAGAGAGGAGCGATGCCACCA
AAAATCTTACAGAGAAAATGGTCAAAGACTGTGAGTCTTTGCTGGTACCG
AATCCAGGAAATCGCGTTGAAGATTTTATATTTGAAAAAATTGAGAAGAA
AAAGCCTCAGCGTCTGTCTAACATTGAACATCTCGGATTAGACATGATCG
AAGCAGGAGGCGAATTTGGTGCTGATGGAGCATACGGATCCGCTCTTATT
AAAACGGGCCAGGCAGAACAGAAATTGGGCCAATGTGAACGTGACTTTAT
TGCCAATACAGGAATGTGTTACATTCAGCCACTTCGTAAATTTCTTGATG
GGGAAATGAGAACAATTACAAAAGAAAAAGGTATTCTGGAAACAAAGCGA
TTGGACCTAGATGCATGTAAATCGCGGGTACGAAAAGCCAGGTCCATGAT
TGGTCAGCAAGCTAAGGATGGCATTAGCCCAGAGCAAGCTCTCGAGCAGG
CTGAACGTGAACTTCGCATTGCCCAGTCAGAATTTGATCGTCAAGCTGAA
ATTACCAAATTACTTCTCGAGGGCGTCGGCTCAACACAAGCTCAACATCT
ACGCTATTTGCACGCATTTGTTGAATCACAAGTACGATACTTTTCACAGT
GTAACAAAATTATGCATGAACTGCAGAAAGAACTCGCGAGTCTCGGTGGC
GATGGGCCCAGATACGAAATTGTCTGTGCCGATGATGATGCAAATCGCAA
TATTGTCACCAATGCGGAGCCGCTTCAATATCAGCGCGCAAGAGTCTTAT
GCTCATATGACGCAAAGGACAACAGCGAATTAAATTTGGTCGCCAATGAG
GTAATTTTTGTGGCTGAATGTACGCCATCAAACAGCGACTACATGCATGG
CAAACAAGGTCTACTCAAAGGGCTCGTACCAAAGGCATTTTTGGAAATAT
TAGACGACTAAGCTGGACACTGAATATGCGATGGATTTTATTCGCTTCTT
ACTTCGCGCGAGCGCTTCTTGATAAAGCTATTACATTACCTGATTTTGTT
TTATATTTATGCGCCACAGCTCGTTGCCATTTATTGTTAATTGAAACAGT
GCAATTATAACTGTTATATTTCTATATGCAATTCCTCTATAATACTGTTC
TATATGCATTTCAGGCATAGATTTATATCAATTAATTGATAAAATTTAAA
ACTTCTAAGATATTCTAGTTAATTGATGTGAGAGAGAAATCTAAATTTGA
TTCTCAATGTCTAATCGTTGACATTCCAAAAACATTTAAATTACTCTAAT
CGGCTTTCTTATCCACTTGCTTTACCTAAAAAAGCTTGCAACCGATAAAG
TACCTTAAATGCACTCAAATCAAAATCCACCAACCCAACGTACAACGATT
AAGGATTTTACAACATAATTCGGTCCTTAATGGAAGAAAACCTAATAACT
ACGAGAAAAAAATGACAAATAATTTAGGAATATTAAGAGTGTAGTGAAAT
CACCAGTAGAGAAAGCTATTAGGACGTTAATCAATTTATTTAACTTATAT
CTTAATGTTTTTATCATTCTCCAACGTTTTATATTTGGCTTGTTAAAGAT
TCGATGAAGAATTTAATGATATTTGTGAGCGTGCAGATGGAAAACTATGG
CAAACATTAATAATGTTGATGCTACTTAGTCAATGCATTTTGTCCACAAC
TTGCACACATATTCAACCAAATATTTATTGCACTCTTTAAACATTCATCA
AACAAATTTTTAATCATTTTATCTTTATCGATAATTATTTTAATTGCATG
AGAAAATCTATAACTTGT
>CL9.Contig2_All
TTCAGATATAAAAAAAAAAAAACAAAATCATTCACAAAATTGCGCAATCA
ATAAAAAAACGTCTCTAGATAGCTAAAGCAGGGAGAAAGTGTAAGTATGC
ATAGAAAAAGCTTTAAGCATTTTATGAAAAAAGGAAGCCTCTGTGGATGC
CGCTTATCAGATAAAACTTGATACGTATACAACCTTTAATTACATTTTGT
TCGAACCGATTTAAGCAGCATCCGCCATATGAGATCCCATTATGTACTAC
GTTTTTTTTTTAGTTTTTTTAAATCTAATCAGTGTCAAAAGTCACATGTT
TGGTATTGCAATCAAATATAAAGAAATTTCAATTTTTGGATTCATTCTTT
AAATAGATTAGATATAGAGACGAGCAACTATAAAAGAACAATTTATAGGG
GTAAAAATTTGTCTGTCTGTGTTGATTGCTTTTACACTTTAGTTATGTTC
ACTGTCTCAATGTGGGGAACAACATCATATGATTCCCATTCGGTGTTATC
GCTCATTTCGACATCTTCACTGTTAATTCGGAGTCGCGGTGTCGAAGGAC
GCGTGCTCGCGAGTTCTTTCTGCAGTTCATGCATAATTTTGTTACACTGT
GAAAAGTATCGTACTTGTGATTCAACAAATGCGTGCAAATAGCGTAAATG
TTGAGCTTGTGTTGAGCCGACGCCCTCGAGAAGTAATTTGGTAATTTCAG
CTTGACGATCAAATTCTGACTGGGCAATGCGAAGTTCACGTTCAGCAGCT
TGCTGACCAATCATGGACCTGGCTTTTCGTACCCGCGATTTACATGCATC
TAGGTCCAATCGCTTTGTTTCCAGAATACCTTTTTCTTTTGTAATTGTTC
TCATTTCCCCATCAAGAAATTTACGAAGTGGCTGAATGTAACACATTCCT
GTATTGGCAATAAAGTCACGTTCACATTGGCCCAATTTCTGTTCTGCCTG
GCCCGTTTTAATAAGAGCGGATCCGTATGCTCCATCAGCACCAAATTCGC
CTCCTGCTTCGATCATGTCTAATCCGAGATGTTCAATGTTAGACAGACGC
TGAGGCTTTTTCTTCTCAATTTTTTCAAATATAAAATCTTCAACGCGATT
TCCTGGATTCGGTACCAGCAAAGACTCACAGTCTTTGACCATTTTCTCTG
TAAGATTTTTGGTGGCATCGCTCCTCTCTATCAGAGCCTCGAAGTTAGCA
TCAAGTTCCGTCTTGTCTGATGTGAGGTTTAGCTTCTCTTCAGTGAACTG
AACCACACGATTTATTGTGCTGCCAGCTTCTCGCATCAGATCCTTCACAT
TAAAGCTCGGTAGTTTCATGTTCATCTTGACTGCTTCTTCCGCTACAACT
ACTTACTTTAATTGATAAAAATCTCAATACCGATTTTTTCAGAGGGGGTA
AT
>CL9.Contig3_All
TCTTCTTTGATGTTGATATAGTAGATATTTACTTTGTAAATAATACAAAA
TCTAATTTAATTTAGGACTATAGTTCAGAGAGATTAAGAGTTTTCAAGCA
ATTTGTGGAAGGGTGGATGGTAGAGGGCATAATATAGACATCAAAGCACC
ATAAATGGAGCCATATTCAGAACAAACATCGATATCATAAGAAATCAAAG
AACTAAAGATCAAAATTTTTTAACGAAGAAATTTAATATGAATTGTGGAG
CTCACCTCGCGAGTTCTTTCTGCAGTTCATGCATAATTTTGTTACACTGT
GAAAAGTATCGTACTTGTGATTCAACAAATGCGTGCAAATAGCGTAAATG
TTGAGCTTGTGTTGAGCCGACGCCCTCGAGAAGTAATTTGGTAATTTCAG
CTTGACGATCAAATTCTGACTGGGCAATGCGAAGTTCACGTTCAGCAGCT
TGCTGACCAATCATGGACCTGGCTTTTCGTACCCGCGATTTACATGCATC
TAGGTCCAATCGCTTTGTTTCCAGAATACCTTTTTCTTTTGTAATTGTTC
TCATTTCCCCATCAAGAAATTTACGAAGTGGCTGAATGTAACACATTCCT
GTATTGGCAATAAAGTCACGTTCACATTGGCCCAATTTCTGTTCTGCCTG
GCCCGTTTTAATAAGAGCGGATCCGTATGCTCCATCAGCACCAAATTCGC
CTCCTGCTTCGATCATGTCTAATCCGAGATGTTCAATGTTAGACAGACGC
TGAGGCTTTTTCTTCTCAATTTTTTCAAATATAAAATCTTCAACGCGATT
TCCTGGATTCGGTACCAGCAAAGACTCACAGTCTTTGACCATTTTCTCTG
TAAGATTTTTGGTGGCATCGCTCCTCTCTATCAGAGCCTCGAAGTTAGCA
TCAAGTTCCGTCTTGTCTGATGTGAGGTTTAGCTTCTCTTCAGTGAACTG
AACCACACGATTTATTGTGCTGCCAGCTTCTCGCATCAGATCCTTCACAT
TAAAGCTCGGTAGTTTCATGTTCATCTTGACTGCTTCTTCCGCTACAACT
ACTTACTTTAATTGATAAAAATCTCAATACCGATTTTTTCAGAGGGGGTA
AT
>CL9.Contig4_All
ATTACCCCCTCTGAAAAAATCGGTATTGAGATTTTTATCAATTAAAGTAA
GTAGTTGTAGCGGAAGAAGCAGTCAAGATGAACATGAAACTACCGAGCTT
TAATGTGAAGGATCTGATGCGAGAAGCTGGCAGCACAATAAATCGTGTGG
TTCAGTTCACTGAAGAGAAGCTAAACCTCACATCAGACAAGACGGAACTT
GATGCTAACTTCGAGGCTCTGATAGAGAGGAGCGATGCCACCAAAAATCT
TACAGAGAAAATGGTCAAAGACTGTGAGTCTTTGCTGGTACCGAATCCAG
GAAATCGCGTTGAAGATTTTATATTTGAAAAAATTGAGAAGAAAAAGCCT
CAGCGTCTGTCTAACATTGAACATCTCGGATTAGACATGATCGAAGCAGG
AGGCGAATTTGGTGCTGATGGAGCATACGGATCCGCTCTTATTAAAACGG
GCCAGGCAGAACAGAAATTGGGCCAATGTGAACGTGACTTTATTGCCAAT
ACAGGAATGTGTTACATTCAGCCACTTCGTAAATTTCTTGATGGGGAAAT
GAGAACAATTACAAAAGAAAAAGGTATTCTGGAAACAAAGCGATTGGACC
TAGATGCATGTAAATCGCGGGTACGAAAAGCCAGGTCCATGATTGGTCAG
CAAGCTGCTGAACGTGAACTTCGCATTGCCCAGTCAGAATTTGATCGTCA
AGCTGAAATTACCAAATTACTTCTCGAGGGCGTCGGCTCAACACAAGCTC
AACATCTACGCTATTTGCACGCATTTGTTGAATCACAAGTACGATACTTT
TCACAGTGTAACAAAATTATGCATGAACTGCAGAAAGAACTCGCGAGTCT
CGGTGGCGATGGGCCCAGATACGAAATTGTCTGTGCCGATGATGATGCAA
ATCGCAATATTGTCACCAATGCGGAGCCGCTTCAATATCAGCGCGCAAGA
GTCTTATGCTCATATGACGCAAAGGACAACAGCGAATTAAATTTGGTCGC
CAATGAGGTAATTTTTGTGGCTGAATGTACGCCATCAAACAGCGACTACA
TGCATGGCAAACAAGGTCTACTCAAAGGGCTCGTACCAAAGGCATTTTTG
GAAATATTAGACGACTAAGCTGGACACTGAATATGCGATGGATTTTATTC
GCTTCTTACTTCGCGCGAGCGCTTCTTGATAAAGCTATTACATTACCTGA
TTTTGTTTTATATTTATGCGCCACAGCTCGTTGCCATTTATTGTTAATTG
AAACAGTGCAATTATAACTGTTATATTTCTATATGCAATTCCTCTATAAT
ACTGTTCTATATGCATTTCAGGCATAGATTTATATCAATTAATTGATAAA
ATTTAAAACTTCTAAGATATTCTAGTTAATTGATGTGAGAGAGAAATCTA
AATTTGATTCTCAATGTCTAATCGTTGACATTCCAAAAACATTTAAATTA
CTCTAATCGGCTTTCTTATCCACTTGCTTTACCTAAAAAAGCTTGCAACC
GATAAAGTACCTTAAATGCACTCAAATCAAAATCCACCAACCCAACGTAC
AACGATTAAGGATTTTACAACATAATTCGGTCCTTAATGGAAGAAAACCT
AATAACTACGAGAAAAAATGACAAATAATTTAGGAATATTAAGAGTGTAG
TGAAATCACCAGTAGAGAAAGCTATTAGGACGTTAATCAATTTATTTAAC
TTATATCTTAATGTTTTTATCATTCTCCAACGTTTTATATTTGGCTTGTT
AAAGATTCGATGAAGAATTTAATGATATTTGTGAGCGTGCAGATGGAAAA
CTATGGCAAACATTAATAATGTTGATGCTACTTAGTCAATGCATTTTGTC
CACAACTTGCACACATATTCAACCAAATATTTATTGCACTCTTTAAACAT
TCATCAAACAAATTTTTAATCATTTTATCTTTATCGATAATTATTTTAAT
TGCATGAGAAAATCTATAACTTGT
>CL10.Contig1_All
CTGGTATTGTGAAGGTCGTCCCATTGCTAATCGTAGTTGCAATGTCGTCT
CCCAAATCCTTCACCCCGTAAATGCATTTTCGCCGTGCCCGTGAACCCAT
GAATGTTATCGAAAGCAGGAAAAGAGACACCTCACATGACGACACCGGAG
TTGGAGGCGATACGCGGCCACAGCTCAGCGGCCTCCTTTGCGACGGGTCC
AGTGATGGCAGAGCCCTTCATCTCACCCTTGGGGTTGACGATGACACCGG
CGTTGTCCTCGAAGTACAGGTAGATACCGTCTGCTCGCCTCCATGGCTTG
CTCTGGCGGACAATGACGGCGGGCATGACCTTCTTCCTCAGCTCGGGCTT
TCCCTTCTTGACGGTCGCCATGACCATGTCACCAGCACCGCCAGCGGGCA
GGCGGTTGAGGCGCGCACCAATACCCTTGACGGAGATGATGTACAGGTTA
CGGGCACCGGAGTTGTCGCAGCAGTTCATGACGGCGCCGACTGGCAGACC
AAGAGTCATCTTGAGCTTGTTACCGGAGGTAGAACCTCGACCGCGCTTTC
CAGACATGTTGATAGATTATCGGGGGGGATGTTCGACTTGGGCGGGTTTC
GGGTGCGTCGTCGCTGGAGTTGTCG
>CL10.Contig2_All
GTAAAAAGCCGCTCGTACTCCTCCTGTATGCACCTTGAACTGAAGAAGAC
AACCGTTTACATCACAACACCGGAGTTGGAGGCAATACGGGGCCAAAGCT
CAGCAGCCTCCTTGGCGACGGGGCCAGTGATGGCGGAGCCCTTCATCTCA
CCCTTGGGGTTGACGATGACACCGGCGTTGTCCTCGAAGTACAGGTAGAT
ACCGTCTGCTCGCCTCCATGGCTTGCTCTGGCGGACAATGACGGCGGGCA
TGACCTTCTTCCTCAGCTCGGGCTTTCCCTTCTTGACGGTCGCCATGACC
ATGTCACCAGCACCGCCAGCGGGCAGGCGGTTGAGGCGCGCACCAATACC
CTTGACGGAGATGATGTACAGGTTACGGGCACCGGAGTTGTCGCAGCAGT
TCATGACGGCGCCGACTGGCAGACCAAGAGTCATCTTGAGCTTGTTACCG
GAGGTAGAACCTCGACCGCGCTTTCCAGACATGTTGATAGATTATCGGGG
GGGATGTTCGACTTGGGCGGGTTTCGGGTGCGTCGTCGCTGGAGTTGTCG
>CL11.Contig1_All
AATTTTCCTTCGCCTTGATTTTGTTCACGAGGATTTAGAAATAAATTCAG
TTATTAAATCTAAAATGAAACTACTTACATATAACTTTCTTACATCAAAG
TGTGTCAAAGGTGTCAAAGTCGGATACCCGCTGAAAATAAACATCAAAAA
GACGAAAATCGAATCGAATCAACCTTTTAACCAGGAGTTTGTTACAAGGA
TTCTTCCGAGACTCGATTGGGGAGCAGTACGTAATGCAGCAGAGGCAGTT
GGTTGTGAATTTCCAGCGGAAATTAATATCGAGCAACCCGATGAGGAATT
TTTGAAAAAAGTCCATCATTTGCTACTTACAATTGACGTTATAGAAGGTG
AATTAATATGCCCAGAAACCGGAAGAGTATTCCCCATCAACAACGGAATA
CCGAACATGCTGATTGGAGAACATGAAGTCTAAGCATTTATTGAACTATA
CTATATAAGTTATAACATAAACTATAAACTGCGATGATTAAAATATAAGT
TGAGGCCAACTTCTCTTTTTCCAGTCAATGAAATTATATTTTCGGAATGA
ATTCAGCTTCTGCTACATCCCATCAATTATTTATTAGGAAGAACTAGGAA
GTGGCATACGAAGAATCAGAAAAAAAGCCTCAAATGAAGGAGAGAAAAGA
AAAAATTTAAAATCTTTATTTCGTTTTATCAATTTTACAATCAATTAACT
GCAGAAAAATAAAACATCAGATTAACTTTGAACATTTTTGTTGCATGAAT
AATGGCATCGCTTCTAATGAATCTTGCGATTTCTGGTAAAGTATTTTTGT
TGATGCGACTTTGATATCAATTTGGTGGCAAGAATGTTTTGTTTATGGCT
ACACATTTATTTTTACTAACAATGACATCATTCTAAGAATCATTTTGCTT
ATGTTATTTCACAAGGTACGCAGATGAGTTTGCTTTTTAAAATCTTTAAT
ATTTTGCGGTACACTTAGCATCTACCAAACACCTCTTTTTCCCCCCTTAA
TATAACTCTAAATTCATTTCTGGATTCATGTTCAACATTTCACACCTCAA
ACATTTCTTTTTTAAAAACTGTTGTTATCAAAATAGACAAAACAATTTAA
TTACACAAAAAATTTACTTGTTGTTCTAATTAGATAAGTGCACCATCGCG
GAGTGCAAATGGCTAAAATGGGACGAAATTTGGTGACTTGAAATTTTAAT
TTCTGTTTTAATCGTAACATTGTTTATCGTTTATTTTTGGCATTTAATTT
TAGATTAGAAAAATGTTTTAATGTTCGATTTACTCGCTATTTGTTTAAAA
ACCATCCGGAACAACAAAGTGGTTTGCAATTTTTTCCCTAAGAAAAAATT
GACGCATGTTTCATGTTTAGAGAATATTTTTCTGAGATATCCAAATTCTT
TAAATGTATAAGAAATCCACAATAAAATAACAAATAAATAAATAATGGAA
ATACTAACGCGATTTTGATCGCAAATTTTGTTAGTTGCACGCGACATTTG
CGCGTGTAGGTATTTTCAAATACATGCTGCCCTTGGCGAGACCAACTTGT
GGTCCTTTACATAATTCCGATGTTCGACCACGTGCTGGGTATGCACGATC
GATTCTCATAGCTGAATTAGAACCAGATGCTTTAATTTTGTGACCCATTG
CAATGTCAGGATTTGCGCCATTCCACGTAACGTAATCAGTTAGCAGAAGA
TCATCTTTAGGACCCTTAATCAAACCAGGATTCGATCCTTTAGCATAAGT
TCTTGAACAGATCGACATAAACCTTTCATCTTTATTTTGTTCATCATTTG
ATGTCGTATCCGATGATTTTTCATCCTTCTTAGGCCCTTCTGATGCGCTC
TTTGATTGGCGCATTGAATCGCCACGATTCTTCGGACGATGTTTCTTCCC
ACCAGCAATCGAATTACTCGATGCATCAGATGTTGTTGTGTCATCCGATT
CAGGATGCAAAAAGTTTGATTTCTTTCGTGGTGATTTGGCTTCCACTGGT
GTCGTTATAATTGAATGATCACTGTTGATGATCATCGTTTCGTCGTTCTC
GATAGCTGCAGCCTTATCCAAATCTACATTGTCAGGACTTTTCAAGCTCG
GTTCTTTGAATGACACATGAATCTTTTCATCGTCGTCCTTGCCTCGTTTC
TTGTCTTTTTCTGATGATTTATTTTTTGTTTCCTTGTCTTCTTGTAAAAC
AATATCCAAAATTCTGAGAGCTTTGTCTTCGGAATATTCAACAGATTCTA
GAGCCATTGCGATAATCTTCTCAGGAATATCTTTGTATTGATTTTGCAAG
CGAGCTTTCAATTTCTTTTTTTCGTCAAGTGTCTTTGGTTTAGGCGGTGG
TGTTGGCTCAACGACTTGTTTCTTCTGTTCTTCCTTTTTACGATGTGACA
ATCTTGGCGCCGGTGTAATATCTTTCTTTTCATATCCCATTTGTACCAAC
TGTTCAGACGCTTTCTGAACATTATTATCGACCATCGCTAGAACATCCAG
AATAATAGCTTCGTCAGCTTTGGGGAACATCGATTTCAGATATCTAAGCT
TCATTTTTGGCGACGAATGTGGTTTCGGTGAATTGCGGAAGTGTTCGCCA
TATCGCGGTGATCCATAGCCAGTGGTGGTAGCATTTGTGTAAAAGCTACT
GGAACTTTGTGGACGCATTGGAACAGGGCTGCCATGGGAAGATGATGTCA
TTGTTAAATGGTCGCCGTATAAATGATGAACGGACTTTCTTCCGAACGAT
GACGACGGCGGTGTATTAAATGCTGCAAGAGCCATAGCAGTAGAATGGAA
GCTTCGCGTTACAGGTGGCGTATAAGGTCCAGGGGTTGTTAAAGGATGCT
TCTCAACCTGGAGAGCACTAATGACAACTGCTTCACGGTTGTGATATTTC
TTAAGCAAAAGCCGAATATGCGGATCACTTGCCGTAGGGAACATTGAATT
AATTTTTGCAACAGTAGCATCGGTTTCCACTGGTGTGGGATTTGAGAAGG
ATGTCTCTTGTGTTTGTTGTTGCAACATCTGTTGGTGTTTTATTAAGCTG
CCAATACGCGGTGTATGTGGCGATGAACGTGATAAAGAGCTCATTTCGAC
ATGATGTTGACTATTATGATGGCTGGTTTTTGTTGACGGAATTGGGCTGG
CATTATTTACAGAGTGGCCTGAATGATTAGCTTGAAATGCCTGAGCCGGG
AAATTGGATTGCGTTGGGTATACTTGAACATTACTTTTTTTTGGTGATCC
ATGCAAATTCTGCATCGGAATTGCAGTTGCAGTCATCATTTGCTGTCTGT
ATTTTGTTCTCGGATCTTCCCATGATGTAGTTTTTTCCATCAAATTGATA
AAATATTGTCGTCCTGTACGGGGATCTACAGCCGTCGTCCATCCTGGAAA
ATCAAAATCTGGATCAATCATTTTGAAGTCGAATTACTACAGCAAAATTT
AATAAAAACAACAGAATTCTAA
>CL11.Contig2_All
AATTTTCCTTCGCCTTGATTTTGTTCACGAGGATTTAGAAATAAATTCAG
TTATTAAATCTAAAATGAAACTACTTACATATAACTTTCTTACATCAAAG
TGTGTCAAAGGTGTCAAAGTCGGATACCCGCTGAAAATAAACATCAAAAA
GACGAAAATCGAATCGAATCAACCTTTTAACCAGGAGTTTGTTACAAGGA
TTCTTCCGAGACTCGATTGGGGAGCAGTACGTAATGCAGCAGAGGCAGTT
GGTTGTGAATTTCCAGCGGAAATTAATATCGAGCAACCCGATGAGGAATT
TTTGAAAAAAGTCCATCATTTGCTACTTACAATTGACGTTATAGAAGGTG
AATTAATATGCCCAGAAACCGGAAGAGTATTCCCCATCAACAACGGAATA
CCGAACATGCTGATTGGAGAACATGAAGTCTAAGCATTTATTGAACTATA
CTATATAAGTTATAACATAAACTATAAACTGCGATGATTAAAATATAAGT
TGAGGCCAACTTCTCTTTTTCCAGTCAATGAAATTATATTTTCGGAATGA
ATTCAGCTTCAGCTAGATCCCATCAATTATTTATTAGGAAGAACTAGGAA
GTGGCATACGAAGAATCAGAAAAAAAAGCCTCAAATGAAGGAGAGAAAAG
AAAAAATTTAAAATCTTTATTTCGTTTTATCAATTTTACAATCAATTAAC
TGCAGAAAAATAAAACATCAGATTAACTTTGAACATTTTTGTTGCATGAA
TAATGGCATCGCTTCTAATGAATCTTGCGATTTCTGGTAAAGTATTTTTG
TTGATGCGACTTTGATATCAATTTGGTGGCAAGAATGTTTTGTTTATGGC
TACACATTTATTTTTACTAACAATGACATCATTCTAAGAATCATTTTGCT
TATGTTATTTCACAAGGTACGCAGATGAGTTTGCTTTTTAAAATCTTTAA
TATTTTGCGGTACACTTAGCATCTACCAAACACCTCTTTTTCCCCCCTTA
ATATAACTCTAAATTCATTTCTGGATTCATGTTCAACATTTCACACCTCA
AACATTTCTTTTTTAAAAACTGTTGTTATCAAAATAGACAAAACAATTTA
ATTACACAAAAAATTTACTTGTTGTTCTAATTAGATAAGTGCACCATCGC
GGAGTGCAAATGGCTAAAATGGGACGAAATTTGGTGACTTGAAATTTTAA
TTTCTGTTTTAATCGTAACATTGTTTATCGTTTATTTTTGGCATTTAATT
TTAGATTAGAAAAATTTTTTAATGTTCGATTTACTCGCTATTTGTTTAAA
AACCATCCGGAACAACAAAGTGGTTTGCAATTTTTTCCCTAAGAAAAAAT
TGACGCATGTTTCATGTTTAGAGAATATTTTTCTGAGATATCCAAATTCT
TTAAATGTATAAGAAATCCACAATAAAATAACAAATAAATAAATAATGGA
AATACTAACGCGATTTTGATCGCAAATTTTGTTAGTTGCACGCGACATTT
GCGCGTGTAGGTATTTTCAAATACATGCTGCCCTTGGCGAGACCAACTTG
TGGTCCTTTACATAATTCCGATGTTCGACCACGTGCTGGGTATGCACGAT
CGATTCTCATAGCTGAATTAGAACCAGATGCTTTAATTTTGTGACCCATT
GCAATGTCAGGATTTGCGCCATTCCACGTAACGTAATCAGTTAGCAGAAG
ATCATCTTTAGGACCCTTAATCAAACCAGGATTCGATCCTTTAGCATAAG
TTCTTGAACAGATCGACATAAACCTTTCATCTTTATTTTGTTCATCATTT
GATGTCGTATCCGATGATTTTTCATCCTTCTTAGGCCCTTCTGATGCGCT
CTTTGATTGGCGCATTGAATCGCCACGATTCTTCGGACGATGTTTCTTCC
CACCAGCAATCGAATTACTCGATGCATCAGATGTTGTTGTGTCATCCGAT
TCAGGATGCAAAAAGTTTGATTTCTTTCGTGGTGATTTGGCTTCCACTGG
TGTCGTTATAATTGAATGATCACTGTTGATGATCATCGTTTCGTCGTTCT
CGATAGCTGCAGCCTTATCCAAATCTACATTGTCAGGACTTTTCAAGCTC
GGTTCTTTGAATGACACATGAATCTTTTCATCGTCGTCCTTGCCTCGTTT
CTTGTCTTTTTCTGATGATTTATTTTTTGTTTCCTTGTCTTCTTGTAAAA
CAATATCCAAAATTCTGAGAGCTTTGTCTTCGGAATATTCAACAGATTCT
AGAGCCATTGCGATAATCTTCTCAGGAATATCTTTGTATTGATTTTGCAA
GCGAGCTTTCAATTTCTTTTTTTCGTCAAGTGTCTTTGGTTTAGGCGGTG
GTGTTGGCTCAACGACTTGTTTCTTCTGTTCTTCCTTTTTACGATGTGAC
AATCTTGGCGCCGGTGTAATATCTTTCTTTTCATATCCCATTTGTACCAA
CTGTTCAGACGCTTTCTGAACATTATTATCGACCATCGCTAGAACATCCA
GAATAATAGCTTCGTCAGCTTTGGGGAACATCGATTTCAGATATCTAAGC
TTCATTTTTGGCGACGAATGTGGTTTCGGTGAATTGCGGAAGTGTTCGCC
ATATCGCGGTGATCCATAGCCAGTGGTGGTAGCATTTGTGTAAAAGCTAC
TGGAACTTTGTGGACGCATTGGAACAGGGCTGCCATGGGAAGATGATGTC
ATTGTTAAATGGTCGCCGTATAAATGATGAACGGACTTTCTTCCGAACGA
TGACGACGGCGGTGTATTAAATGCTGCAAGAGCCATAGCAGTAGAATGGA
AGCTTCGCGTTACAGGTGGCGTATAAGGTCCAGGGGTTGTTAAAGGATGC
TTCTCAACCTGGAGAGCACTAATGACAACTGCTTCACGGTTGTGATATTT
CTTAAGCAAAAGCCGAATATGCGGATCACTTGCCGTAGGGAACATTGAAT
TAATTTTTGCAACAGTAGCATCGGTTTCCACTGGTGTGGGATTTGAGAAG
GATGTCTCTTGTGTTTGTTGTTGCAACATCTGTTGGTGTTTTATTAAGCT
GCCAATACGCGGTGTATGTGGCGATGAACGTGATAAAGAGCTCATTTCCT
GCATCGGAATTGCAGTTGCAGTCATCATTTGCTGTCTGTATTTTGTTCTC
GGATCTTCCCATGATGTAGTTTTTTCCATCAAATTGATAAAATATTGTCG
TCCTGTACGGGGATCTACAGCCGTCGTCCATCCTGGAAAATCAAAATCTG
GATCAATCATTTTGAAGTCGAATTACTACAGCAAAATTTAATAAAAACAA
CAGAATTCTAA
>CL11.Contig3_All
AATTTTCCTTCGCCTTGATTTTGTTCACGAGGATTTAGAAATAAATTCAG
TTATTAAATCTAAAATGAAACTACTTACATATAACTTTCTTACATCAAAG
TGTGTCAAAGGTGTCAAAGTCGGATACCCGCTGAAAATAAACATCAAAAA
GACGAAAATCGAATCGAATCAACCTTTTAACCAGGAGTTTGTTACAAGGA
TTCTTCCGAGACTCGATTGGGGAGCAGTACGTAATGCAGCAGAGGCAGTT
GGTTGTGAATTTCCAGCGGAAATTAATATCGAGCAACCCGATGAGGAATT
TTTGAAAAAAGTCCATCATTTGCTACTTACAATTGACGTTATAGAAGGTG
AATTAATATGCCCAGAAACCGGAAGAGTATTCCCCATCAACAACGGAATA
CCGAACATGCTGATTGGAGAACATGAAGTCTAAGCATTTATTGAACTATA
CTATATAAGTTATAACATAAACTATAAACTGCGATGATTAAAATATAAGT
TGAGGCCAACTTCTCTTTTTCCAGTCAATGAAATTATATTTTCGGAATGA
ATTCAGCTTCAGCTAGATCCCATCAATTATTTATTAGGAAGAACTAGGAA
GTGGCATACGAAGAATCAGAAAAAAAAGCCTCAAATGAAGGAGAGAAAAG
AAAAAATTTAAAATCTTTATTTCGTTTTATCAATTTTACAATCAATTAAC
TGCAGAAAAATAAAACATCAGATTAACTTTGAACATTTTTGTTGCATGAA
TAATGGCATCGCTTCTAATGAATCTTGCGATTTCTGGTAAAGTATTTTTG
TTGATGCGACTTTGATATCAATTTGGTGGCAAGAATGTTTTGTTTATGGC
TACACATTTATTTTTACTAACAATGACATCATTCTAAGAATCATTTTGCT
TATGTTATTTCACAAGGTACGCAGATGAGTTTGCTTTTTAAAATCTTTAA
TATTTTGCGGTACACTTAGCATCTACCAAACACCTCTTTTTCCCCCCTTA
ATATAACTCTAAATTCATTTCTGGATTCATGTTCAACATTTCACACCTCA
AACATTTCTTTTTTAAAAACTGTTGTTATCAAAATAGACAAAACAATTTA
ATTACACAAAAAATTTACTTGTTGTTCTAATTAGATAAGTGCACCATCGC
GGAGTGCAAATGGCTAAAATGGGACGAAATTTGGTGACTTGAAATTTTAA
TTTCTGTTTTAATCGTAACATTGTTTATCGTTTATTTTTGGCATTTAATT
TTAGATTAGAAAAATTTTTTAATGTTCGATTTACTCGCTATTTGTTTAAA
AACCATCCGGAACAACAAAGTGGTTTGCAATTTTTTCCCTAAGAAAAAAT
TGACGCATGTTTCATGTTTAGAGAATATTTTTCTGAGATATCCAAATTCT
TTAAATGTATAAGAAATCCACAATAAAATAACAAATAAATAAATAATGGA
AATACTAACGCGATTTTGATCGCAAATTTTGTTAGTTGCACGCGACATTT
GCGCGTGTAGGTATTTTCAAATACATGCTGCCCTTGGCGAGACCAACTTG
TGGTCCTTTACATAATTCCGATGTTCGACCACGTGCTGGGTATGCACGAT
CGATTCTCATAGCTGAATTAGAACCAGATGCTTTAATTTTGTGACCCATT
GCAATGTCAGGATTTGCGCCATTCCACGTAACGTAATCAGTTAGCAGAAG
ATCATCTTTAGGACCCTTAATCAAACCAGGATTCGATCCTTTAGCATAAG
TTCTTGAACAGATCGACATAAACCTTTCATCTTTATTTTGTTCATCATTT
GATGTCGTATCCGATGATTTTTCATCCTTCTTAGGCCCTTCTGATGCGCT
CCTCGGTTCTTTGAATGACACATGAATCTTTTCATCGTCGTCCTTGCCTC
GTTTCTTGTCTTTTTCTGATGATTTATTTTTTGTTTCCTTGTCTTCTTGT
AAAACAATATCCAAAATTCTGAGAGCTTTGTCTTCGGAATATTCAACAGA
TTCTAGAGCCATTGCGATAATCTTCTCAGGAATATCTTTGTATTGATTTT
GCAAGCGAGCTTTCAATTTCTTTTTTTCGTCAAGTGTCTTTGGTTTAGGC
GGTGGTGTTGGCTCAACGACTTGTTTCTTCTGTTCTTCCTTTTTACGATG
TGACAATCTTGGCGCCGGTGTAATATCTTTCTTTTCATATCCCATTTGTA
CCAACTGTTCAGACGCTTTCTGAACATTATTATCGACCATCGCTAGAACA
TCCAGAATAATAGCTTCGTCAGCTTTGGGGAACATCGATTTCAGATATCT
AAGCTTCATTTTTGGCGACGAATGTGGTTTCGGTGAATTGCGGAAGTGTT
CGCCATATCGCGGTGATCCATAGCCAGTGGTGGTAGCATTTGTGTAAAAG
CTACTGGAACTTTGTGGACGCATTGGAACAGGGCTGCCATGGGAAGATGA
TGTCATTGTTAAATGGTCGCCGTATAAATGATGAACGGACTTTCTTCCGA
ACGATGACGACGGCGGTGTATTAAATGCTGCAAGAGCCATAGCAGTAGAA
TGGAAGCTTCGCGTTACAGGTGGCGTATAAGGTCCAGGGGTTGTTAAAGG
ATGCTTCTCAACCTGGAGAGCACTAATGACAACTGCTTCACGGTTGTGAT
ATTTCTTAAGCAAAAGCCGAATATGCGGATCACTTGCCGTAGGGAACATT
GAATTAATTTTTGCAACAGTAGCATCGGTTTCCACTGGTGTGGGATTTGA
GAAGGATGTCTCTTGTGTTTGTTGTTGCAACATCTGTTGGTGTTTTATTA
AGCTGCCAATACGCGGTGTATGTGGCGATGAACGTGATAAAGAGCTCATT
TCGACATGATGTTGACTATTATGATGGCTGGTTTTTGTTGACGGAATTGG
GCTGGCATTATTTACAGAGTGGCCTGAATGATTAGCTTGAAATGCCTGAG
CCGGGAAATTGGATTGCGTTGGGTATACTTGAACATTACTTTTTTTTGGT
GATCCATGCAAATTCTGCATCGGAATTGCAGTTGCAGTCATCATTTGCTG
TCTGTATTTTGTTCTCGGATCTTCCCATGATGTAGTTTTTTCCATCAAAT
TGATAAAATATTGTCGTCCTGTACGGGGATCTACAGCCGTCGTCCATCCT
GGAAAATCAAAATCTGGATCAATCATTTTGAAGTCGAATTACTACAGCAA
AATTTAATAAAAACAACAGAATTCTAA
>CL11.Contig4_All
TGCTGAAAAAATAACAAGAGATTAGAATTCTGTTGTTTTTATTAAATTTT
GCTGTAGTAATTCGACTTCAAAATGATTGATCCAGATTTTGATTTTCCAG
GATGGACGACGGCTGTAGATCCCCGTACAGGACGACAATATTTTATCAAT
TTGATGGAAAAAACTACATCATGGGAAGATCCGAGAACAAAATACAGACA
GCAAATGATGACTGCTACTGCAATTCCGATGCAGAATTTGCATGGATCAC
CAAAAAAAAGTAATGTTCAAGTATACCCAACGCAATCCAATTTCCCGGCT
CAGGCATTTCAAGCTAATCATTCAGGCCACTCTGTAAATAATGCCAGCCC
AATTCCGTCAACAAAAACCAGCCATCATAATAGTCAACATCATGTCGAAA
TGAGCTCTTTATCACGTTCATCGCCACATACACCGCGTATTGGCAGCTTA
ATAAAACACCAACAGATGTTGCAACAACAAACACAAGAGACATCCTTCTC
AAATCCCACACCAGTGGAAACCGATGCTACTGTTGCAAAAATTAATTCAA
TGTTCCCTACGGCAAGTGATCCGCATATTCGGCTTTTGCTTAAGAAATAT
CTGAAATCGATGTTCCCCAAAGCTGACGAAGCTATTATTCTGGATGTTCT
AGCGATGGTCGATAATAATGTTCAGAAAGCGTCTGAACAGTTGGTACAAA
TGGGATATGAAAAGAAAGATATTACACCGGCGCCAAGATTGTCCCATCGT
AAAAAGGAAGAACAGAAGAAACAAGTCGTTGAGCCAACACCACCGCCTAA
ACCAAAGACACTTGACGAAAAAAAGAAATTGAAAGCTCGCTTGCAAAATC
AATACAAAGATATTCCTGAGAAGATTATCGCAATGGCTCTAGAATCTGTT
GAATATTCCGAAGACAAAGCTCTCAGAATTTTGGATATTGTTTTACAAGA
AGACAAGGAAACAAAAAATAAATCATCAGAAAAAGACAAGAAACGAGGCA
AGGACGACGATGAAAAGATTCATGTGTCATTCAAAGAACCGAGCTTGAAA
AGTCCTGACAATGTAGATTTGGATAAGGCTGCAGCTATCGAGAACGACGA
AACGATGATCATCAACAGTGATCATTCAATTATAACGACACCAGTGGAAG
CCAAATCACCACGAAAGAAATCAAACTTTTTGCATCCTGAATCGGATGAC
ACAACAACATCTGATGCATCGAGTAATTCGATTGCTGGTGGGAAGAAACA
TCGTCCGAAGAATCGTGGCGATTCAATGCGCCAATCAAAGAGCGCATCAG
AAGGGCCTAAGAAGGATGAAAAATCATCGGATACGACATCAAATGATGAA
CAAAATAAAGATGAAAGGTTTATGTCGATCTGTTCAAGAACTTATGCTAA
AGGATCGAATCCTGGTTTGATTAAAGGTCCTAAAGATGATCTTCTGCTAA
CTGATTACGTTACGTGGAATGGCGCAAATCCTGACATTGCAATGGGTCAC
AAAATTAAAGCATCTGGTTCTAATTCAGCTATGAGAATCGATCGTGCATA
CCCAGCACGTGGTCGAACATCGGAATTATGTAAAGGACCACAAGTTGGTC
TCGCCAAGGGCAGCATGTATTTGAAAATACCTACACGCGCAAATGTCGCG
TGCAACTAACAAAATTTGCGATCAAAATCGCGTTAGTATTTCCATTATTT
ATTTATTTGTTATTTTATTGTGGATTTCTTATACATTTAAAGAATTTGGA
TATCTCAGAAAAATATTCTCTAAACATGAAACATGCGTCAATTTTTTCTT
AGGGAAAAAATTGCAAACCACTTTGTTGTTCCGGATGGTTTTTAAACAAA
TAGCGAGTAAATCGAACATTAAAAAATTTTTCTAATCTAAAATTAAATGC
CAAAAATAAACGATAAACAATGTTACGATTAAAACAGAAATTAAAATTTC
AAGTCACCAAATTTCGTCCCATTTTAGCCATTTGCACTCCGCGATGGTGC
ACTTATCTAATTAGAACAACAAGTAAATTTTTTGTGTAATTAAATTGTTT
TGTCTATTTTGATAACAACAGTTTTTAAAAAAGAAATGTTTGAGGTGTGA
AATGTTGAACATGAATCCAGAAATGAATTTAGAGTTATATTAAGGGGGGA
AAAAGAGGTGTTTGGTAGATGCTAAGTGTACCGCAAAATATTAAAGATTT
TAAAAAGCAAACTCATCTGCGTACCTTGTGAAATAACATAAGCAAAATGA
TTCTTAGAATGATGTCATTGTTAGTAAAAATAAATGTGTAGCCATAAACA
AAACATTCTTGCCACCAAATTGATATCAAAGTCGCATCAACAAAAATACT
TTACCAGAAATCGCAAGATTCATTAGAAGCGATGCCATTATTCATGCAAC
AAAAATGTTCAAAGTTAATCTGATGTTTTATTTTTCTGCAGTTAATTGAT
TGTAAAATTGATAAAACGAAATAAAGATTTTAAATTTTTTCTTTTCTCTC
CTTCATTTGAGGCTTTTTTTTCTGATTCTTCGTATGCCACTTCCTAGTTC
TTCCTAATAAATAATTGATGGGATCTAGCTGAAGCTGAATTCATTCCGAA
AATATAATTTCATTGACTGGAAAAAGAGAAGTTGGCCTCAACTTATATTT
TAATCATCGCAGTTTATAGTTTATGTTATAACTTATATAGTATAGTTCAA
TAAATGCTTAGACTTCATGTTCTCCAATCAGCATGTTCGGTATTCCGTTG
TTGATGGGGAATACTCTTCCGGTTTCTGGGCATATTAATTCACCTTCTAT
AACGTCAATTGTAAGTAGCAAATGATGGACTTTTTTCAAAAATTCCTCAT
CGGGTTGCTCGATATTAATTTCCGCTGGAAATTCACAACCAACTGCCTCT
GCTGCATTACGTACTGCTCCCCAATCGAGTCTCGGAAGAATCCTTGTAAC
AAACTCCTGGTTAAAAGGTTGATTCGATTCGATTTTCGTCTTTTTGATGT
TTATTTTCAGCGGGTATCCGACTTTGACACCTTTGACACACTTTGATGTA
AGAAAGTTATATGTAAGTAGTTTCATTTTAGATTTAATAACTGAATTTAT
TTCTAAATCCTCGTGAACAAAATCAAGGCGAAGGAAAA
>CL11.Contig5_All
CCATGATTTAATCATTGCAAAATATGTCGTCTCAAAATTATAGGAGCGCA
TCAGAAGGGCCTAAGAAGGATGAAAAATCATCGGATACGACATCAAATGA
TGAACAAAATAAAGATGAAAGGTTTATGTCGATCTGTTCAAGAACTTATG
CTAAAGGATCGAATCCTGGTTTGATTAAGGGTCCCAAAGATGATCTTCTG
CTAACTGATTACGTTACGTGGAATGGCGCAAATCCTGACATTGCAATGGG
TCACAAAATTAAAGCATCTGGTTCTAATTCAGCTATGAGAATCGATCGTG
CATACCCAGCACGTGGTCGAACATCGGAATTATGTAAAGGACCACAAGTT
GGTCTCGCCAAGGGCAGCATGTATTTGAAAATACCTACACGCGCAAATGT
CGCGTGCAACTAACAAAATTTGCGATCAAAATCGCGTTAGTATTTCCATT
ATTTATTTATTTGTTATTTTATTGTGGATTTCTTATACATTTAAAGAATT
TGGATATCTCAGAAAAATATTCTCTAAACATGAAACATGCG
>CL12.Contig1_All
GTTAATAACAAAGAATTGCAAAATAAATATTACCAGGAACAATGTCAGCT
TATATTTTCTAGCACCCTTAAAAAGGAGAGAAACATTATAATCAGTGCAA
CATAAGGCATTTGTGACATATTTTAATATTAATTTGTCCGACAGCGGCAA
CGTAAAAGAGAAATTAAATCTTCAACAAATTTCATTACAACACTTTTTTG
TGAGTAAATGGCTGACGTTTTAATTAGCAAGCAACCGCAACAGCAATTCG
GTGACTTTAATTTAGCACGCGACGTAGGCCAAGCGACACTTGGGCAGAAT
CGAGTTAGCGACGATCTTCGTGTGAATTTACAAAAAGAGGTATTCCGCAT
GATCGCCACATCAAGACAAAACGATATCGCACCACGACCAGTGCGTCAAT
TTGAAAACAAATTAATAACTAAGGAAATTCAATGGATTCCGAATCAATCG
TTGCCTCAGCAACTGACACAGATGAAGCTAATGAAGTATTATCATTACCA
TCAACAACTTATGGCGCCCAGAATTCACCAACACATCAACATCAATCCAG
TGAATTCGATTTAAATTTTAAAAATGATTCGTTAATTAGTGTTAATAAAC
AGCATCAGAATCGGAACCGGGAGCATAGAAATATTAATCAACAAGAGCAA
CAACAAACGACACCATTGCACAATAACGATAACAATTTAATTGATAAGAA
TGCGTGCCAAAAGTTGATCACTACAGATGGTCAGAAGAACTATAATGATT
ATGTTAATCAAAATTATGATGGTCAAAGTAAAAGTGCGGCAACAAATGAG
GATGATGAAGAAGATGCCAAACCATTGTTACCATCCGATGAAATCTTTAA
ACCGAAGAGCATAGTTAAAAGTCCATCGGGCAATGTGCGACCTTCATTGC
CTTTGAATGGCGCTAAAGGACGAAATAAACAACTCAGTTGGCAAGCAACG
ACAGAGTCAGAACGCCCACATGTTCAATTCAACACTCATGATGGACATGA
CGTGAATACGCAATCTAGCTCATTGGATTCATCGGATGATCCAGCAACAA
CAAATAACAATGACGAAGAATGTCCATCATCGCCCATTTCAAGCTCAAGC
TCCAGCGATAGTTCATCTGACGATGAAGAATTCTCAGAAATTCAAGCGCC
CGATGGTGGCTGGGGTTGGGTTGTTGTGTTTGCCAGCTTTATGATCAACA
TGATCGCTGATGGAATAACTTTCAGCTTCGGTGTTTATAACGTAGAATTT
CTAAAGTATTTTGGTGATTCAAAAGGCAAAACAGCATGGATCGGTTCGAT
TTTCATGGCGACGCCACTATTGTCGGGGCCGATAGCTTCATATCTAACTG
ATAGATATGGATGTCGCAAAGTAACAATCGTTGGGAGCATAACAGCATGC
ATTGGTTTTCTACTTTCGGCCGTATCGGATTCAATGGAAATGCTGTTTCT
AACTTTTGGTATTATTGCCGGTGTTGGGCTTAGTTTGTGCTATGTTGCGG
CCGTCGTTATTGTAGCATATTACTTCGATAAAAGGCGAAGCTTTGCAACT
GGAATTTCAGTGTGTGGCAGTGGAATTGGTACCATCATATTTCCACCCAT
CATTCAATATTTGATCTCAGAATATGGATGGCGCGGCTCGACCGTACTTC
TAGCTGGCATTTTTCTCAACATGTCTGTTTGTGGTGCTCTAATGAAAGAT
CTCGAATGGACAACCCATCGTGCGAAGCAGAAACGCAAAAATAGATTAAA
GGCCAAAAATAGGGGCACGTCATACGACTCAGTGTCAATTACAAACAGTA
CGAATACAGCTGGCAATGGGGCTGGCTCATCATTTGGTGAAAATGGCGCC
GTTGGATTTGATCCAAGCATTGTTGAAGCCATGGCTGAGGATGATCCGCA
CTTGTTTAGTTCGCTAATAAATTTGCCAACTTTTGTGAGAAATGGTGAAA
AGATTCCAATTGGTGTTCTCGAACAGCTGGCAAAGAATAGAAATTTTCAT
GATGTTTTACTTCACAACTATCCACATTTGATGGCAACACGAAGTCTCAG
CTCAAGTGATCAATTTACTTCACATGAACCATCTCAGCAAATTCTTTCGC
CAACGACTGTTGAAAATTCATTGAGCCAAAAGAATCGTAAGCATCGTCAC
ACAATTCAAATTGGCGAATCGGATGGATCAGATCCAACAGATAAATGGCT
TCGGCATCACCATAACCATCATCACTGTTTGAATGCAGCTACAGCGGCCT
TTCTCAAGGATCTTCGAATTCATCGCCGTTCCGTGTCATATCGTGGTGCT
ATGCTGAACATTAATCGCTATCGACTGAGGGCAAGTTCATGTCCAGACAT
TTATCGCAATTCAATGACAACAATTGCAAAAGAAAAGCCAACATGGCATC
AAATGTTTAGTGAGTTTAAGCGACTTTTTGCTGACATTTTGGACTTCAGC
TACTTTTTGGATATACGATTTCTGCTATTTGCAATCTCAAATCTTATTCT
GTATACATGGTATGATGTCGTTTATGTTTATCTTCCTGATTGGGCAATAG
AACATCAAGTGTCCGAGACTGATGCAAGTATGCTTATCAGTTTGATTGGC
ATCCTCAATATGTTTGGTGAAATCGCCCTCGGCTGGGCTGGTGATCGTGA
AGAACTGAATCCGAACATTGTTTATGCCATTTGTATGTTGCTATGTGGAG
TCTCAGTGATTTTCATACCATTCTTTGTGACTTATCAATCGATGTGCATT
TTGTCCGGCGCATTTGGATTATTTATAGCCGCCAATTATTCTCTTACGTC
CATTATACTTGTTAATTTGGTGGATCTTGATCGATTTACAAATGCTTACG
GATTGCTATTGTTAGTGCAAGGCATTGCGAATCTCGTTGGACCACCAATT
GCTGGATGGGGCTACGATTTGACTGGAACATATGATCTATCATTCTTTCT
TGCTGGTGGCTTCATTATCCTGTCTGGTGTATTACTGATGATTTTACCAG
CTGTAGGAAGATACAAAAAACACCATAGAAGAAAGGAATCAAAAGCTGAA
TCACTGGAATATGCTAAAAATGCAAATGGCGTGAGTTTCCTAAATCCCTA
AATCTTTATTTGTCATCCTAATCAATTTATTATCCTCCAGTTCGGTAAGA
TGAATGGTGCAGTTTGTGTTTAAGCACAAATAAATTAGGAGGACATAAAA
TTGCAGCTCAAGCTGCACAATCTCAAATTCCCTGATTCTGATTCATAACT
TTAAAAAAGAATTCATTATTATACATGTCGTTAGGCTATAAGTTCAAATA
TATTTGTTGATATAAGTTCATCTTCTCTTTTTCTTCCTTTTTATAAAAAT
CGCAAATTCTCAATTGAATTATTTTTTCAAAAAAGAAACAAAAAAAAAAA
AACTAGAAACGAT
>CL12.Contig2_All
ATCGTTTCTAGTTTTTTTTTTTTTGTTTCTTTTTTGAAAAAATAATTCAA
TTGAGAATTTGCGATTTTTATAAAAAGGAAGAAAAAGAGAAGATGAACTT
ATATCAACAAATATATTTGAACTTATAGCCTAACGACATGTATAATAATG
AATTCTTTTTTAAAGTTATGAATCAGAATCAGGGAATTTGAGATTGTGCA
GCTTGAGCTGCAATTTTATGTCCTCCTAATTTATTTGTGCTTAAACACAA
ACTGCACCATTCATCTTACCGAAGCCATTTGCATTTTTAGCATATTCCAG
TGATTCAGCTTTTGATTCCTTTCTTCTATGGTGTTTTTTGTATCTTCCTA
CAGCTGGTAAAATCATCAGTAATACACCAGACAGGATAATGAAGCCACCA
GCAAGAAAGAATGATAGATCATATGTTCCAGTCAAATCGTAGCCCCATCC
AGCAATTGGTGGTCCAACGAGATTCGCAATGCCTTGCACTAACAATAGCA
ATCCGTAAGCATTTGTAAATCGATCAAGATCCACCAAATTAACAAGTATA
ATGGACGTAAGAGAATAATTGGCGGCTATAAATAATCCAAATGCGCCGGA
CAAAATGCACATCGATTGATAAGTCACAAAGAATGGTATGAAAATCACTG
AGACTCCACATAGCAACATACAAATGGCATAAACAATGTTCGGATTCAGT
TCTTCACGATCACCAGCCCAGCCGAGGGCGATTTCACCAAACATATTGAG
GATGCCAATCAAACTGATAAGCATACTTGCATCAGTCTCGGACACTTGAT
GTTCTATTGCCCAATCAGGAAGATAAACATAAACGACATCATACCATGTA
TACAGAATAAGATTTGAGATTGCAAATAGCAGAAATCGTATATCCAAAAA
GTAGCTGAAGTCCAAAATGTCAGCAAAAAGTCGCTTAAACTCACTAAACA
TTTGATGCCATGTTGGCTTTTCTTTTGCAATTGTTGTCATTGAATTGCGA
TAAATGTCTGGACATGAACTTGCCCTCAGTCGATAGCGATTAATGTTCAG
CATAGCACCACGATATGACACGGAACGGCGATGAATTCGAAGATCCTTGA
GAAAGGCCGCTGTAGCTGCATTCAAACAGTGATGATGGTTATGGTGATGC
CGAAGCCATTTATCTGTTGGATCTGATCCATCCGATTCGCCAATTTGAAT
TGTGTGACGATGCTTACGATTCTTTTGGCTCAATGAATTTTCAACAGTCG
TTGGCGAAAGAATTTGCTGAGATGGTTCATGTGAAGTAAATTGATCACTT
GAGCTGAGACTTCGTGTTGCCATCAAATGTGGATAGTTGTGAAGTAAAAC
ATCATGAAAATTTCTATTCTTTGCCAGCTGTTCGAGAACACCAATTGGAA
TCTTTTCACCATTTCTCACAAAAGTTGGCAAATTTATTAGCGAACTAAAC
AAGTGCGGATCATCCTCAGCCATGGCTTCAACAATGCTTGGATCAAATCC
AACGGCGCCATTTTCACCAAATGATGAGCCAGCCCCATTGCCAGCTGTAT
TCGTACTGTTTGTAATTGACACTGAGTCGTATGACGTGCCCCTATTTTTG
GCCTTTAATCTATTTTTGCGTTTCTGCTTCGCACGATGGGTTGTCCATTC
GAGATCTTTCATTAGAGCACCACAAACAGACATGTTGAGAAAAATGCCAG
CTAGAAGTACGGTCGAGCCGCGCCATCCATATTCTGAGATCAAATATTGA
ATGATGGGTGGAAATATGATGGTACCAATTCCACTGCCACACACTGAAAT
TCCAGTTGCAAAGCTTCGCCTTTTATCGAAGTAATATGCTACAATAACGA
CGGCCGCAACATAGCACAAACTAAGCCCAACACCGGCAATAATACCAAAA
GTTAGAAACAGCATTTCCATTGAATCCGATACGGCCGAAAGTAGAAAACC
AATGCATGCTGTTATGCTCCCAACGATTGTTACTTTGCGACATCCATATC
TATCAGTTAGATATGAAGCTATCGGCCCCGACAATAGTGGCGTCGCCATG
AAAATCGAACCGATCCATGCTGTTTTGCCTTTTGAATCACCAAAATACTT
TAGAAATTCTACGTTATAAACACCGAAGCTGAAAGTTATTCCATCAGCGA
TCATGTTGATCATAAAGCTGGCAAACACAACAACCCAACCCCAGCCACCA
TCGGGCGCTTGAATTTCTGAGAATTCTTCATCGTCAGATGAACTATCGCT
GGAGCTTGAGCTTGAAATGGGCGATGATGGACATTCTTCGTCATTGTTAT
TTGTTGTTGCTGGATCATCCGATGAATCCAATGAGCTAGATTGCGTATTC
ACGTCATGTCCATCATGAGTGTTGAATTGAACATGTGGGCGTTCTGACTC
TGTCGTTGCTTGCCAACTGAGTTGTTTATTTCGTCCTTTAGCGCCATTCA
AAGGCAATGAAGGTCGCACATTGCCCGATGGACTTTTAACTATGCTCTTC
GGTTTAAAGATTTCATCGGATGGTAACAATGGTTTGGCATCTTCTTCATC
ATCCTCATTTGTTGCCGCACTTTTACTTTGACCATCATAATTTTGATTAA
CATAATCATTATAGTTCTTCTGACCATCTGTAGTGATCAACTTTTGGCAC
GCATTCTTATCAATTAAATTGTTATCGTTATTGTGCAATGGTGTCGTTTG
TTGTTGCTCTTGTTGATTAATATTTCTATGCTCCCGGTTCCGATTCTGAT
GCTGTTTATTAACACTAATTAACGAATCATTTTTAAAATTTAAATCGAAT
TCACTGGATTGATGTTGATGTGTTGGTGAATTCTGGGCGCCATAAGTTGT
TGATGGTAATGATAATACTTCATTAGCTTCATCTGTGTCAGTTGCTGAGG
CAACGATTGATTCGGAATCCATTGAATTTCCTTAGTTATTAATTTGTTTT
CAAATTGACGCACTGGTCGTGGTGCGATATCGTTTTGTCTTGATGTGGCG
ATCATGCGGAATACCTCTTTTTGTAAATTCACACGAAGATCGTCGCTAAC
TCGATTCTGCCCAAGTGTCGCTTGGCCTACGTCGCGTGCTAAATTAAAGT
CACCGAATTGCTGTTGCGGTTGCTTGCTAATTAAAACGTCAGCCATTTAC
TCACAAAAAAGTGTTGTAATGAAATTTGTTGAAGATTTAATTTCTCTTTT
ACGTTGCCGCTGTCGGACAAATTAATATTAAAATATGTCACAAATGCCTT
ATGTTGCACTGATTATAATGTTTCTCTCCTTTTTAAGGGTGCTAGAAAAT
ATAAGCTGACATTGTTCCTGGTAATATTTATTTTGCAATTCTTTGTTATT
AAC
>CL13.Contig1_All
GGCACTTTGGAGAGAACTTCTGACTAAATAAGAAACGTATCATAATTTGG
TATTTTATTTACACCGAAATGGCAATGAGTCATCAGTACGAGTTTCAATT
CAGACATCAGTCTACATAGTTTTTAATGGTGCTGTGATATTCTTTCCTTG
ATCTTTTGTTCGATGGATGTCAGATACTTAAGTTTAATAAGATGATCACG
GGCCCCATAATAGTTTCCTGCATAGTATTCAATTGAGAAATGATTTGAAA
GCTCAGCCATATCATCGCGAATTGTCACAAGCAGCTTCTCTAAGGATACT
TTAGTTTTTGCATCTTCAACTTCTTCGTTACGCTCCAGCATTTCCATAAG
AAACTCGGTATCTGTGATGGTATTTTCTTCAGGAAGTTCCATTCCTTCAG
ATTTCAGAAGATACATTCCTCTCTTGAGAGGGTTTTGGAGAATCGTATAC
GCTTTGTTGATCAATGAGCTCCATTCAGCACTAAGTTTTTGTTCTTCCTT
ACTCTTGCCAGAAAACTTGTCTGGATGAATTTGATTCTGTACATCTCTGA
AGTTTTTTGTAAGCTCATTAGCGTCAATCAGATGATGCTTATCAATACGC
AGTAAATTGAAATAATCCATTTCCTTTGGTACTTTCTGAAGCGAATTACA
ATTTTGGCAAAAGAAATCACTACTTCCAGGCAATGACGCATTGCAACTCC
AGCATGTTCGTGTTGATTGGCAATAAGACCTTTGCTGCCATATCTTTTGG
AAATGAAAACATTGCCTGGTGAAGAGTTTTTGGGATATTTTTAAAGCAGA
TAGCATTTTGCAAACTTTATATAAACAAGTGTCAACACT
>CL13.Contig2_All
GGTATTTTATTTACACCGAAATGGCAATGAGTCATCAGTACGAGTTTCAA
TTCAGACATCAGTCTACATAGTTTTTAATGGTGCTGTGATATTCTTTCCT
TGATCTTTTGTTCGATGGATGTCAGATACTTAAGTTTAATAAGATGATCA
CGGGCCCCATAATAGTTTCCTGCATAGTATTCAATTGAGAAATGATTTGA
AAGCTCAGCCATATCATCGCGAATTGTCACAAGCAGCTTCTCTAAGGATA
CTTTAGTTTTTGCATCTTCAACTTCTTCGTTACGCTCCAGCATTTCCATA
AGAAACTCGGTATCTGTGATGGTATTTTCTTCAGGAAGTTCCATTCCTTC
AGATTTCAGAAGATACATTCCTCTCTTGAGAGGGTTTTGGAGAATCGTAT
ACGCTTTGTTGATCAATGAGCTCCATTCAGCACTAAGTTTTTGTTCTTCC
TTACTCTTGCCAGAAAACTTGTCTGGATGAATTTGATTCTGTACATCTCT
GAAGTTTTTTGTAAGCTCATTAGCGTCAATCAGATGATGCTTATCAATAC
GCAGTAAATTGAAATAATCCTAAAAAAAATTAAAAGAGAGACAATTGCTT
AGGTAGCTAATACATTATTATAGCTCATAGTGATATTTGCATCATTCACC
ATTTCCTTTGGTACTTTCTGAAGCGAATTACAATTTTGGCAAAAGAAATC
ACTACTTCCAGGCAATGACGCATTGCAACTCCAGCATGTTCGTGTTGATT
GGCAATAAGACCTTTGCTGCCATATCTTTTGGAAATGAAAACATTGCCTG
GTGAAGAGTTTTTGGGATATTTTTAAAGCAGATAGCATTTTGCAAACTTT
ATATAAACAAGTGTCAAC
>CL14.Contig1_All
AAAAATTCTTATAAGTTTCAAGTCAATTTATTTCTCTCAAATTGCTAAGT
TCTACATCAAATTAACGCCATAAACGTTAATAACCGGATTCATAAATAAC
CTGTACATACGAAATCGATCAATTTTTGATGAAATAACTTGAATTTCTAA
CCAAATTAGTGAAATATAAAAAGTTGAAGAAAATTCTCCTAAAAAAAATC
ACAACAAAAACAAATATCAAAAAGAGAGTAAAATTTTTGCATCCGAGCGT
AATGGATTTGAATGTGCAACTTATTGTCAAAGTACAGCAATTTGAAGACA
AAAGGATTCAAGCAAAGGCATCATGGAATATCAGAGAGCTTAAAGGAAAG
CTAAGTGAAATCTATCCTACCAGCACCGAAGAGCAAAAGTTGATTTATTC
TGGCAAGTTGCTGCAAGATACGACAGTTCTGAAGGATGTTCTACGACAAT
ATGATGGACAAGAAGCTCACACTGTTCATTTAGTTTTCACGCCTAAAACC
TGCTTAAGAAATTCATCGAAATCTTCTTACGAACAACAAAATAATCGACA
ATCGTCATCAACGTCAAACAATTCCACTTCACAGGATTCCGAAATGGTGA
CAAGCGATTTGAGGCAACGACATACAACAACGGTCACGGCACCAGCTCAA
TCGACGACAAATACAAATAGCGATCAACAGCAAGCAAATGTAATGAACAT
TCCCAGTAACTATTTGAATGCCTTTTACGGTGCAGCTGGAACAGCTGGTA
GTGATGCCAACAGCGTCTTGGCCCAACAATATGCCATGCAAACATGGATG
CAACAAGCGTACACACAATACATGAGCCAATATATGAGTCTTTTATCATC
GCCAGAAGCATTTTATAACATGCATCAACAGCAGCAGACGCAGCAGCCAC
CAAATTTCGCATTTCTAACACATCAAATGCCATTCATGCCGCCAAATGTA
CCCGTTAATACCTCACCAGCAATTCTGACTGATGCCAGCACACCTCAGTC
ACCAAATAATGAAGCTCAACCAGCACCACCCATTGAGCAGCCGGCTCAGC
AAGGACAGGTCGAAGCCCAACAGCGACGATTCCCGAATATTATTCAAGAT
GAGCAGGAACATCGAGATTGGTTGGACATTTTGTATTCAATGTCACGTCT
AATGATTTTGCTGTGCTTGGTCTATTTCTATTCGTCGCCAGTTCGATGCC
TCGTTGTGATTCTCGTGGGAGTTTCAATTTATTTATATCACATCTACAAA
CAAAATCAAAATCGTTTGAATAATAACAATAGTACACGTGCTAATTTGAA
CGTTAATCGTCCACCAGTACCGGATGCGGTTGAACCGCAAAATGATGAGA
ATCCGGAGAGAACTGAGAATGAATCTGATGGTGCAAGTTTATCAGCTGAT
GGTGAACAACGTGAAACTGAAAGTGAAACCGAACCATTAACTCCTTCAGA
AGACGTGCAAGAATCAATTGCACCACACGTTTCATTCCTGACTGTAGCAA
GAACATTTGTGCTATCATTTCTCGCTTCAATTATCCCAGAAGCGCCGGCA
TTGTGAAATGTGTTTGCATTCACTGTCGTCTACATTTTGACTTTTCTGTT
GATGTTGTTTTTCAAATCGGAGTATTGATGATAAATGCTTATGGTAAATC
AAGCTGGAAAGAAAATGGCTTTTGTTTCTTTAATATCACCAATTGCACTT
TTATAGTGCTGGGGTGGGATAAATTATTTTTATGCAAAATTAGAAAATGT
CCTTTGATCCCGAAAAACACAAATTCAGGTGATTTTTTCTTTCTTTTTCT
TTCTAAATTTTGTAATTACATAAAACTAAAGTTGATGCAATAATTAAAAG
TATAAACACTTTTTTGATGTCCTTCGCGTGTCATTTTTATAAGAATCTGG
ATTGAATCCATTTTTATAGTTTCTCATTTAAATTTCACTTACTTGAAAGA
TGTTTAAGTGGAGCACATCGCTATTAAAAATCTGCTTCAATTTCATTCAA
GCAGTGAATTATGAAAACATGTTATTGATATGATTTAAGCCAGCAAGGTA
ATGAAAAAAGTTATGGAAACTTACTGTGTTAGTAACATTTGATTATATAG
ATAAAAAAAAGAAGTAAATTAATAAAGATTTAAATAAATCAGCATTGTAC
AAAATATAAAACTGCAAATTAATTTTGCAGTTCTCGTTTTCTCTCATTGG
CTGTTCCTACAAGGTTAACTGTGGTGGATATATAGATAGATATAGATACT
CGTGAGACGGCACCTGATCAACTGCTATTCAATAAAGACACACTAAATAT
TTGTTGTTGTTTTTTCCTTTTTTTTTTGTTGCATTTCGCAACTAGAAATT
TATTTTAAACTTTTTTTTTTTGTTAATTTTTTTTTTCTGATTTAAAACTT
TTCAACTACAAAGTTGTTTTGATTCTCAAGAAAAAAAAAACGAAAGGAAT
TAAAAATTGTAATTATCTTCAGGAGCATATATTTATATGATTGGCTCCAA
TTTACCGTTTGGGTTTTGCTTGCAATCAAATTAGTTCACGTACTTAGTTC
AGTAGTGCAACTAATGAAAAAATTTCCACATAATTAATTTTTTATTCCAC
CATTAAATGCAAAAATATTTGTTTTTTTCTTCTCGTTGAAAACACCAATG
AAAATTCAATTTTCAACATTGAGTTCTGGTTAAGGTAAACACTTAGTCTC
TTTCTTTTCGTCTAATGGGTTGAAAATGATAAATTCACTAATGGAAGAAA
GAAAATTTAAAAAAAAAATTCTATTAAATTTTCTAAGATTATTAAAAAAA
AAAAAATTTGTTGGTTATTCAATTGAAATAGTTTTTCAATATGAAAACTA
ATTAGAAATATAAGCTAATATAATTATTATAAATATTTAGCTTTACAACA
GAAATAAGGATTCTTTCATCAAAAAAAAGTAAAACACATTCGGTGGAACA
GATTAAGAAAATACAATACACTCTTTGTATTCAATATTTCGTTACGTTAT
TTCAAAAGAATCCCACTCGAAATAGAAATTATAAATTGGAGGTAGTTGGC
AAAATAATTTCTATAATTATGTTACCGCGACCGGTTAATAAGCCATCATT
GTTACAATTACAAGCATTTTACTTATCACGTGAAATGACGTCAAAAAGAG
AAAAAATCGCTTGAAATATGTTTTAATTTTTTTTGCTCAATGTTAAGCTT
TTTTTTTTTAGCAAATCTATCACAAAAGTTAACTAATTCACATTAATTGC
GCTAATTCGAAAGAAAAGATGTTGTTTAGTGACGTCAATTCAATTTATGC
CCAATCTACTTTCTTCTTCTCTTCCCTTCACAATCATTTAAAGTAAAATA
TTCTTTTACATTTCAAAATGCGCGGGAAGAAGAATCAAAAGGCCAAGTTC
TGTGAAATACGAGTCGATTAAAAAGGTGTGTGGTGTCTTCCCTAAAGGAA
ATATATAATTTATATCTTTTCTTCATATAGTATTATATAATACGACATCT
ATAGTCTGCCCACTAAGATGTGCTTTAAGTAAGTGTTTTTTTTTTTTTTC
TTTCTTTACCTCTGTCAATCGCTAACTTTATACTGTGAGTAAAATTTTCA
AAAATAATAAATTAATCTAAAATCATTCAAGTATAATTATGCGGGGAACA
TTCATAAATTTTTTTCTAAAATCTTTTGAGCACCAATTTGTGGATAGTCG
GAATTGATAAAATTTCAATTAAGAATGGGTAATTAAAATGAAACAAATAT
TGATATAAGTTCCCCGCTATGTTGCTATGTAGTGTAAAGTTTCTACTTAA
ATTTGTAAGGTACTCATAACGTCGAAAAAAAAAAGCTTCGACAGTCGAAA
ATCCGACTACTTAGGTAATTTTTGGAGAAAATTTTGTTAAAATTTGGTTC
TTAGAAGAAGAAAAAAAGAAATTTGAAAGAAAAAATGCTATATGGGAATT
TTCATAAATTCCGTAATTTGTTACATCTGTTTTTTTAAAGATATTTTTAC
TCAAAACAAACTCTTTAGGTAATCCTTGCCAAAGTATTTCGGGCATTACG
TAACTTATGGTTTTTCCCTTAAAATCAAATACAAATTGTTGCAGTGCAAT
TATCATTTTGATTCACTAATTAACAATTTCATCAATAAATTCTATTCAAT
TGCAAGTTTATGGACTTTTAAAAGTTGTTTTAATATATTTTGTTATTCTT
ATCTGAAATCAAGGTTCCACTTTAATCGTTTCTGCTGGGGTAAACGAGGG
AAAAATATAGCTTGGAATATTCTGCAACGTAAGTCTCAAATTAATGTATC
AAATATTATTCTTTTATAGTGTAGTTAACTTAACTAAAATCTACGAGTCA
AATAGTCCAATCAAGGTACTTAAAAAGTATCAGTTTTCTTAATAGTCCTA
CGAACTAAAATCTCAATCTACAAATTAATAAGTCGCTTTAAGTAAGTTGT
TAATGTATACAAAAACTAAAATTCAACACAGAAACAAAAGTCAATTCAGG
CGGAGGGATTTAAAGATGTTTAATCCACCCATCGGAAATGGGGAATTTGT
GTGCCAATGGTGATCCAATGAGTATCATCGATGTGCTTGAAGCCCAGTTT
TTGAAACATTTGTTTGGATTTGTAGTTTGAATCAACAATACCCGCGGTGA
TGTCCTTGTTTTGTTGGGCTAATTGTTTTGACATGATTTTAGCCAATAAC
GAGCCAAGACCGCGACGTTGAAAACGTTCGTCGACTTGGAGTGAGCCGAA
GGATCCCATTTCGATTCTCAAACACCAAGCAATTAATTCATTGTCGTCTT
TTGTGAATGCGCCAATGTTGAGGTTCATTTCAATGAGACGTTGAATAAAG
TACAGTGAGCCATTATGCTTATGTGGCCACAAATCATTGATCTTCTCGCC
ATGCTCTGGAATCAAGGGTTTCAAGTAGATTCCCTCTGGCGGTGTCACAT
CAAATTGCAACGCTTCCTCCTTCGGCAAATAGTGGAAATTCAACATGAAT
GACCGTGTCACCGGGAGAGACTTTTGTTCAATGATTTGCAGCACCGCTGG
CAAATGACGTTGACAAACAGACGAAACATCAAAGCCCTTGCTCCAATCTA
ATAAATTCAAAGCGCGCTTCAATTTTTTGTTGCTCTCGTCCAAAGTGTAC
ATAAACAAACGATAACGATCAACAATCACAAAAGTTCCATCAACTCTCCA
ATCGCCATTCAAACTATAAATCTTCAAATTCTTGATGTTATTGACCTTCT
CCAACCACTCCATATAGTTCTCGATCAAAGAGAATGCGGTACAATGTACA
GGCCAGTTTTGCTTGTAAATATTGCGCAGCTTAATGAGCGAGTACTGTGG
AACTTCCACCAATTTATCTTCGACATAACTGTCATCTTTATGTCCTGTAA
CTTTCGACATGTTGCACAGTTGAACTTGAAAAATTTCCTTCTTCTTGATC
GATTTCGTGCCTTAGCTATTGATTATTTGATTACAAGTGTCGATTGGTAC
CACGATGCACTGCTCGTTTATAGCTTTTTTTATTGACGTATGTGAACTGA
ATCTATTTGAAAATCGTGGACAAACAAAAGCTCCTTATTGTTGTTGTTTT
TGTTGATTTTATTTGGTTGACGTGACTCGACGATTCGATTGATTTGAATT
GCCGCAAATCAGGTATAATTTCACCAATTTAAAAGCCAGCGAATAATGAA
AAAAATATTTCCTTGTTTCAAAAGCTTTTCTTTTTTTTTTCGGGACGATG
CGATGAACTTTGATGTTTTGCTGTTTGATTGGAAATTGTAGATTATTTAT
TTCAATTTATCCAGCTTCCTGTTTCATATGATTCGATGTTTCCGGGAATT
TTTCCTTCTCAACTTCCCGCAATTTTCAAATTTTCACGAAAAAAGAAAAT
TAATTTTTTTTTTTTTTTGTTGCAAACTTAATTTTTTTTTTAAATATCAC
AAATAACTAAAACTGAAGCACTTTTGATTTAACTTTTTTTTTTTATTAAT
TTAACGAAACTTTTTGTAATTCATTGCTGGGGTTTTCCGTGTGTTCGCCA
GGGATGGTTTCTTGTAAATTTTCACTTGCGCAATTTTGGAAAAAAGCAGC
TTTGTCTGCAGCAACCCAAAAAACCCGAAAAAAAAAATATTTTTTTTTTT
TTTTATTATTTCTGCGACTCTGCGTCTGCCCAGCTGAG
>CL14.Contig2_All
TTCAAATGTTCCAACGTTCATAAACGCTGATTAAAAAGAGCACCGAAGAG
CAAAAGTTGATTTATTCTGGCAAGTTGCTGCAAGATACGACAGTTCTGAA
GGATGTTCTACGACAATATGATGGACAAGAAGCTCACACTGTTCATTTAG
TTTTCACGCCTAAAACCTGCTTAAGAAATTCATCGAAATCTTCTTACGAA
CAACAAAATAATCGACAATCGTCATCAACGTCAAACAATTCCACTTCACA
GGATTCCGAAATGGTGACAAGCGATTTGAGGCAACGACATACAACAACGG
TCACGGCACCAGCTCAATCGACGACAAATACAAATAGCGATCAACAGCAA
GCAAATGTAATGAACATTCCCAGTAACTATTTGAATGCCTTTTACGGTGC
AGCTGGAACAGCTGGTAGTGATGCCAACAGCGTCTTGGCCCAACAATATG
CCATGCAAACATGGATGCAACAAGCGTACACACAATACATGAGCCAATAT
ATGAGTCTTTTATCATCGCCAGAAGCATTTTATAACATGCATCAACAGCA
GCAGACGCAGCAGCCACCAAATTTCGCATTTCTAACACATCAAATGCCAT
TCATGCCGCCAAATGTACCCGTTAATACCTCACCAGCAATTCTGACTGAT
GCCAGCACACCTCAGTCACCAAATAATGAAGCTCAACCAGCACCACCCAT
TGAGCAGCCGGCTCAGCAAGGACAGGTCGAAGCCCAACAGCGACGATTCC
CGAATATTATTCAAGATGAGCAGGAACATCGAGATTGGTTGGACATTTTG
TATTCAATGTCACGTCTAATGATTTTGCTGTGCTTGGTCTATTTCTATTC
GTCGCCAGTTCGATGCCTCGTTGTGATTCTCGTGGGAGTTTCAATTTATT
TATATCACATCTACAAACAAAATCAAAATCGTTTGAATAATAACAATAGT
ACACGTGCTAATTTGAACGTTAATCGTCCACCAGTACCGGATGCGGTTGA
ACCGCAAAATGATGAGAATCCGGAGAGAACTGAGAATGAATCTGATGGTG
CAAGTTTATCAGCTGATGGTGAACAACGTGAAACTGAAAGTGAAACCGAA
CCATTAACTCCTTCAGAAGACGTGCAAGAATCAATTGCACCACACGTTTC
ATTCCTGACTGTAGCAAGAACATTTGTGCTATCATTTCTCGCTTCAATTA
TCCCAGAAGCGCCGGCATTGTGAAATGTGTTTGCATTCACTGTCGTCTAC
ATTTTGACTTTTCTGTTGATGTTGTTTTTCAAATCGGAGTATTGATGATA
AATGCTTATGGTAAATCAAGCTGGAAAGAAAATGGCTTTTGTTTCTTTAA
TATCACCAATTGCACTTTTATAGTGCTGGGGTGGGATAAATTATTTTTAT
GCAAAATTAGAAAATGTCCTTTGATCCCGAAAAACACAAATTCAGGTGAT
TTTTTCTTTCTTTTTCTTTCTAAATTTTGTAATTACATAAAACTAAAGTT
GATGCAATAATTAAAAGTATAAACACTTTTTTGATGTCCTTCGCGTGTCA
TTTTTATAAGAATCTGGATTGAATCCATTTTTATAGTTTCTCATTTAAAT
TTCACTTACTTGAAAGATGTTTAAGTGGAGCACATCGCTATTAAAAATCT
GCTTCAATTTCATTCAAGCAGTGAATTATGAAAACATGTTATTGATATGA
TTTAAGCCAGCAAGGTAATGAAAAAAGTTATGGAAACTTACTGTGTTAGT
AACATTTGATTATATAGATAAAAAAAAAGAAGTAAATTA
>CL15.Contig1_All
AAAAAAAAAAATTCAAAAGAAATAATTTGAAAAAATAATAAGAAAATTTG
TAAATAAAATTTTATATGCAATATTTTTTCTTAAATTGAAAGATGAGAAG
GAAAATTCAACGATAGTGTTACTTCATATGAAATCCCAATAAGGGAGAAA
TCCTTTTGAGGATCCTTAGTTTGTTGATATTCTTAAAACATTAATCAATT
AACGAGTTTATAGATTTAAATTTATCATTTCTGGTTTCAGAAGAATATTG
TTGGCTCGAAGTATTTAAGGAAATGGAACCTTGATCTCAACATATGACTG
TGGGAAGTAGCCTTGTTTGCCATTAACTTTGCCCTCGAACCAATTCTCGT
CCACGCGCTGGATTAATTGAATGATATCACTTTCCTTGAAGCCCAACTCG
CCAGGATTCTCTGGATCGAAATCATACAATGCTATGCAGCATGGTTGTTG
CTGAGCTGGCTGTGGTGGCTTAGCTGGAGAACGCATCGGCGATGGCAATG
GTGATGCGTTAGTCGAGCGAGCGGCCGAACCATTGCCCATGATCTCCAAG
TGATTGGGTGGCTTAACCGGTGTTCCGGGCGTTCCGGTATTGAAGCCATC
GGCAAACTCACCTTCCCCTTCCACCACCAAGTCAGCAAGTGTCTTTGGTA
TGAATTCTGACTTTGGACGATTGGCTGCTTCTTCACGTTTTTCTTGCATA
TTTTCTACTAAACCCCGAAGAATCTCAGTGCATTGTTGATGGTAATCCAA
TAGAGCTTCGGCAAAGTATGCCATTTGTGAGATTTGCTCAACATCATTCT
CTAGCAAATGGAACATGCCAATTTGTGCGTGTTGTAAGGACTCTGCAAAT
TTCTCTTCAGCCCCTTTAATTTCATCATCTCTGGCTTGTCTACGTCTCTT
ACAATCAAAGTCCAGACGACGCCCTTGCAACTTTTTCCGATGATGCATAA
CTTCTTTCAAATCCTTCATCTGAAGTTGATGCAATGGCTCCAAGAAATTT
TGCTTGACATTATCATCAAGAGCATATTTAACGTCAGCCATTTGTTTCAG
TGTATCACCAAACTCAACTAAGGCTTGTGCAAATAGACTGCTGTCTTCAC
CCAGACGTTTACCATAAATCAGCATGGTATCGGCCAGCACGCCTTCTTTG
ACGGCAATCATCTTTGCACGAGCAGTTGGATTCGGTTGTAGGTATTCTTT
TGTTTTCGCTTGCAGTTCTTCAACTAGTTCAACAGTTACGTCCGTTTTTC
GTTCCATCTCCATAAAATCCAAATCGAGCTTGGTGCCTTCTGCACCTCCC
ATTTTTTCGGTAACATACTGATTGGCTTTGTTAAGTTGTTTTTTAAATCC
AGCAAATGCCATTTTATCAGATCTTGAAGATACTAATCAAGTGTAATAGC
AAATTGACACACTAATTTATTTATTTACTGATCTTTTCCACTTCAGTTTC
TTTTTGGAAGTTTGCTATGCACCAGTAATAAAACACTCACAATTATTGGA
TTGGATGACGATTGATGAGTTTTGATTAATCAGACTTTCTTTTCTTATGA
ATCTTTTCAAATCAACTTTTCGCCAAGGTTTTCCTTTTTTCTTAAACTCC
AACAAATCTTTAATTTTTTTGTTTGTTGTTCTTGCCAATTTTATTGACTT
CAAATACTTTTCGACGAGATTTGCGACTTTTTCCTTTGAAATAATTCACA
AATTTTTACTTAAATTTT
>CL15.Contig2_All
TGGCTGACGTTAAATATGCTCTTGATGATAATGTCAAGCAAAATTTCTTG
GAGCCATTGCATCAACTTCAGATGAAGGATTTGAAAGAAGTTATGCATCA
TCGGAAAAAGTTGCAAGGGCGTCGTCTGGACTTTGATTGTAAGAGACGTA
GACAAGCCAGAGATGATGAAATTAAAGGGGCTGAAGAGAAATTTGCAGAG
TCCTTACAACACGCACAAATTGGCATGTTCCATTTGCTAGAGAATGATGT
TGAGCAAATCTCACAAATGGCATACTTTGCCGAAGCTCTATTGGATTACC
ATCAACAATGCACTGAGATTCTTCGGGGTTTAGTAGAAAATATGCAAGAA
AAACGTGAAGAAGCAGCCAATCGTCCAAAGTCAGAATTCATACCAAAGAC
ACTTGCTGACTTGGTGGTGGAAGGGGAAGCATCACCATTGCCATCGCCGA
TGCGTTCTCCAGCTAAGCCACCACAGCCAGCTCAGCAACAACCATGCTGC
ATAGCTTTGTATGATTTCGATCCAGAGAATCCTGGCGAGTTGGGCTTCAA
GGAAAGTGATATCATTCAATTAATCCAGCGCGTGGACGAGAATTGGTTCG
AGGGAAAAGTTAATGGCAAACAAGGCTACTTCCCACAGTCATATGTTGAG
ATCAAGGTTCCATTTCCTTAAATACTTCGAGCCAACAATATTCTTCTGAA
ACCAGAAATGATAAATTTAAATCTATAAACTCGTTAATTGATTAATGTTT
TAAGAATATCAACAAACTAAGGATCCTCAAAAGGATTTCTCCCTTATTGG
GATTTCATATGAAGTAACACTATCGTTGAATTTTCCTTCTCATCTTTCAA
TTTAAGAAAA
>CL15.Contig3_All
AAAAAAAAAAATTCAAAAGAAATAATTTGAAAAAATAATAAGAAAATTTG
TAAATAAAATTTTATATGCAATATTTTTTCTTAAATTGAAAGATGAGAAG
GAAAATTCAACGATAGTGTTACTTCATATGAAATCCCAATAAGGGAGAAA
TCCTTTTGAGGATCCTTAGTTTGTTGATATTCTTAAAACATTAATCAATT
AACGAGTTTATAGATTTAAATTTATCATTTCTGGTTTCAGAAGAATATTG
TTGGCTCGAAGTATTTAAGGAAATGGAACCTTGATCTCAACATATGACTG
TGGGAAGTAGCCTTGTTTGCCATTAACTTTGCCCTCGAACCAATTCTCGT
CCACGCGCTGGATTAATTGAATGATATCACTTTCCTTGAAGCCCAACTCG
CCAGGATTCTCTGGATCGAAATCATACAATGCTATGCAGCATGGTTGTTG
CTGAGCTGGCTGTGGTGGCTTAGCTGGAGAACGCATCGGCGATGGCAATG
GTGATGCGTTAGTCGAGCGAGCGGCCGAACCATTGCCCATGATCTCCAAG
TGATTGGGTGGCTTAACCGGTGTTCCGGGCGTTCCGGTATTGAAGCCATC
GGCAAACTCACCTTCCCCTTCCACCACCAAGTCAGCAAGTGTCTTTGGTA
TGAATTCTGACTTTGGACGATTGGCTGCTTCTTCACGTTTTTCTTGCATA
TTTTCTACTAAACCCCGAAGAATCTCAGTGCATTGTTGATGGTAATCCAA
TAGAGCTTCGGCAAAGTATGCCATTTGTGAGATTTGCTCAACATCATTCT
CTAGCAAATGGAACATGCCAATTTGTGCGTGTTGTAAGGACTCTGCAAAT
TTCTCTTCAGCCCCTTTAATTTCATCATCTCTGGCTTGTCTACGTCTCTT
ACAATCAAAGTCCAGACGACGCCCTTGCAACTTTTTCCGATGATGCATAA
CTTCTTTCAAATCCTTCATCTGAAGTTGATGCAATGGCTCCAAGAAATTT
TGCTTGACATTATCATCAAGAGCATATTTAACGTCAGCCATTTGTTTCAG
TGTATCACCAAACTCAACTAAGGCTTGTGCAAATAGACTGCTGTCTTCAC
CCAGACGTTTACCATAAATCAGCATGGTATCGGCCAGCACGCCTTCTGCT
TGAGGATATGTATTACTTTTGGCCTGACCAGATAATTTCGAAATACCTTT
GACGGCAATCATCTTTGCACGAGCAGTTGGATTCGGTTGTAGGTATTCTT
TTGTTTTCGCTTGCAGTTCTTCAACTAGTTCAACAGTTACGTCCGTTTTT
CGTTCCATCTCCATAAAATCCAAATCGAGCTTGGTGCCTTCTGCACCTCC
CATTTTTTCGGTAACATACTGATTGGCTTTGTTAAGTTGTTTTTTAAATC
CAGCAAATGCCATTTTATCAGATCTTGAAGATACTAATCAAGTGTAATAG
CAAATTGACACACTAATTTATTTATTTACTGATCTTTTCCACTTCAGTTT
CTTTTTGGAAGTTTGCTATGCACCAGTAATAAAACACTCACAATTATTGG
ATTGGATGACGATTGATGAGTTTTGATTAATCAGACTTTCTTTTCTTATG
AATCTTTTCAAATCAACTTTTCGCCAAGGTTTTCCTTTTTTCTTAAACTC
CAACAAATCTTTAATTTTTTTGTTTGTTGTTCTTGCCAATTTTATTGACT
TCAAATACTTTTCGACGAGATTTGCGACTTTTTCCTTTGAAATAATTCAC
AAATTTTTACTTAAATTTT
>CL16.Contig1_All
TAAATGTTATTAAAACAGAAATGTTGAAGGTTTCATTCACGCATTTTTAA
GATTTACCTAATTTATTTATTTTTTATCAACGTGCATCAGACTTCTTTGG
GATTCTTCAGATTACGTTCAACAGCGGCAGCAACTTGTGGATGAACAACA
TTTCCTATTGGATTGAAACCAATGCCAGCACCAGCCGTATATGTCACAAC
CACAGTTCGACCTGTATCTGGTTCTAAATAAGACTTCAACATCTTCAGCC
CTTTGTTCAGCGGCCACCGAAGCAATTAACAGACATAAAACAAACGACGT
GATGATCTGCATGATTGAATAATATTTTTCTTCGATATGCTTAAGACGAA
ACAACGAGCTTAACTGAATTTACCAACATTACATCTTCGGCTTTTATAGC
GTACAGCGCGGTTCATAAGGTCAAATCTCGGGTGGTACTTGACGCAGCTA
AAAAAATATATTTCCAAATTTCGTCGGCAAGAAGAAACTAAAAGGTTGAC
AGAAAGAAACCAAATCGAGGCCGAACTTTTCGATCTTCAGCAGAAACCGT
AGACCTGGCACTCGACCTGGTAGTAACTTTTAATGCTGAATTTTAAAAGA
TTATTTAAATTTGAAAAGAAA
>CL16.Contig2_All
TAAATGTTATTAAAACAGAAATGTTGAAGGTTTCATTCACGCATTTTTAA
GATTTACCTAATTTATTTATTTTTTATCAACGTGCATCAGACTTCTTTGG
GATTCTTCAGATTACGTTCAACAGCGGCAGCAACTTGTGGATGAACAACA
TTTCCTATTGGATTGAAACCAATGCCAGCACCAGCCGTATATGTCACAAC
CACAGTTCGACCTGTATCTGGTTCTAAATAAGAGTAAGATCCTTCAACAA
TGTTCACACCATCTCCTTCTTCCTCAGCTTTGATGCTGTTGGAAGTTTTG
TAATTGAACTTATAGCCAGAATCTTCATTAATAACGAAATCATTTTGTTC
AACGACAGCTTCAACATCTTCAGCCCTTTGTTCAGCGGCCACCGAAGCAA
TTAACAGACATAAAACAAACGACGTGATGATCTGCATGATTGAATAATAT
TTTTCTTCGATATGCTTAAGACGAAACAACGAGCTTAACTGAATTTACCA
ACATTACATCTTCGGCTTTTATAGCGTACAGCGCGGTTCATAAGGTCAAA
TCTCGGGTGGTACTTGACGCAGCTAAAAAAATATATTTCCAAATTTCGTC
GGCAAGAAGAAACTAAAAGGTTGACAGAAAGAAACCAAATCGAGGCCGAA
CTTTTCGATCTTCAGCAGAAACCGTAGACCTGGCACTCGACCTGGTAGTA
ACTTTTAATGCTGAATTTTAAAAGATTATTTAAATTTGAAAAGAAA
>CL17.Contig1_All
TTTTTTCATATTTGTGAAGTGAGTTAATGAAATTGTTGTGCTATAAAAGT
CTCAGAGAGAATTCTTGGGAACAATTATTACTTTCAGTGGGAAGAAAAAT
CAGCAGAACACATGACCGCATAAATACACAATTGTTGTTGATGGTATAAT
TGAATTGCAGATTAAAAAATGTCCAGCGAGATAAATCGTGTCATTGTCCT
TGACGGTGGATTTTCTACTCAATTAGCTGAGCATGTTGCGTCAAATATCG
ATGGCGATCCTCTATGGTCAGCACGCTTCAATGCTGTTGATCCAGATGCA
ATTATTCAAACACATCTCGATTTCTTAAATAATGGAGCTGAAATTATTTT
GACAAACACTTATCAGGCGAGCGTCGAGGGCTACATGGAATATTTAAAAC
TCGATTTGCAACAGAGTGTAGAGCTTATAAAATCGACTGTTAAATTAGCT
CACAAGGCACGCGACAAATTTCAATCTAGTAACGATGAGCATCCGCTCAT
ATTTGGCTCGATTGGGCCATTTGGCGCTCACCTTCATGATGGTTCGGAAT
ATACAGGATCCTACGCAACGACTGTATCAATGGAAGCAATGAAGAAATGG
CATAAAGTTAGAATTGATGCATGCATTGAAGCTGGTGTTGATGGATTAGC
GATTGAAACAATTCCTTGCCTGATGGAAGCTGTAGCTGTCACTGAACTGA
TTCTTGATGAATATCCCACAGTCAAGTTTTGGGTATCATTCCAATGCAAG
GATGGTGAAAAACTCGCAAATGGTGAAGATTTTGCAAAATCAGCACAAAC
GATCTGGGATCTCGCAAAAGCTCATAAACGTCAGAATCTTATAGCCGTTG
GCGTTAATTGCTTGAATCCACAATTTGTTTTACCACTTTTGAAATCATTG
AATGGATCAAGATCAAAAAACGAAACATTACCGTTAGTTGTTTATCCAAA
TTCGGGGGAAACTTACAGTGTTGAGACAGGATGGCAAGGAAAATCATCTT
GTAAACCTCTTGAAGATTATGTCGAAGAGTGGATCGAATATGGCGCTCGT
TTTATTGGTGGCTGTTGTAGAACTTCTGCTACCGACATCAAACAAATTCG
TCAGAAAATCGATTCCATTGCTGATCTATCGAATGGCTCAAACAAAAATT
GTCATATTATTTAAAATTTGAGAAGATTCCTAATCGG
>CL17.Contig2_All
AAATTAATTAAAAGAAATATTTATTTACCGATTAGGAATCTTCTCAAATT
TTAAATAATATGACAATTTTTGTTTGAGTCATTCGATAGATCAGCAATGG
AATCGATTTTCTGACGAATTTGTTTGATGTCGGTAGCAGAAGTTCTACAA
CAGCCACCAATAAAACGAGCGCCATATTCGATCCACTCTTCGACATAATC
TTCAAGAGGTTTACAAGATGATTTTCCTTGCCATCCTGTCTCAACACTGT
AAGTTTCCCCCGAATTTGGATAAACAACTAACGGTAATGTTTCGTTTTTT
GATCTTGATCCATTCAATGATTTCAAAAGTGGTAAAACAAATTGTGGATT
CAAGCAATTAACGCCAACGGCTATAAGATTCTGACGTTTATGAGCTTTTG
CGAGATCCCAGATCGTTTGTGCTGATTTTGCAAAATCTTCACCATTTGCG
AGTTTTTCACCATCCTTGCATTGGAATGATACCCAAAACTTGACTGTGGG
ATATTCATCAAGAATCAGTTCAGTGACAGCTACAGCTTCCATCAGGCAAG
GAATTGTTTCAATCGCTAATCCATCAACACCAGCTTCAATGCATGCATCA
ATTCTAACTTTATGCCATTTCTTCATTGCTTCCATTGATACAGTCGTTGC
GTAGGATCCTGTATATTCCGAACCATCATGAAGGTGAGCGCCAAATGGCC
CAATCGAGCCAAATATGAGCGGATGCTCATCGTTACTAGATTGAAATTTG
TCGCGTGCCTTGTGAGCTAATTTAACAGTCGATTTTATAAGCTCTACACT
CTGTTGCAAATCGAGTTTTAAATATTCCATGTAGCCCTCGACGCTCGCCT
GATAAGTGTTTGTCAAAATAATTTCAGCTCCATTATTTAAGAAATCGAGA
TGTGTTTGAATAATTGCATCTGGATCAACAGCATTGAAGCGTGCTGACCA
TAGAGGATCGCCATCGATATTTGACGCAACATGCTCAGCTAATTGAGTAG
AAAATCCACCGTCAAGGACAATGACACGATTTATCTCGCTGGACATTTTT
TAATCTGCAATTCAATTATATTGTGCAACTTAATGAAAAATATATGAAGT
TCGCCAGAAATATAAACGTGGCACAGACTGAACTGAAATTGTCAGAATA
>CL18.Contig1_All
GTTTAAATGCATTTTTTTCCACGGATGCAAATTAAGTTTTTTTTTTTTTT
TTTGAATAAAAGGTCAAAAATTAAGGTCTCACAAATTATTGAAGAAAAAC
AAATTCAATCTTTAACACGCTTAATAAAAAAAGACACTTTTGTGCTTATC
AGTGCACGTGTTATTGCAATTCAAAAAGACACTTTTAGCGTTTTTGTGTA
TGCAAAATAGTTTTTTAAGAATTTCATTCATTGTTTAGTTAATTTTTTTC
TGTATAAAAACATCTAGTGATATTCAACTATGGTAGAATAATAAAAATGA
TGAATCATTAAGCGGAATAAAATTATTTGAGAAGTTAAATTTCAACAGTT
ATTCGAATTTTATGTCAGAATTCATTCATGCAACAATAATCGGCATCACT
TGAATAAATCAGTTATTGGGTTATTGGCAAGTTTCCGCTTATGTTGAGGG
ACAAGTTGGTTAATTAAATTAATTTTCACGATAGGAATAAAAAGATCGTT
TCATGTTTTTTTCTCATGATCAAGAAAAAGATGAAAAATGTAAAAGGAAA
ATTAAAATTTACGTCTTTCTCAGAAGTATTTCAAAATTTCTTATTCAAAG
ATTTTGAGGCATTTTAAAGTGTTTCCGCCAATTCATCAATTCGACATCGC
ACAGCATGTTCAACAACTTCGAGTGATGCATAATCGAGCTCTTTTACCAG
ACATAACACAGCTGACAGCAAATTTGAACTTCTGTTAACAGGCCTTCGAT
GAAGTCCAGCTAAATGGCTCAAGACTGCATTAGAAATGACACTGTCATTA
AACCTTCCTTCGCCTCTCCGCGGTCGTCGCTCTATATCTTCCCCAAAATC
TTCACGGGACACATTTCCGTTCCTATATTGATAAAGATCTCGTCTCTCTT
CAGGTTGATATCGATCTTGACTTCCACCATTGCTTATCATACTGCGTCGC
ATTTGTTGATATTCACGTGAGTTTCCATTTTGCGGATGATTCCCATTGTG
TTGGCTCTGATTTTCATCCCACTCGGTCAAATCCTGTTGACTGTGACGAT
AATGCGCGGGAGGTTGAGCGCCACGCTGATATTCACCCTGATAATAGTCC
TAAAACCATTAAATCGTTACCACATTGTGCTTTTACTTCAAAACAAAGCC
CAGCAAAAAAAAAATTGTGCAAAGAGAAAAAATAATTAGTTGAACTTTAC
AGCTTTTGATACCTTCATCGAATGACTCGACATACTGGATGGCATTTGAG
CTCGCTGCTCTCGATAATTTCCACTAATTTGAGGACTGTCATCTGGTGAA
CGCTCATATGATTGATTTCGGGGTTGTTGCTGATATCTTGGTGATGGTGC
ATGATTTGGCTCTGGCGGAGAATAACTTTCTTGGTTCGAAGGTGTTCGCT
CTCGCACTGGACTATGGCCACGAAAATTGGAATTGGCGGCTTGTTGACGA
TAAGCTGTTTCATAATCATCATTATACTCCTCTTTAACCTGTTGCGGCGG
TGATGGTGCCCTTTGACGTGTTTCCTGTATGGAACTTCGTAATGCTTCAC
TCACTTCATCCGGTGACACTTCAACATTATCCAATTTTATAAGTTTTGGC
AATGCACGGAGGACAATTTTGCGGTAATTTGGTCCTGCGCCATCAACACA
TGGATTCTCTTCTAGCCATAAATATCTGAGTTTCGATAGATTCTGTAAGT
ACGCGAGGTCATTGATATCCTGAATATTGTTCTTGCGCAAATACAGTTCT
TGAAGATTTTGGCAATCTTCGAAATCGGCAAGGGTTGTGATTTTGTTGAC
ACTGAGTGCGAGAACTTCCACACCTTTGAGGCGCCGGATTATGGAAACAT
CAGAAAGCTCCGAGCCCCAGCAATTTAATTTCTTTATAGCAGTCAGATCC
GATTGTTTACTGCGAGCAATGATCATTTCTTCTGTGAGTCGTGCCATTAT
GAAATTTGCTGATTGATTTGATCAAAAAAAAAAAAAACTTTTAAAATTGC
ACAAGAGTAATCCAAAACAATAACAAAAGCACTTTTTCTTCGATTTTATT
TAAGAAAATTCCAGATTTGATTTAAGATTTATCCACTTTTCGGTAATTTG
TTATCCGGAGATTTCGTTAAATATCACTGATTCGTTCATATCCCGACACG
AGACCACGAAAACAGCAAAACATTAAACGCGAATAAAAGAAAAAAAAAAT
CGTCTACCGCGATCACTTTAGTGTTCGAATGTTG
>CL18.Contig2_All
CCTGCATTGCATTAATATTTAAATGTCGTTTAAATGCATTTTTTTCCACG
GATGCAAATTAAGTTTTTTTTTTTTTTTTTGAATAAAAGGTCAAAAATTA
AGGTCTCACAAATTATTGAAGAAAAACAAATTCAATCTTTAACACGCTTA
ATAAAAAAAGACACTTTTGTGCTTATCAGTGCACGTGTTATTGCAATTCA
AAAAGACACTTTTAGCGTTTTTGTGTATGCAAAATAGTTTTTTAAGAATT
TCATTCATTGTTTAGTTAATTTTTTTCTGTATAAAAACATCTAGTGATAT
TCAACTATGGTAGAATAATAAAAATGATGAATCATTAAGCGGAATAAAAT
TATTTGAGAAGTTAAATTTCAACAGTTATTCGAATTTTATGTCAGAATTC
ATTCATGCAACAATAATCGGCATCACTTGAATAAATCAGTTATTGGGTTA
TTGGCAAGTTTCCGCTTATGTTGAGGGACAAGTTGGTTAATTAAATTAAT
TTTCACGATAGGAATAAAAAGATCGTTTCATGTTTTTTTCTCATGATCAA
GAAAAAGATGAAAAATGTAAAAGGAAAATTAAAATTTACGTCTTTCTCAG
AAGTATTTCAAAATTTCTTATTCAAAGATTTTGAGGCATTTTAAAGTGTT
TCCGCCAATTCATCAATTCGACATCGCACAGCATGTTCAACAACTTCGAG
TGATGCATAATCGAGCTCTTTTACCAGACATAACACAGCTGACAGCAAAT
TTGAACTTCTGTTAACAGGCCTTCGATGAAGTCCAGCTAAATGGCTCAAG
ACTGCATTAGAAATGACACTGTCATTAAACCTTCCTTCGCCTCTCCGCGG
TCGTCGCTCTATATCTTCCCCAAAATCTTCACGGGACACATTTCCGTTCC
TATATTGATAAAGATCTCGTCTCTCTTCAGGTTGATATCGATCTTGACTT
CCACCATTGCTTATCATACTGCGTCGCATTTGTTGATATTCACGTGAGTT
TCCATTTTGCGGATGATTCCCATTGTGTTGGCTCTGATTTTCATCCCACT
CGGTCAAATCCTGTTGACTGTGACGATAATGCGCGGGAGGTTGAGCGCCA
CGCTGATATTCACCCTGATAATAGTCCTCATATGATTGATTTCGGGGTTG
TTGCTGATATCTTGGTGATGGTGCATGATTTGGCTCTGGCGGAGAATAAC
TTTCTTGGTTCGAAGGTGTTCGCTCTCGCACTGGACTATGGCCACGAAAA
TTGGAATTGGCGGCTTGTTGACGATAAGCTGTTTCATAATCATCATTATA
CTCCTCTTTAACCTGTTGCGGCGGTGATGGTGCCCTTTGACGTGTTTCCT
GTATGGAACTTCGTAATGCTTCACTCACTTCATCCGGTGACACTTCAACA
TTATCCAATTTTATAAGTTTTGGCAATGCACGGAGGACAATTTTGCGGTA
ATTTGGTCCTGCGCCATCAACACATGGATTCTCTTCTAGCCATAAATATC
TGAGTTTCGATAGATTCTGTAAGTACGCGAGGTCATTGATATCCTGAATA
TTGTTCTTGCGCAAATACAGTTCTTGAAGATTTTGGCAATCTTCGAAATC
GGCAAGGGTTGTGATTTTGTTGACACTGAGTGCGAGAACTTCCACACCTT
TGAGGCGCCGGATTATGGAAACATCAGAAAGCTCCGAGCCCCAGCAATTT
AATTTCTTTATAGCAGTCAGATCCGATTGTTTACTGCGAGCAATGATCAT
TTCTTCTGTGAGTCGTGCCATTATGAAATTTGCTGATTGATTTGATCAAA
AAAAAAAAAAACTTTTAAAATTGCACAAGAGTAATCCAAAACAATAACAA
AAGCACTTTTTCTTCGATTTTATTTAAGAAAATTCCAGATTTGATTTAAG
ATTTATCCACTTTTCGGTAATTTGTTATCCGGAGATTTCGTTAAATATCA
CTGATTCGTTCATATCCCGACACGAGACCACGAAAACAGCAAAACATTAA
ACGCGAATAAAAGAAAAAAAAAAATCGTCTACCGCGATCACTTTAGTGTT
CGAATGTTGACACTGGAG
>CL18.Contig3_All
GTTTAAATGCATTTTTTTCCACGGATGCAAATTAAGTTTTTTTTTTTTTT
TTTGAATAAAAGGTCAAAAATTAAGGTCTCACAAATTATTGAAGAAAAAC
AAATTCAATCTTTAACACGCTTAATAAAAAAAGACACTTTTGTGCTTATC
AGTGCACGTGTTATTGCAATTCAAAAAGACACTTTTAGCGTTTTTGTGTA
TGCAAAATAGTTTTTTAAGAATTTCATTCATTGTTTAGTTAATTTTTTTC
TGTATAAAAACATCTAGTGATATTCAACTATGGTAGAATAATAAAAATGA
TGAATCATTAAGCGGAATAAAATTATTTGAGAAGTTAAATTTCAACAGTT
ATTCGAATTTTATGTCAGAATTCATTCATGCAACAATAATCGGCATCACT
TGAATAAATCAGTTATTGGGTTATTGGCAAGTTTCCGCTTATGTTGAGGG
ACAAGTTGGTTAATTAAATTAATTTTCACGATAGGAATAAAAAGATCGTT
TCATGTTTTTTTCTCATGATCAAGAAAAAGATGAAAAATGTAAAAGGAAA
ATTAAAATTTACGTCTTTCTCAGAAGTATTTCAAAATTTCTTATTCAAAG
ATTTTGAGGCATTTTAAAGTGTTTCCGCCAATTCATCAATTCGACATCGC
ACAGCATGTTCAACAACTTCGAGTGATGCATAATCGAGCTCTTTTACCAG
ACATAACACAGCTGACAGCAAATTTGAACTTCTGTTAACAGGCCTTCGAT
GAAGTCCAGCTAAATGGCTCAAGACTGCATTAGAAATGACACTGTCATTA
AACCTTCCTTCGCCTCTCCGCGGTCGTCGCTCTATATCTTCCCCAAAATC
TTCACGGGACACATTTCCGTTCCTATATTGATAAAGATCTCGTCTCTCTT
CAGGTTGATATCGATCTTGACTTCCACCATTGCTTATCATACTGCGTCGC
ATTTGTTGATATTCACGTGAGTTTCCATTTTGCGGATGATTCCCATTGTG
TTGGCTCTGATTTTCATCCCACTCAGTCAAATCCTGTTGACTGTGGCGAT
AATGCGCGGGAGGTTGAGCGCCACGCTGATATTCACCCTGATAATAGTCC
TCATATGATTGATTTCGGGGTTGTTGCTGATATCTTGGTGATGGTGCATG
ATTTGGCTCTGGCGGAGAATAACTTTCTTGGTTCGAAGGTGTTCGCTGCA
TGGGCGATGATGGAACCGATGATGGTCGATCGATTGGATCGCTTACGCAT
TCTGACTCAGTAGCTTCAGGACTTTGTTGCATCGGTTGAGGTTGCTCTCG
CACTGGACTATGGCCACGAAAATTGGAATTGGCGGCTTGTTGACGATAAG
CTGTTTCATAATCATCATTATACTCCTCTTTAACCTGTTGCGGCGGTGAT
GGTGCCCTTTGACGTGTTTCCTGTATGGAACTTCGTAATGCTTCACTCAC
TTCATCCGGTGACACTTCAACATTATCCAATTTTATAAGTTTTGGCAATG
CACGGAGGACAATTTTGCGGTAATTTGGTCCTGCGCCATCAACACATGGA
TTCTCTTCTAGCCATAAATATCTGAGTTTCGATAGATTCTGTAAGTACGC
GAGGTCATTGATATCCTGAATATTGTTCTTGCGCAAATACAGTTCTTGAA
GATTTTGGCAATCTTCGAAATCGGCAAGGGTTGTGATTTTGTTGACACTG
AGTGCGAGAACTTCCACACCTTTGAGGCGCCGGATTATGGAAACATCAGA
AAGCTCCGAGCCCCAGCAATTTAATTTCTTTATAGCAGTCAGATCCGATT
GTTTACTGCGAGCAATGATCATTTCTTCTGTGAGTCGTGCCATTATGAAA
TTTGCTGATTGATTTGATCAAAAAAAAAA
>CL18.Contig4_All
GTTTAAATGCATTTTTTTCCACGGATGCAAATTAAGTTTTTTTTTTTTTT
TTTGAATAAAAGGTCAAAAATTAAGGTCTCACAAATTATTGAAGAAAAAC
AAATTCAATCTTTAACACGCTTAATAAAAAAAGACACTTTTGTGCTTATC
AGTGCACGTGTTATTGCAATTCAAAAAGACACTTTTAGCGTTTTTGTGTA
TGCAAAATAGTTTTTTAAGAATTTCATTCATTGTTTAGTTAATTTTTTTC
TGTATAAAAACATCTAGTGATATTCAACTATGGTAGAATAATAAAAATGA
TGAATCATTAAGCGGAATAAAATTATTTGAGAAGTTAAATTTCAACAGTT
ATTCGAATTTTATGTCAGAATTCATTCATGCAACAATAATCGGCATCACT
TGAATAAATCAGTTATTGGGTTATTGGCAAGTTTCCGCTTATGTTGAGGG
ACAAGTTGGTTAATTAAATTAATTTTCACGATAGGAATAAAAAGATCGTT
TCATGTTTTTTTCTCATGATCAAGAAAAAGATGAAAAATGTAAAAGGAAA
ATTAAAATTTACGTCTTTCTCAGAAGTATTTCAAAATTTCTTATTCAAAG
ATTTTGAGGCATTTTAAAGTGTTTCCGCCAATTCATCAATTCGACATCGC
ACAGCATGTTCAACAACTTCGAGTGATGCATAATCGAGCTCTTTCACCAG
ACATAACACAGCTGACAGCAAATTTGAACTTCTGTTAACAGGCCTTCGAT
GAAGTCCAGCTAAATGGCTCAAGACTGCATTAGAAATGACACTGTCATTA
AACCTTCCTTCGCCTCTCCGCGGTCGTCGCTCTATATCTTCCCCAAAATC
TTCACGGGACACATTTCCGTTCCTATATTGATAAAGATCTCGTCTCTCTT
CAGGTTGATATCGATCTTGACTTCCACCATTGCTTATCATACTGCGTCGC
ATTTGTTGATATTCACGTGAGTTTCCATTTTGCGGATGATTCCCATTGTG
TTGGCTCTGATTTTCATCCCACTCGGTCAAATCCTGTTGACTGTGACGAT
AATGCGCGGGAGGTTGAGCGCCACGCTGATATTCACCCTGATAATAGTCC
TTCATCGAATGACTCGACATACTGGATGGCATTTGAGCTCGCTGCTCTCG
ATAATTTCCACTAATTTGAGGACTGTCATCTGGTGAACGCTCATATGATT
GATTTCGGGGTTGTTGCTGATATCTTGGTGATGGTGCATGATTTGGCTCT
GGCGGAGAATAACTTTCTTGGTTCGAAGGTGTTCGCTGCATGGGCGATGA
TGGAACCGATGATGGTCGATCGATTGGATCGCTTACGCATTCTGACTCAG
TAGCTTCAGGACTTTGTTGCATCGGTTGAGGTTGCTCTCGCACTGGACTA
TGGCCACGAAAATTGGAATTGGCGGCTTGTTGACGATAAGCTGTTTCATA
ATCATCATTATACTCCTCTTTAACCTGTTGCGGCGGTGATGGTGCCCTTT
GACGTGTTTCCTGTATGGAACTTCGTAATGCTTCACTCACTTCATCCGGT
GACACTTCAACATTATCCAATTTTATAAGTTTTGGCAATGCACGGAGGAC
AATTTTGCGGTAATTTGGTCCTGCGCCATCAACACATGGATTCTCTTCTA
GCCATAAATATCTGAGTTTCGATAGATTCTGTAAGTACGCGAGGTCATTG
ATATCCTGAATATTGTTCTTGCGCAAATACAGTTCTTGAAGATTTTGGCA
ATCTTCGAAATCGGCAAGGGTTGTGATTTTGTTGACACTGAGTGCGAGAA
CTTCCACACCTTTGAGGCGCCGGATTATGGAAACATCAGAAAGCTCCGAG
CCCCAGCAATTTAATTTCTTTATAGCAGTCAGATCCGATTGTTTACTGCG
AGCAATGATCATTTCTTCTGTGAGTCGTGCCATTATGAAATTTGCTGATT
GATTTGATCAAAAAAAAAA
>CL18.Contig5_All
GTTTAAATGCATTTTTTTCCACGGATGCAAATTAAGTTTTTTTTTTTTTT
TTTGAATAAAAGGTCAAAAATTAAGGTCTCACAAATTATTGAAGAAAAAC
AAATTCAATCTTTAACACGCTTAATAAAAAAAGACACTTTTGTGCTTATC
AGTGCACGTGTTATTGCAATTCAAAAAGACACTTTTAGCGTTTTTGTGTA
TGCAAAATAGTTTTTTAAGAATTTCATTCATTGTTTAGTTAATTTTTTTC
TGTATAAAAACATCTAGTGATATTCAACTATGGTAGAATAATAAAAATGA
TGAATCATTAAGCGGAATAAAATTATTTGAGAAGTTAAATTTCAACAGTT
ATTCGAATTTTATGTCAGAATTCATTCATGCAACAATAATCGGCATCACT
TGAATAAATCAGTTATTGGGTTATTGGCAAGTTTCCGCTTATGTTGAGGG
ACAAGTTGGTTAATTAAATTAATTTTCACGATAGGAATAAAAAGATCGTT
TCATGTTTTTTTCTCATGATCAAGAAAAAGATGAAAAATGTAAAAGGAAA
ATTAAAATTTACGTCTTTCTCAGAAGTATTTCAAAATTTCTTATTCAAAG
ATTTTGAGGCATTTTAAAGTGTTTCCGCCAATTCATCAATTCGACATCGC
ACAGCATGTTCAACAACTTCGAGTGATGCATAATCGAGCTCTTTCACCAG
ACATAACACAGCTGACAGCAAATTTGAACTTCTGTTAACAGGCCTTCGAT
GAAGTCCAGCTAAATGGCTCAAGACTGCATTAGAAATGACACTGTCATTA
AACCTTCCTTCGCCTCTCCGCGGTCGTCGCTCTATATCTTCCCCAAAATC
TTCACGGGACACATTTCCGTTCCTATATTGATAAAGATCTCGTCTCTCTT
CAGGTTGATATCGATCTTGACTTCCACCATTGCTTATCATACTGCGTCGC
ATTTGTTGATATTCACGTGAGTTTCCATTTTGCGGATGATTCCCATTGTG
TTGGCTCTGATTTTCATCCCACTCGGTCAAATCCTGTTGACTGTGACGAT
AATGCGCGGGAGGTTGAGCGCCACGCTGATATTCACCCTGATAATAGTCC
TAAAACCATTAAATCGTTACCACATTGTGCTTTTACTTCAAAACAAAGCC
CAGCAAAAAAAAAATTGTGCAAAGAGAAAAAATAATTAGTTGAACTTTAC
AGCTTTTGATACCTTCATCGAATGACTCGACATACTGGATGGCATTTGAG
CTCGCTGCTCTCGATAATTTCCACTAATTTGAGGACTGTCATCTGGTGAA
CGCTCATATGATTGATTTCGGGGTTGTTGCTGATATCTTGGTGATGGTGC
ATGATTTGGCTCTGGCGGAGAATAACTTTCTTGGTTCGAAGGTGTTCGCT
GCATGGGCGATGATGGAACCGATGATGGTCGATCGATTGGATCGCTTACG
CATTCTGACTCAGTAGCTTCAGGACTTTGTTGCATCGGTTGAGGTTGCTC
TCGCACTGGACTATGGCCACGAAAATTGGAATTGGCGGCTTGTTGACGAT
AAGCTGTTTCATAATCATCATTATACTCCTCTTTAACCTGTTGCGGCGGT
GATGGTGCCCTTTGACGTGTTTCCTGTATGGAACTTCGTAATGCTTCACT
CACTTCATCCGGTGACACTTCAACATTATCCAATTTTATAAGTTTTGGCA
ATGCACGGAGGACAATTTTGCGGTAATTTGGTCCTGCGCCATCAACACAT
GGATTCTCTTCTAGCCATAAATATCTGAGTTTCGATAGATTCTGTAAGTA
CGCGAGGTCATTGATATCCTGAATATTGTTCTTGCGCAAATACAGTTCTT
GAAGATTTTGGCAATCTTCGAAATCGGCAAGGGTTGTGATTTTGTTGACA
CTGAGTGCGAGAACTTCCACACCTTTGAGGCGCCGGATTATGGAAACATC
AGAAAGCTCCGAGCCCCAGCAATTTAATTTCTTTATAGCAGTCAGATCCG
ATTGTTTACTGCGAGCAATGATCATTTCTTCTGTGAGTCGTGCCATTATG
AAATTTGCTGATTGATTTGATCAAAAAAAAAA
>CL18.Contig6_All
GTTTAAATGCATTTTTTTCCACGGATGCAAATTAAGTTTTTTTTTTTTTT
TTTGAATAAAAGGTCAAAAATTAAGGTCTCACAAATTATTGAAGAAAAAC
AAATTCAATCTTTAACACGCTTAATAAAAAAAGACACTTTTGTGCTTATC
AGTGCACGTGTTATTGCAATTCAAAAAGACACTTTTAGCGTTTTTGTGTA
TGCAAAATAGTTTTTTAAGAATTTCATTCATTGTTTAGTTAATTTTTTTC
TGTATAAAAACATCTAGTGATATTCAACTATGGTAGAATAATAAAAATGA
TGAATCATTAAGCGGAATAAAATTATTTGAGAAGTTAAATTTCAACAGTT
ATTCGAATTTTATGTCAGAATTCATTCATGCAACAATAATCGGCATCACT
TGAATAAATCAGTTATTGGGTTATTGGCAAGTTTCCGCTTATGTTGAGGG
ACAAGTTGGTTAATTAAATTAATTTTCACGATAGGAATAAAAAGATCGTT
TCATGTTTTTTTCTCATGATCAAGAAAAAGATGAAAAATGTAAAAGGAAA
ATTAAAATTTACGTCTTTCTCAGAAGTATTTCAAAATTTCTTATTCAAAG
ATTTTGAGGCATTTTAAAGTGTTTCCGCCAATTCATCAATTCGACATCGC
ACAGCATGTTCAACAACTTCGAGTGATGCATAATCGAGCTCTTTCACCAG
ACATAACACAGCTGACAGCAAATTTGAACTTCTGTTAACAGGCCTTCGAT
GAAGTCCAGCTAAATGGCTCAAGACTGCATTAGAAATGACACTGTCATTA
AACCTTCCTTCGCCTCTCCGCGGTCGTCGCTCTATATCTTCCCCAAAATC
TTCACGGGACACATTTCCGTTCCTATATTGATAAAGATCTCGTCTCTCTT
CAGGTTGATATCGATCTTGACTTCCACCATTGCTTATCATACTGCGTCGC
ATTTGTTGATATTCACGTGAGTTTCCATTTTGCGGATGATTCCCATTGTG
TTGGCTCTGATTTTCATCCCACTCGGTCAAATCCTGTTGACTGTGACGAT
AATGCGCGGGAGGTTGAGCGCCACGCTGATATTCACCCTGATAATAGTCC
TAAAACCATTAAATCGTTACCACATTGTGCTTTTACTTCAAAACAAAGCC
CAGCAAAAAAAAAATTGTGCAAAGAGAAAAAATAATTAGTTGAACTTTAC
AGCTTTTGATACCTTCATCGAATGACTCGACATACTGGATGGCATTTGAG
CTCGCTGCTCTCGATAATTTCCACTAATTTGAGGACTGTCATCTGGTGAA
CGCTCATATGATTGATTTCGGGGTTGTTGCTGATATCTTGGTGATGGTGC
ATGATTTGGCTCTGGCGGAGAATAACTTTCTTGGTTCGAAGGTGTTCGCT
GCATGGGCGATGATGGAACCGATGATGGTCGATCGATTGGATCGCTTACG
CATTCTGACTCAGTAGCTTCAGGACTTTGTTGCATCGGTTGAGGTTGCTG
CACATCAATGGACGTATACAATCAAGAAATGAATGTTAGAGAGAATTATG
AGTTTAAGTTAGTTGATGAAATTGAATTAAGA
>CL18.Contig7_All
GTTTAAATGCATTTTTTTCCACGGATGCAAATTAAGTTTTTTTTTTTTTT
TTTGAATAAAAGGTCAAAAATTAAGGTCTCACAAATTATTGAAGAAAAAC
AAATTCAATCTTTAACACGCTTAATAAAAAAAGACACTTTTGTGCTTATC
AGTGCACGTGTTATTGCAATTCAAAAAGACACTTTTAGCGTTTTTGTGTA
TGCAAAATAGTTTTTTAAGAATTTCATTCATTGTTTAGTTAATTTTTTTC
TGTATAAAAACATCTAGTGATATTCAACTATGGTAGAATAATAAAAATGA
TGAATCATTAAGCGGAATAAAATTATTTGAGAAGTTAAATTTCAACAGTT
ATTCGAATTTTATGTCAGAATTCATTCATGCAACAATAATCGGCATCACT
TGAATAAATCAGTTATTGGGTTATTGGCAAGTTTCCGCTTATGTTGAGGG
ACAAGTTGGTTAATTAAATTAATTTTCACGATAGGAATAAAAAGATCGTT
TCATGTTTTTTTCTCATGATCAAGAAAAAGATGAAAAATGTAAAAGGAAA
ATTAAAATTTACGTCTTTCTCAGAAGTATTTCAAAATTTCTTATTCAAAG
ATTTTGAGGCATTTTAAAGTGTTTCCGCCAATTCATCAATTCGACATCGC
ACAGCATGTTCAACAACTTCGAGTGATGCATAATCGAGCTCTTTCACCAG
ACATAACACAGCTGACAGCAAATTTGAACTTCTGTTAACAGGCCTTCGAT
GAAGTCCAGCTAAATGGCTCAAGACTGCATTAGAAATGACACTGTCATTA
AACCTTCCTTCGCCTCTCCGCGGTCGTCGCTCTATATCTTCCCCAAAATC
TTCACGGGACACATTTCCGTTCCTATATTGATAAAGATCTCGTCTCTCTT
CAGGTTGATATCGATCTTGACTTCCACCATTGCTTATCATACTGCGTCGC
ATTTGTTGATATTCACGTGAGTTTCCATTTTGCGGATGATTCCCATTGTG
TTGGCTCTGATTTTCATCCCACTCGGTCAAATCCTGTTGACTGTGACGAT
AATGCGCGGGAGGTTGAGCGCCACGCTGATATTCACCCTGATAATAGTCC
TTCATCGAATGACTCGACATACTGGATGGCATTTGAGCTCGCTGCTCTCG
ATAATTTCCACTAATTTGAGGACTGTCATCTGGTGAACGCTCATATGATT
GATTTCGGGGTTGTTGCTGATATCTTGGTGATGGTGCATGATTTGGCTCT
GGCGGAGAATAACTTTCTTGGTTCGAAGGTGTTCGCTGCATGGGCGATGA
TGGAACCGATGATGGTCGATCGATTGGATCGCTTACGCATTCTGACTCAG
TAGCTTCAGGACTTTGTTGCATCGGTTGAGGTTGCTGCACATCAATGGAC
GTATACAATCAAGAAATGAATGTTAGAGAGAATTATGAGTTTAAGTTAGT
TGATGAAATTGAATTAAGA
>CL18.Contig8_All
GTTTAAATGCATTTTTTTCCACGGATGCAAATTAAGTTTTTTTTTTTTTT
TTTGAATAAAAGGTCAAAAATTAAGGTCTCACAAATTATTGAAGAAAAAC
AAATTCAATCTTTAACACGCTTAATAAAAAAAGACACTTTTGTGCTTATC
AGTGCACGTGTTATTGCAATTCAAAAAGACACTTTTAGCGTTTTTGTGTA
TGCAAAATAGTTTTTTAAGAATTTCATTCATTGTTTAGTTAATTTTTTTC
TGTATAAAAACATCTAGTGATATTCAACTATGGTAGAATAATAAAAATGA
TGAATCATTAAGCGGAATAAAATTATTTGAGAAGTTAAATTTCAACAGTT
ATTCGAATTTTATGTCAGAATTCATTCATGCAACAATAATCGGCATCACT
TGAATAAATCAGTTATTGGGTTATTGGCAAGTTTCCGCTTATGTTGAGGG
ACAAGTTGGTTAATTAAATTAATTTTCACGATAGGAATAAAAAGATCGTT
TCATGTTTTTTTCTCATGATCAAGAAAAAGATGAAAAATGTAAAAGGAAA
ATTAAAATTTACGTCTTTCTCAGAAGTATTTCAAAATTTCTTATTCAAAG
ATTTTGAGGCATTTTAAAGTGTTTCCGCCAATTCATCAATTCGACATCGC
ACAGCATGTTCAACAACTTCGAGTGATGCATAATCGAGCTCTTTCACCAG
ACATAACACAGCTGACAGCAAATTTGAACTTCTGTTAACAGGCCTTCGAT
GAAGTCCAGCTAAATGGCTCAAGACTGCATTAGAAATGACACTGTCATTA
AACCTTCCTTCGCCTCTCCGCGGTCGTCGCTCTATATCTTCCCCAAAATC
TTCACGGGACACATTTCCGTTCCTATATTGATAAAGATCTCGTCTCTCTT
CAGGTTGATATCGATCTTGACTTCCACCATTGCTTATCATACTGCGTCGC
ATTTGTTGATATTCACGTGAGTTTCCATTTTGCGGATGATTCCCATTGTG
TTGGCTCTGATTTTCATCCCACTCGGTCAAATCCTGTTGACTGTGACGAT
AATGCGCGGGAGGTTGAGCGCCACGCTGATATTCACCCTGATAATAGTCC
TAAAACCATTAAATCGTTACCACATTGTGCTTTTACTTCAAAACAAAGCC
CAGCAAAAAAAAAATTGTGCAAAGAGAAAAAATAATTAGTTGAACTTTAC
AGCTTTTGATACCTTCATCGAATGACTCGACATACTGGATGGCATTTGAG
CTCGCTGCTCTCGATAATTTCCACTAATTTGAGGACTGTCATCTGGTGAA
CGCTACGTGTTTATATTTACAAAAATAGTGCAATGTTTTATTTTTCTCAT
AATACTTTAGAAAGGAGCTTTGTGTGCATGTGATGTGATGTCATGTAAAG
AATTGTTATCACTATTATCACCACAACAAAACAAAACTCACCTCATATGA
TTGATTTCGGGGT
>CL18.Contig9_All
CCTGCATTGCATTAATATTTAAATGTCGTTTAAATGCATTTTTTTCCACG
GATGCAAATTAAGTTTTTTTTTTTTTTTTTGAATAAAAGGTCAAAAATTA
AGGTCTCACAAATTATTGAAGAAAAACAAATTCAATCTTTAACACGCTTA
ATAAAAAAAGACACTTTTGTGCTTATCAGTGCACGTGTTATTGCAATTCA
AAAAGACACTTTTAGCGTTTTTGTGTATGCAAAATAGTTTTTTAAGAATT
TCATTCATTGTTGTTTAGTTAATTTTTTTCTGTATAAAAACATCTAGTGA
TATTCAACTATGGTAGAATAATAAAAATGATGAATCATTAAGCGGAATAA
AATTATTTGAGAAGTTAAATTTCAACAGTTATTCGAATTTTATGTCAGAA
TTCATTCATGCAACAATAATCGGCATCACTTGAATAAATCAGTTATTGGG
TTATTGGCAAGTTTCCGCTTATGTTGAGGGACAAGTTGGTTAATTAAATT
AATTTTCACGATAGGAATAAAAAGATCGTTTCATGTTTTTTTCTCATGAT
CAAGAAAAAGATGAAAAATGTAAAAGGAAAATTAAAATTTACGTCTTTCT
CAGAAGTATTTCAAAATTTCTTATTCAAAGATTTTGAGGCATTTTAAAGT
GTTTCCGCCAATTCATCAATTCGACATCGCACAGCATGTTCAACAACTTC
GAGTGATGCATAATCGAGCTCTTTTACCAGACATAACACAGCTGACAGCA
AATTTGAACTTCTGTTAACAGGCCTTCGATGAAGTCCAGCTAAATGGCTC
AAGACTGCATTAGAAATGACACTGTCATTAAACCTTCCTTCGCCTCTCCG
CGGTCGTCGCTCTATATCTTCCCCAAAATCTTCACGGGACACATTTCCGT
TCCTATATTGATAAAGATCTCGTCTCTCTTCAGGTTGATATCGATCTTGA
CTTCCACCATTGCTTATCATACTGCGTCGCATTTGTTGATATTCACGTGA
GTTTCCATTTTGCGGATGATTCCCATTGTGTTGGCTCTGATTTTCATCCC
ACTCAGTCAAATCCTGTTGACTGTGGCGATAATGCGCGGGAGGTTGAGCG
CCACGCTGATATTCACCCTGATAATAGTCCTTCATCGAATGACTCGACAT
ACTGGATGGCATTTGAGCTCGCTGCTCTCGATAATTTCCACTAATTTGAG
GACTGTCATCTGGTGAACGCTCATATGATTGATTTCGGGGTTGTTGCTGA
TATCTTGGTGATGGTGCATGATTTGGCTCTGGCGGAGAATAACTTTCTTG
GTTCGAAGGTGTTCGCTCTCGCACTGGACTATGGCCACGAAAATTGGAAT
TGGCGGCTTGTTGACGATAAGCTGTTTCATAATCATCATTATACTCCTCT
TTAACCTGTTGCGGCGGTGATGGTGCCCTTTGACGTGTTTCCTGTATGGA
ACTTCGTAATGCTTCACTCACTTCATCCGGTGACACTTCAACATTATCCA
ATTTTATAAGTTTTGGCAATGCACGGAGGACAATTTTGCGGTAATTTGGT
CCTGCGCCATCAACACATGGATTCTCTTCTAGCCATAAATATCTGAGTTT
CGATAGATTCTGTAAGTACGCGAGGTCATTGATATCCTGAATATTGTTCT
TGCGCAAATACAGTTCTTGAAGATTTTGGCAATCTTCGAAATCGGCAAGG
GTTGTGATTTTGTTGACACTGAGTGCGAGAACTTCCACACCTTTGAGGCG
CCGGATTATGGAAACATCAGAAAGCTCCGAGCCCCAGCAATTTAATTTCT
TTATAGCAGTCAGATCCGATTGTTTACTGCGAGCAATGATCATTTCTTCT
GTGAGTCGTGCCATTATGAAATTTGCTGATTGATTTGATCAAAAAAAAAA
AAAACTTTTAAAATTGCACAAGAGTAATCCAAAACAATAACAAAAGCACT
TTTTCTTCGATTTTATTTAAGAAAATTCCAGATTTGATTTAAGATTTATC
CACTTTTCGGTAATTTGTTATCCGGAGATTTCGTTAAATATCACTGATTC
GTTCATATCCCGACACGAGACCACGAAAACAGCAAAACATTAAACGCGAA
TAAAAGAAAAAAAAAATCGTCTACCGCGATCACTTTAGTGTTCGAATGTT
GACACTGGAG
>CL19.Contig1_All
ATTTCTTCTGATAATCTAACTTACAGTTGATATCATAAATCCGTCAAGTT
TTCATTCATAATATTTGTGAAACATTCCGCAAAGATATTTATTTATTGAA
AAGTTTATAATTTTGACGTTGCATCAGCTGATCTCTGTCGTAAATGTCAA
AAAACCCAACGCAATATACGAATGACTGCGAAAAGTAAATAAAGATAATC
TCTAAATTAAAAAACGATGGCTATTCGGATCTGTCAGCAATTGCTTAGGA
AGATCTTCAGCCAGATGATTTGCAATTCGGCTCTGATGGTGCTAAAGTGG
TCATCGATGAAACCTCAATAGAAAACGTCGCTGGATCGACTGTTGAT
>CL19.Contig2_All
AAATAACGCAATGACATTTCTTCTGATAATCTAACTTACAGTTGATATCA
TAAATCCGTCAAGTTTTCATTCATAATATTTGTGAAACATTCCGCAAAGA
TATTTATTTATTGAAAAGTTTATAATTTTGACGTTGCATCAGCTGATCTC
TGTCGTAAATGTCAAAAAACCCAACGCAATATACGAATGACTGCGAAAAG
TAAATAAATACAATCTCTAAATTTAAAAACGATGGCTGTTCGGATCTGTC
AGCAATTGCTGAGACTCTCGAATACTCATCTGAACCGAAGAATACTGTTG
TCAACAAGTCCCAAACTCTTATCTCAAACCATTCAGAATGAATTGAAGCT
TAGCGATACGGCTATTAAAAGATTAAAGGAAATTTGTCAAGACGGCTCAT
TTCTAAGGGTAACTGTCGAAGGTGGTGGCTGTAGTGGCTTCCAATATAAA
CTTGATATTGATAAAGATCTTCAGCCAGATGACTTGCAATTCGGCCCTGA
TGGTGCTAAAGTGGTCATCGATGAAACCTCAATAGAATACGTCGCTGGAT
CGACTGTTGATTACCATGAGGAGCTTATTCGTGCCGGCTTTAGGATCGTC
AACAATCCAAAAGCGGAAGGCGGATGTTCATGTGGGGCTAGCTTTACGAT
AAAATTAGATTAATCAATTTTACAAATAGAATAGAGAAGATTAAATTGAA
TGCATGTTTCGGAA
>CL20.Contig1_All
CATGCACTTTATTTGTTTTTAACCTCAAAAAATACCTAATTACAATTATT
ATATCTTTCAATAAATTGCGTTACGATTTTGTTGTTCAAATGATATGGGA
AAAAAAAGTTGCTGCTATTTATTTTGTACGATCATCATGTTGCTGCTTTA
AAGAACTGAACTATTCGCTGTCATTTTATTGAACTTTTTGAAACACTTTC
TTTTTCTTTTTTTTTTTGATCTAAAATCGAAATATTTTCTGTATTGCAAT
CTTAAGGTGCTAATTAATTATCTACGTTTAACACTTTTCATTTATCGTTC
TCCCAACATTAACATCTAAAATGTTCTTTTTTTTTTTTTGTTGTCATAAT
ACAAATTTTGATTATAATTTTTCGTGTTAATTTTTGAATTGCATCCAAAA
TTGTGTAAATTTCTAGCATACGCCAAAATTGGAAATTTTCTGAAATACCA
CAGAAAAAAAAGTTTTTGACAAGGATCAAACAGGTGAAAAACAAATGTTA
AACTTTAATAATGCTAGTTATCAAGAATGTTGGTGGAATGTCCTTAATTT
CTATTATTTAATTCTTTAAAGATGTTTGTTTTTAATTTGAAGAGGTTGTG
AGATGGATTTGTGATGACAAATAAGTGGAACATGAGTTTGGTGTTGACCA
GGAATTAAAAAAAAAAGGAAAACTTTGAGCGTCGAGAGTAAAATAAAAAA
AAATGGACGGAACTTAGGTGAAAAACGTTTAACGACTAAATGTCAATTAA
TGGGCAGTGCGTTTGTGTCCATATTGCGCCCAAATTAAACATCAAACTCT
CGTTCCAAGTTCCAATGGACTTTCTTCTTATACTAAAAGCGATCTTTCGA
TGCTGCACTATATTCCATTTCGGTTAAATTTTGAAGTTCTTGGAGCTCTT
GGAATTTTGTATGATCACGAATATGAGCATAATTTGCTGCCAGACACATT
AAATAGTGAACGAGACTGAGAATGATGAGCAGACATGAAAGTGTCGCCAG
GATGAACATTACTTCAGCTTTCTCAACTGCATCTTTGCAGAATGCTTTCA
CCTCAAATTCTTCACAGACTTTCATGTCTTCTTCGCGTGCTTCAGCTGGA
AACAGGAAATTGAATTGTGTTAAATCGATGCACGTTCGATGGGTTTGAAC
TTCCGTTTTTGAGCACATTTTCCAGAATAATGTGAAAATGAATGTTGTTA
TTGACAGGAAGCACAGAATGATGATCCACATGATTTTTAGAATGTATGTG
ATGACCATAAAGACGGCACACGATATTCGTCCGCCGACGCGTGAACTCCA
GGCTCGATAGACTTTATGACGTGTCGCACCCGTCGCTAAGAAACCCACAA
ATAGAATCATAAATCCGAGAGCTGCCATCGATGCAGCAATTACCACAAAG
ATCATTTGTATAGCTTCAATCCACAGCAGTTTAAGATGGAAAACATGATC
AAACATGATGACTGTCAGCGATGCGCCACGATACATTGTTCCACAAAAGA
CTCCAACGCCTATGAGCAACATGATGGTTGCCATCAATGTGGCAAACGGT
ATTCGGGTGATGCATGATTTACAACAGCTACCTTCTTTATAGCTCTTGGC
AGCGTCTGAATATCGATCAATGGAGTGATTTGAGCGATAAATTCGAGGCC
GCGGCACTGGATTTGGCGTTCGAGGAGTACTGTTCATGTGTGCCCGCGTT
AAAGCGCCGTCATCATCAAAGTTTGTCTCCAGTAGGAAATCGTCACGCTG
TTCACTTAAATTACGATTTCTTGTACCCATTTTGATTGTTTTAGATGGAA
CCTGTTATTTTTAACTATCTTAATGCACCAAGAGAATTTTTTCAACCGTG
TATAGTCCGCGACTTGTTGATTCTCTCGAAATGACTAATGGAATGTTCAG
TACACGCGTTTCAGTTTGTGTAAATGCTATTTTTTGTCTCTTTCCACCAA
CACATGCAACCTTGTGCGCTCCGAATACTCCAACAAAGAAAAAAAATCTT
TAAGACGTTCTCATTTGTTTTTTGCGTTGTTCTCTTTCTTATGATGGATG
GATGGGCTTCCCAAAATAAATAAAATGTGAAACTTTTATTTTTTACTTCA
GAAGCACTTGGCGCAAGCCCTTAAGAGGTCACTTTAAATTGTCATTTACT
TGACAAAACGGCATGCAAACCATATTTTTGCAGATATTTTGAAATCTCGA
ACGATCTAAAGCAACTTAGCTGTTTTCCAAAAAAAAAAAAAATCAGAGCG
ACGTAAACAAATTACAAAATTTGACTCCTACTTAAAAACGAGATCTCTCA
GGAGTGAACTTTATTTTGTTGTCAATTATTAATGTGTCATTTATCGATTG
ACCTTAAAAATATATCATTCCGATGCACTTTGCCACTAGTTTCCCATTTT
ATTTTTCTAAATTGTAGAAACTATCGCGTAAAAAGTTTGAG
>CL20.Contig2_All
TTTTTAAGTTTTAGAATAAATTTCATGCACTTTATTTGTTTTTAACCTCA
AAAAATACCTAATTACAATTATTATATCTTTCAATAAATTGCGTTACGAT
TTTGTTGTTCAAATGATATGGGAAAAAAAAGTTGCTGCTATTTATTTTGT
ACGATCATCATGTTGCTGCTTTAAAGAACTGAACTATTCGCTGTCATTTT
ATTGAACTTTTTGAAACACTTTCTTTTTCTTTTTTTTTTTGATCTAAAAT
CGAAATATTTTCTGTATTGCAATCTTAAGGTGCTAATTAATTATCTACGT
TTAACACTTTTCATTTATCGTTCTCCCAACATTAACATCTAAAATGTTCT
TTTTTTTTTTTGTTGTCATAATACAAATTTTGATTATAATTTTTCGTGTT
AATTTTTGAATTGCATCCAAAATTGTGTAAATTTCTAGCATACGCCAAAA
TTGGAAATTTTCTGAAATACCACAGAAAAAAAAGTTTTTGACAAGGATCA
AACAGGTGAAAAACAAATGTTAAACTTTAATAATGCTAGTTATCAAGAAT
GTTGGTGGAATGTCCTTAATTTCTATTAATTAATTCTTTAAAGATGTTTG
TTTTTAATTTGAAGAGGTTGTGAGATGGATTTGTGATGACAAATAAGTGG
AACATGAGTTTGGTGTTGACCAGGAATTAAAAAAAAAGGAAAACTTTGAG
CGTCGAGAGTAAAATAAAAAAAAAATGGACGGAACTTAGGTGAAAAACGT
TTAACGACTAAATGTCAATTAATGGGCAGTGCGTTTGTGTCCATATTGCG
CCCAAATTAAACATCAAACTCTCGTTCCAAGTTCCAATGGACTTTCTTCT
TATACTAAAAGCGATCTTTCGATGCTGCACTATATTCCATTTCGGTTAAA
TTTTGAAGTTCTTGGAGCTCTTGGAATTTTGTATGATCACGAATATGAGC
ATAATTTGCTGCCAGACACATTAAATAGTGAACGAGACTGAGAATGATGA
GCAGACATGAAAGTGTCGCCAGGATGAACATTACTTCAGCTTTCTCAACT
GCATCTTTGCAGAATGCTTTCACCTCAAATTCTTCACAGACTTTCATGTC
TTCTTCGCGTGCTTCAGCTGGAAACAGGAAATTGAATTGTGTTAAATCGA
TGCACGTTCGATGGGTTTGAACTTCCGTTTTTGAGCACATTTTCCAGAAT
AATGTGAAAATGAATGTTGTTATTGACAGGAAGCACAGAATGATGATCCA
CATGATTTTTAGAATGTATGTGATGACCATAAAGACGGCACACGATATTC
GTCCGCCGACGCGTGAACTCCAGGCTCGATAGACTTTATGACGTGTCGCA
CCCGTCGCTAAGAAACCCACAAATAGAATCATAAATCCGAGAGCTGCCAT
CGATGCAGCAATTACCACAAAGATCATTTGTATAGCTTCAATCCACAGCA
GTTTAAGATGGAAAACATGATCAAACATGATGACTGTCAGCGATGCGCCA
CGATACATTGTTCCACAAAAGACTCCAACGCCTATGAGCAACATGATGGT
TGCCATCAATGTGGCAAACGGTATTCGGGTGATGCATGATTTACAACAGC
TACCCATATTTTTGCAGATATTTTGAAATCTCGAACGATCTAAAGCAACT
TAGTTAAAAATGAGATCTCTCAGGAGTGAACTTTATTTTGTTGTCAATTA
TTAATGTGTCATTTATCGATTGACCTTAAAAATATATCATTCCGATGCAC
TTTGCCACTAGTTTCCCATTTTATTTTTCTAAATTGTAGAAACTATCGCG
TAAAAAGTTTGAGTCGAAACTGAAAGCCCCACACTCCAAG
>CL20.Contig3_All
CATGCACTTTATTTGTTTTTAACCTCAAAAAATACCTAATTACAATTATT
ATATCTTTCAATAAATTGCGTTACGATTTTGTTGTTCAAATGATATGGGA
AAAAAAAGTTGCTGCTATTTATTTTGTACGATCATCATGTTGCTGCTTTA
AAGAACTGAACTATTCGCTGTCATTTTATTGAACTTTTTGAAACACTTTC
TTTTTCTTTTTTTTTTTGATCTAAAATCGAAATATTTTCTGTATTGCAAT
CTTAAGGTGCTAATTAATTATCTACGTTTAACACTTTTCATTTATCGTTC
TCCCAACATTAACATCTAAAATGTTCTTTTTTTTTTTTTGTTGTCATAAT
ACAAATTTTGATTATAATTTTTCGTGTTAATTTTTGAATTGCATCCAAAA
TTGTGTAAATTTCTAGCATACGCCAAAATTGGAAATTTTCTGAAATACCA
CAGAAAAAAAAGTTTTTGACAAGGATCAAACAGGTGAAAAACAAATGTTA
AACTTTAATAATGCTAGTTATCAAGAATGTTGGTGGAATGTCCTTAATTT
CTATTATTTAATTCTTTAAAGATGTTTGTTTTTAATTTGAAGAGGTTGTG
AGATGGATTTGTGATGACAAATAAGTGGAACATGAGTTTGGTGTTGACCA
GGAATTAAAAAAAAAGGAAAACTTTGAGCGTCGAGAGTAAAATAAAAAAA
AATGGACGGAACTTAGGTGAAAAACGTTTAACGACTAAATGTCAATTAAT
GGGCAGTGCGTTTGTGTCCATATTGCGCCCAAATTAAACATCAAACTCTC
GTTCCAAGTTCCAATGGACTTTCTTCTTATACTAAAAGCGATCTTTCGAT
GCTGCACTATATTCCATTTCGGTTAAATTTTGAAGTTCTTGGAGCTCTTG
GAATTTTGTATGATCACGAATATGAGCATAATTTGCTGCCAGACACATTA
AATAGTGAACGAGACTGAGAATGATGAGCAGACATGAAAGTGTCGCCAGG
ATGAACATTACTTCAGCTTTCTCAACTGCATCTTTGCAGAATGCTTTCAC
CTCAAATTCTTCACAGACTTTCATGTCTTCTTCGCGTGCTTCAGCTGGAA
ACAGGAAATTGAATTGTGTTAAATCGATGCACGTTCGATGGGTTTGAACT
TCCGTTTTTGAGCACATTTTCCAGAATAATGTGAAAATGAATGTTGTTAT
TGACAGGAAGCACAGAATGATGATCCACATGATTTTTAGAATGTATGTGA
TGACCATAAAGACGGCACACGATATTCGTCCGCCGACGCGTGAACTCCAG
GCTCGATAGACTTTATGACGTGTCGCACCCGTCGCTAAGAAACCCACAAA
TAGAATCATAAATCCGAGAGCTGCCATCGATGCAGCAATTACCACAAAGA
TCATTTGTATAGCTTCAATCCACAGCAGTTTAAGATGGAAAACATGATCA
AACATGATGACTGTCAGCGATGCGCCACGATACATTGTTCCACAAAAGAC
TCCAACGCCTATGAGCAACATGATGGTTGCCATCAATGTGGCAAACGGTA
TTCGGGTGATGCATGATTTACAACAGCTACCCATATTTTTGCAGATATTT
TGAAATCTCGAACGATCTAAAGCAACTTAGCTGTTTTCCAAAAAAAAAAA
AATCAGAGCGACGTAAACAAATTACAAAATTTGACTCCTACTTAAAAATG
AGATCTCTCAGGAGTGAACTTTATTTTGTTGTCAATTATTAATGTGTCAT
TTATCGATTGACCTTAAAAATATATCATTCCGATGCACTTTGCCACTAGT
TTCCCATTTTATTTTTCTAAATTGTAGAAACTATCGCGTAAAAAGTTTGA
GTCGAAACTGAAAGCCCCACACTCCAAG
>CL21.Contig1_All
TGTTGGACTGTTTATTGTTCATTTTTTAAACATCAGTTGAAGTTAAACAT
ACAAAATTGATGCCGCAGTTAGAATGTAAGTTGTGCATACATAGATTAAA
GTTGGTCATCTTTTAAGGTGTTAAACGTTTTGGGTCGCGTGGGAACATTG
ATGTCTTTCTTATATTATCCAATCCCAAATAGAGCATAACAACACGTTCC
ATACCAATGCCACCGCCAGCATGTGGAGGACAACCAAATCTGAAGGATTC
AATATAGGCAGCGATTTTGGAAATATCGATGTCATGATGCTTTGCACGCT
CAACCAAATAATCTGCGTCGTGAATACGTTGGGCGCCAGAAAGAATCTCT
TCGCCTCGCATAAACATATCGTAAGAGTTTGAATATTTAGGATTGTTCGG
ATCGGGCATAGTGTAGAAGGGTCGAATCGCCAATGGGAACTTGTCCAGAA
TATAGAAATCGGTGTCGTACTTGGCTTTAATCAAACGTCCGAGAAATTTC
TCGTTTGGTGTTGACAAATCTTCTTCATCTCCTGTCTCAATTCCAGCATC
ACGTAACATCTGAACACCTTCATGAAATTCAAGTCTCAGTGGTGGTTCCA
GGAATTTAAATGGTTCAACATTGAATTGCTGTCCTACAGCAGCTATTTCC
TTTGCATAGTTATCACGCAATCCTTTAAATATTTCAGTGAATGTGTTTCC
TATTGTATCCAACACTTCATGATAATGGTATTTGAAAGCCATTTCCAAAT
CCAAACCAACGAATTCCGTCAAATGACGATGAGTGTTTGAGTCTTCAGCA
CGAAACACAGCTCCAACAGTGAAGACACGATCGAAATCGGCAGCAATAGC
CATTTGCTTGTAGAGTTGTGGTGACTGAGCTAAGTAAGCGGATTCCTTGA
AATAGCTTACGGTGAAAACATTTGCTCCACCTTCTGATGCTGCCGAGATG
ATTTTGGGCGTATGAATTTCGACGAATCCCCATTTAGCCAAGATGTCACG
AAACAGTTTACATACGCCAGCTTCCAATCGGAAAATCGCTTGATTTGCTG
GAGTACGCAAATCCAAAACACGATTATCCAAACGAGTGTCTTGATTCACA
CGGATATTCAAACTATCTGGGTCATCCTTCTTTTCAGGACGTGCTGCGTC
TTCAATCTGAAGTGGTAGCTGAGACTTTGCTTGTGATACAACAAAAATCT
GAACTCCTTGAAGTTCAAGATCCTGTTCAGTGCATGATTCAATCTTCTGT
GGAACACTGACGACGTTTGCCTGGATATCGACAATGCTTTCACGTGGAAT
TGATCCAGAAAATTTGACCATTTGCTTAGAAACGACGTCATCTACTGATA
TAAGAACTTGAACAGTGCTGGATTGCTGTCTCAAAACCAGGAAGCATTGC
TTTCCTTTGCATCTCGAAGTGTGAATGCGAGCTCGAATCCAAACCGGTGC
TTTGCCAACTGAACCCAAAAGTTCCGAAACGGCAACAAAAGCTCTTTCTG
CATGACGTTCGCCAGACTGAATCATTTTAGAAAACCCATATTTGTCCTTT
GAATAATCATCAGCAGTTTCTTCAGCGTTCTCACTGCCGGGCTTCTCTGC
CGCTTTATGGTCAGCTTTCTTTGCAGCTTTTTCTACTTTTGCAGCCAGTT
TCTTGGCTGCTTTTTTGGATTGAACTTCGTCCGTCGACATCATTCAACTC
TTGATGCAGGTCGCGTTCTTTGATCGTATGTTTGAAGAACCGTGATGTAC
TTTCTTTCAAAAAAAAATAATTTTTTTTATGCGACGTTTTCTCGATGTTC
TGCTGGCAAGTGTAGA
>CL21.Contig2_All
GACTGTTTACTGTTCATTTTTTAAACATCAGTTGAAGTTAAACATACAAA
ATTGATGCCGCAGTTAGAATGTAAGTTGTGCATACATAGATTAAAGTTGG
TCATCTTTTAAGGTGTTAAACGTTTTGGGTCGCGTGGGAACATTGATGTC
TTTCTTATATTATCCAATCCCAAATAGAGCATAACAACACGTTCCATACC
AATGCCACCGCCAGCATGTGGAGGACAACCAAATCTGAAGGATTCAATAT
AGGCAGCGATTTTGGAAATATCGATGTCATGATGCTTTGCACGCTCAACC
AAATAATCTGCGTCGTGAATACGTTGGGCGCCAGAAAGAATCTCTTCGCC
TCGCATAAACATATCGTAAGAGTTTGAATATTTAGGATTGTTCGGATCGG
GCATAGTGTAGAAGGGTCGAATCGCCAATGGGAACTTGTCCAGAATATAG
AAATCGGTGTCGTACTTGGCTTTAATCAAACGTCCGAGAAATTTCTCGTT
TGGTGTTGACAAATCTTCTTCATCTCCTGTCTCAATTCCAGCATCACGTA
ACATCTGAACACCTTCATGAAATTCAAGTCTCAGTGGTGGTTCCAGGAAT
TTAAATGGTTCAACATTGAATTGCTGTCCTACAGCAGCTATTTCCTTTGC
ATAGTTATCACGCAATCCTTTAAATATTTCAGTGAATGTGTTTCCTATTG
TATCCAACACTTCATGATAATGGTATTTGAAAGCCATTTCCAAATCCAAA
CCAACGAATTCCGTCAAATGACGATGAGTGTTTGAGTCTTCAGCACGAAA
CACAGCTCCAACAGTGAAGACACGATCGAAATCGGCAGCAATAGCCATTT
GCTTGTAGAGTTGTGGTGACTGAGCTAAGTAAGCGGATTCCTTGAAATAG
CTTACGGTGAAAACATTTGCTCCACCTTCTGATGCTGCCGAGATGATTTT
GGGCGTATGAATTTCGACGAATCCCCATTTAGCCAAGATGTCACGAAACA
GTTTACATACGCCAGCTTCCAATCGGAAAATCGCTTGATTTGCTGGAGTA
CGCAAATCCAAAACACGATTATCCAAACGAGTGTCTTGATTCACACGGAT
ATTCAAACTATCTGGGTCATCCTTCTTTTCAGGACGTGCTGCGTCTTCAA
TCTGAAGTGGTAGCTGAGACTTTGCTTGTGATACAACAAAAATCTGAACT
CCTTGAAGTTCAAGATCCTGTTCAGTGCATGATTCAATCTTCTGTGGAAC
ACTGACGACGTTTGCCTGGATATCGACAATGCTTTCACGTGGAATTGATC
CAGAAAATTTGACCATTTGCTTAGAAACGACGTCATCTACTGATATAAGA
ACTTGAACAGTGCTGGATTGCTGTCTCAAAACCAGGAAGCATTGCTTTCC
TTTGCATCTCGAAGTGTGAATGCGAGCTCGAATCCAAACCGGTGCTTTGC
CAACTGAACCCAAAAGTTCCGAAACGGCAACAAAAGCTCTTTCTGCATGA
CGTTCGCCAGACTGAATCATTTTAGAAAACCCATATTTGTCCTTTGAATA
ATCATCAGCAGTATCTTCAGCGTTCTCACTGCCTGGCTTCTCTGCCGCTT
TATGGTCAGCTTTCTTTGCAGCTTTTTCTGCTTTTGCAGCCAGTTTCTTG
GCTGCTTTTTTGGATTGAACTTCGTCCGTCGACATCATTCTGATGAGAAA
CAAGAAAATGCAATTAGAGTTGAATTGCCGAGTCCATAACCATAAAAGAT
TGCATCATCTTTGCCAACATATCCCTTGTTATTTATGCATGTATTATCAT
CACGGCTTCTAAGGCACGTGTTACAAAATTAGCCCCTTAATGAATGTAGT
TAATAAGAATCAGGAATTCATAAGAAGAAGGAAGGATGAAATTGCGGCGT
TTCGCATTTGCAGAATTTTCATTAATCTCTCCCGGTCAGTAATTAAAAAA
ATTGTTCACCAACTCTTGATGCAGGTCGCGTTCTTTGATCGTATGTTTGA
AGAACCGTGATGTACTTTCTTTCAAAAAAAATAATTTTTTTTATGCGACG
TTTTCTCGATGTTCTGCTG
>CL22.Contig1_All
TGTTTCTCAACACTAGGGTTTGTCAAAGCCCGACCTTTTGAAGCCCGATC
GGGCTCGGGCTCAAGCCCGAAGAAATATTCGGGCTTCGGGCTTTAAACGA
GGAACAAATTTCCTTCCTAATTTAAACTTGTTTAAACAAATGAATTTTAT
TTGAATCCTGGATATTTACTAGCAAATCGAAAGCTTATTACTCAAGATAC
TCACTGTTAATATTAAACGTATCCTCGAAAGGTAAACTTGCCCTGACTGA
ACTCTAAATCATTAAATGTACAGTGGAATATCCGTAAGTGCGATAATACA
GTGTTGAACATTTTGTTTCCTTTAGTGCGTAGTACCGAAGTGAAATTTGA
ATTGCCTGGTGAAATTTTTTTCGTGCTGAAGTTTTAACGTTCTAAAGGAT
CTTTCAACTCGATCTCAAATACTGTGATAATTAATTTTTAGCTCAAAGCC
CGAAGCCCGAAGGCAAAGCCCGTCGGGCTTCAAAGCCCGAAAAAATGTAA
AAAACATCGGGCATCGGGCTCGGGCTTGAGCCCGAGAACAAACTCTACTC
AACACTGAGTGGATCAGTGGACAAAACTGTTCAAAACTGAGAGTTGTTCA
CGTCGAAGGCTCGGTTGTTCACGATTGTTCACTGTTTCTCACGCTTTAGT
TGTTCACGGTTGTCCGGAGTTCCGGAAAAAAAAAATTCCGGAAAAAGTTA
TAGAAACGCAGGGGGAACACTACATAGAATTGGGCCATGGATAGTCCATC
CTAAGAAACATTTGTAACCTATTGGGCCGTCTCCGCTTTCATCAAAATAG
AATTATTCTGGTCTTGTGAGATGGGCATAATCCAGACCGATCAGCAATAC
AGGTCTGACAGCTTCCAGTTGCTACAGCTCGACGGGTTCTAGGTAAGTAT
ATCGGGATTTCAACTCACCAATATCTGTTTTTTGTAGGGGCAGTTTCAGC
GTTTTCGTCGTGTGTGCTTTATTGATACGGAAACTATCCATTGCGTTGCC
GATGCCTGAGATGCTGAATGATACTTTTCTGGATTCGGTTTCATTGCGTT
GCATATTTTGATAAGCCCAGTCGAATTTTAACTGGTCTCTTGGTCCCTTA
AGCTGCAGTTCTTCGGCGATTTTTTGATCAATGAGAGTCATATTGGAACA
TTCATCAATTAGTGCATGAACTGTCATTTCGCCGCCTGGTCCTGAAATCA
ACACTGGTAAAATACGAAACAGAGTGCGGCCTTCATCCCGATTATGCAGA
TTGCAGTGCATTTGTGGTGTTATTCCGTTGCTCTGTGACTGAGTTGCTCT
GGATGTTGATGCTCCGGCATTTATTGATGCGCTTGGATAGCCTGATGCTG
CTTGCGAGTTGTTATTATGATACGTGGGACTATTTGCAAATGCGTTTCTT
GTTCGAATGAGATGATGCCGATAAATGATAGTTCCATCTTGACGTTTTCT
TCGCCTGCAGTTGCTGGACTGATGTGGGCCTCTCATGCATACGTAACACA
GGTTCAATTTCTTGACTAAATCATATCTGTTTTCTGGTGACATGCCCTTG
AATTCGTTACACTGTTCCAGCAAGTAATGAGAATCACTTTTACATTTTAG
GCATTTTCATTCGACTGATTGATGTACGTTAACTTGAGGCTTGAATCTCG
ATGATATTGATAATTGGCATAGTGCCGGCAAATACAAGCGTTTCTGAGGA
TCAAACACCAAGAATGAAAAATTTTGAAGTGGATTTCTACCAAAAAGAAG
ATGAAGGCCCATTCCGAGTAAACGTAACAAATAAAGACAAAAGCAAGAAT
TTTATCAACAGAATGAAAGCAAGTCAAATGATTGTAAAAGCCAGAGAAAA
CATTGAATTTGACGAAATCAAAAGATTTGGACGCAAAACCCTTGTAGTAT
ACACAAGAACTTATGAGGCAGCAAACAAATTAGTCGCAAACGAAGCCTTG
AAAAAAGACTACGAAATCTTCATTCCTAGAAGCTACACAGTGGTATCAGG
AATATTAAAAGACGTCGAACAAGATACCGACCTCGTTGATTTGCTGGAAG
AATTGAAATTTAACAAATCAGGAGCAATTGCCGTAGAACGCATGAAATTG
ATAAACAAAACGACTAAAGAAAAAGAAGATTCAAGAAATATAAAAATAAC
CTTCAGACTAACAAAGCCACCAAACAAGGTCGAAGCATACAAATCGCACT
TTAGGATTCATCCATTCATCGGAAGGGTCAAGATTTGCGACAGGTGTTTA
AGATTCGGCCATCTTGGTTCAGATTGCAAAAGTGTTAAAAGCAGATGTAA
AACCTGTACTGCTGAATCTCACGAGTCAAATGACTGTACCGAAATTCAAC
CAACTTGCACTCACTGTAAGAACAACCACAGATACAACGATCAGAACTGC
GAGCATCGCAAACGAAAAGAAAACATCAAATACATAATGGGAAAACACAA
TCTTGGATACTATGAGGCAATAAATTTCAGTCCGATACATACCAAAAATG
CGTATCAAAGCCTAGCAGACTATGACGAGGACTTTCCTGAACAAGTACCC
TATCAGAATAAAACGTTGGCCGACATTATGAAAAACTCACCAATACCAAA
ATCAGCGAAACACTATCAACAAAATCAATTAAGTCAGAGACCAAGTCAAA
ACAAACAAGGACACGTACTACTGACAGATGAGAAAAACCAAAAAACTTTC
ATGCCATCAAAGATCAATCAAAGAATGGAAATTGCGAAAGAAAAAAACGA
AAATCCACTTGCGGGAATCTCCATAAAGATCTGGGAAAATCCCACATACA
TACAATCATGGAAAGCAGAAGATCCTGAGGCATTTGACTCACTATTGAAA
TATATGACAAAACAACAAAAGAAACAAGCAAATACACAAAATGGACCGAT
GAAAAGAAATCAGCCAAGAGACCCAAACAACCATACACAAAATAAAATCT
TCAATACTCTACAATGAATTTGAAATCGAAAATACAGACATACAATTAGA
TGCAAACAACTGGGCAAAACAATTTGATATGGAAACTGAGTAAAACCCAC
TCCAAATGACTCGAAAACAAGAAGAATATTCGTATAACATATTACAACAT
AATGTTAGAAGCTTAAGGTCCAACAAAGACGAAATTGATGAATATTTACA
CACGGAAACAATAGATATAGCCTCTCAGATACTAGGATACTGTGATAGCT
TTCATCACGCGATTTTTGTTCTGAGTGCTGCTAAAGAGACTTTTGGACTC
ATTATAGGCATTGAAAAAGTAGAGCCAGTTGAGGCAATCACCATCAAAAT
TTGGAAGACCGACACATGACTGTTCTTTCAAAAATTTGGCCAGCTCGTTG
CTGCATTCGGTGACATCTGAGGATGAATTTTTCTTTACACTGATTTCGCC
TTGATTATCGAGCCAGCTTTGGATGTACCGTCTTTTCACCTTTTCATCCT
CTTCTTCTTTTGAATATTCTGATCATCATCAAATGATTCTTCCTCAATTT
CACGCTCCTTTTCTAGTAGTTCTTGGAGCCTCTTCTGGTGGAGCTGCTTT
TCTTCTTCAATCCGCTTCATTTTCAGCTGCTTGGCGCTTCGGCGGGAACC
TTTGCTTTTGTTGCTCGGAGCATGGCTTTTTGTTTCTATCGCTTTTCCTT
TGTCTTTAATAGGTGTTTTCACACTTTTTTTTTGCTTGTTTGGCTTTCTT
CGTTGCTTCTGGATCGGCTTTGCAGTCATTGCATATCCATTTTTTTGTAA
ATGTCGCAATTTTCATGCAACGGTAGTGTACCCATATGCCGCATATTCTA
CACTTGATCATTGCCTTTCTACCGTTGTAAACTTGATTGCACACGAGGCA
AGGATTCGACACGTCTTCCTGAGTGGGCTGATATGCGGTTTTCGGATTTA
CCGTCATGTGTTCATCAATGCAGAATTGACATTTCCAAGTCTTCGCAAAT
ACTGGGGCATCCGTGATGCATCTTGAATGATATCGGTCATCGCATGCTGA
ACATGTTATGTGATCATCTTCTTCAACTTCCTTCAGGGAGAGAGATAGAG
AGTCAGTCAATCAGTCAATAATAAAAACCAATAAATTTTACTAACAAAAA
AGAAAATGTTGATTATTTATTTAACGGGCGCCTAATATATCACGTGACGA
CTGACTAACTGACTCCGGGACGCTCGCATCTAAGACTTGCTACAAATTTT
TATACATAATAAAAACCTAAGAGAGTTTTTGTATATTTTTCTGATGGGGC
CACTAAGTGGCCGCGCGTTTCGCTAGTTCTATATAATTTACCCAAGTGCA
TAGAAAAACAATACTAAAAATTAATTGAGGAATCTGTTGCATGTAAATAA
TATAACAGATTCCGAGAAAATCTTAAACATAAATCCATTTTGTAGGCTCT
AAGAATATACTTTTAAAGACATCATAGTTTTGATAAGGGAATTTTATAAG
TTATTTTATAATTTTTTTTCGCC
>CL22.Contig2_All
CGCTCGACTAAAAACGATTTCTGGTGCCCAAATCCCATGTGACGAAAACA
CCCTAGCCTTTATCATTGAAAGAGACATCGATTTTGTTTCTTTTGAATCG
AGCCCATACTTTATTAATTTCAATTTATTTTAATTATTTATAGTAAATTT
TTCATCTCAGTATTGAGAAAGAGCAACTCATCGAGAACGCTGTTGATTAC
AAAATTCCAAAATTAAAAGGCCTTTAATGGCGAGGAAAGAAGAGAAATTT
GGCTTCCTGTAAGGCTCCCAGTGGCTCTCCCGATAGCTTTTTTTTAGGCA
ATTTCATAATCTCTCAAAAGGTTCTCGATATAGAATAAAGCATTGATACG
TCCATAATGGCAGTAATTTGTCGCACCTTGCTCAGCTTCAACATAATTCT
CGAGCATAGTTCTAGAAGATTCGAAAAACCAAATATCATCCTCGTCAAGG
CTCACGAGAGTTCCCTCACAATTTTCATATTTGCGCCAAATATCGCGTGC
CATTCCGCAAGTACTGTCAATTCTGCTCAAATAAAAATCGAGAACGATGT
ATAGATCCTGCTTCCATTTAATTCTTCTCATCGTATGTCATAAGCTCTAT
TTCCACCGAGTATCAATTGTGTTCGAAGAAGATGCTTGAACAAACCGAAT
TGGCTTAAGAATCATGCAAAACCAAAAAGTTATTGTTTCTCAACACTAGG
GTTTGTCAAAGCCCGACCTTTTGAAGCCCGATCGGGCTCGGGCTCAAGCC
CGAAGAAATATTCGGGCTTCGGGCTTTAAACGAGGAACAAATTTCCTTCC
TAATTTAAACTTGTTTAAACAAATGAATTTTATTTGAATCCTGGATATTT
ACTTAGATAAGTTAAGGAAATAATATTTCAAAAAGACAAGATCATGAAGC
GACTTATCAGATAATCTAGAACGTAACTTGCTGCAGAAATTATTTGAAAC
TGAAAATGATCTTTCAACTCGATCTCAAATACTGTGATAATTAATTTTTA
GCTCAAAGCCCGAAGCCCGAAGGCAAAGCCCGTCGGGCTTCAAAGCCCGA
AAAAATGTAAAAAACATCGGGCATCGGGCTCGGGCTTGAGCCCGAGAACA
AACTCTACTCAACACTGAGTGGATCAGTGGACAAAACTGTTCAAAACTGA
GAGTTGTTCACGTCGAAGGCTCGGTTGTTCACGATTGTTCACTGTTTCTC
ACGCTTTAGTTGTTCACGGTTGTCCGGAGTTCCGGAAAAAAAAAATTCCG
GAAAAAGTTATAGAAACGCAGGGGGAACACTACATAGAATTGGGCCATGG
ATAGTCCATCCTAAGAAACATTTGTAACCTATTGGGCCGTCTCCGCTTTC
ATCAAAATAGAATTATTCTGGTCTTGTGAGATGGGCATAATCCAGACCGA
TCAGCAATACAGGTCTGACAGCTTCCAGTTGCTACAGCTCGACGGGTTCT
AGGTAAGTATATCGGGATTTCAACTCACCAATATCTGTTTTTTGTAGGGG
CAGTTTCAGCGTTTTCGTCGTGTGTGCTTTATTGATACGGAAACTATCCA
TTGCGTTGCCGATGCCTGAGATGCTGAATGATACTTTTCTGGATTCGGTT
TCATTGCGTTGCATATTTTGATAAGCCCAGTCGAATTTTAACTGGTCTCT
TGGTCCCTTAAGCTGCAGTTCTTCGGCGATTTTTTGATCAATGAGAGTCA
TATTGGAACATTCATCAATTAGTGCATGAACTGTCATTTCGCCGCCTGGT
CCTGAAATCAACACTGGTAAAATACGAAACAGAGTGCGGCCTTCATCCCG
ATTATGCAGATTGCAGTGCATTTGTGGTGTTATTCCGTTGCTCTGTGACT
GAGTTGCTCTGGATGTTGATGCTCCGGCATTTATTGATGCGCTTGGATAG
CCTGATGCTGCTTGCGAGTTGTTATTATGATACGTGGGACTATTTGCAAA
TGCGTTTCTTGTTCGAATGAGATGATGCCGATAAATGATAGTTCCATCTT
GACGTTTTCTTCGCCTGCAGTTGCTGGACTGATGTGGGCCTCTCATGCAT
ACGTAACACAGGTTCAATTTCTTGACTAAATCATATCTGTTTTCTGGTGA
CATGCCCTTGAATTCGTTACACTGTTCCAGCAAGTAATGAGAATCACTTT
TACATTTTAGGCATTTTCATTCGACTGATTGATGTACGTTAACTTGAGGC
TTGAATCTCGATGATATTGATAATTGGCATAGTGCCGGCAAATACAAGCG
TTTCTGAGGATCAAACACCAAGAATGAAAAATTTTGAAGTGGATTTCTAC
CAAAAAGAAGATGAAGGCCCATTCCGAGTAAACGTAACAAATAAAGACAA
AAGCAAGAATTTTATCAACAGAATGAAAGCAAGTCAAATGATTGTAAAAG
CCAGAGAAAACATTGAATTTGACGAAATCAAAAGATTTGGACGCAAAACC
CTTGTAGTATACACAAGAACTTATGAGGCAGCAAACAAATTAGTCGCAAA
CGAAGCCTTGAAAAAAGACTACGAAATCTTCATTCCTAGAAGCTACACAG
TGGTATCAGGAATATTAAAAGACGTCGAACAAGATACCGACCTCGTTGAT
TTGCTGGAAGAATTGAAATTTAACAAATCAGGAGCAATTGCCGTAGAACG
CATGAAATTGATAAACAAAACGACTAAAGAAAAAGAAGATTCAAGAAATA
TAAAAATAACCTTCAGACTAACAAAGCCACCAAACAAGGTCGAAGCATAC
AAATCGCACTTTAGGATTCATCCATTCATCGGAAGGGTCAAGATTTGCGA
CAGGTGTTTAAGATTCGGCCATCTTGGTTCAGATTGCAAAAGTGTTAAAA
GCAGATGTAAAACCTGTACTGCTGAATCTCACGAGTCAAATGACTGTACC
GAAATTCAACCAACTTGCACTCACTGTAAGAACAACCACAGATACAACGA
TCAGAACTGCGAGCATCGCAAACGAAAAGAAAACATCAAATACATAATGG
GAAAACACAATCTTGGATACTATGAGGCAATAAATTTCAGTCCGATACAT
ACCAAAAATGCGTATCAAAGCCTAGCAGACTATGACGAGGACTTTCCTGA
ACAAGTACCCTATCAGAATAAAACGTTGGCCGACATTATGAAAAACTCAC
CAATACCAAAATCAGCGAAACACTATCAACAAAATCAATTAAGTCAGAGA
CCAAGTCAAAACAAACAAGGACACGTACTACTGACAGATGAGAAAAACCA
AAAAACTTTCATGCCATCAAAGATCAATCAAAGAATGGAAATTGCGAAAG
AAAAAAACGAAAATCCACTTGCGGGAATCTCCATAAAGATCTGGGAAAAT
CCCACATACATACAATCATGGAAAGCAGAAGATCCTGAGGCATTTGACTC
ACTATTGAAATATATGACAAAACAACAAAAGAAACAAGCAAATACACAAA
ATGGACCGATGAAAAGAAATCAGCCAAGAGACCCAAACAACCATACACAA
AATAAAATCTTCAATACTCTACAATGAATTTGAAATCGAAAATACAGACA
TACAATTAGATGCAAACAACTGGGCAAAACAATTTGATATGGAAACTGAG
TAAAACCCACTCCAAATGACTCGAAAACAAGAAGAATATTCGTATAACAT
ATTACAACATAATGTTAGAAGCTTAAGGTCCAACAAAGACGAAATTGATG
AATATTTACACACGGAAACAATAGATATAGCCTCTCAGATACTAGGATAC
TGTGATAGCTTTCATCACGCGATTTTTGTTCTGAGTGCTGCTAAAGAGAC
TTTTGGACTCATTATAGGCATTGAAAAAGTAGAGCCAGTTGAGGCAATCA
CCATCAAAATTTGGAAGACCGACACATGACTGTTCTTTCAAAAATTTGGC
CAGCTCGTTGCTGCATTCGGTGACATCTGAGGATGAATTTTTCTTTACAC
TGATTTCGCCTTGATTATCGAGCCAGCTTTGGATGTACCGTCTTTTCACC
TTTTCATCCTCTTCTTCTTTTGAATATTCTGATCATCATCAAATGATTCT
TCCTCAATTTCACGCTCCTTTTCTAGTAGTTCTTGGAGCCTCTTCTGGTG
GAGCTGCTTTTCTTCTTCAATCCGCTTCATTTTCAGCTGCTTGGCGCTTC
GGCGGGAACCTTTGCTTTTGTTGCTCGGAGCATGGCTTTTTGTTTCTATC
GCTTTTCCTTTGTCTTTAATAGGTGTTTTCACACTTTTTTTTTGCTTGTT
TGGCTTTCTTCGTTGCTTCTGGATCGGCTTTGCAGTCATTGCATATCCAT
TTTTTTGTAAATGACGCAATTTTCATGCAACGGTAGTGTACCCATATGCC
GCATATTCTACACTTGATCATTGCCTTTCTACCGTTGTAAACTTGATTGC
ACACGAGGCAAGGATTCGACACGTCTTCCTGAGTGGGCTGATATGCGGTT
TTCGGATTTACCGTCATGTGTTCATCAATGCAGAATTGACATTTCCAAGT
CTTCGCAAATACTGGGGCATCCGTGATGCATCTTGAATGATATCGGTCAT
CGCATGCTGAACATGTTATGTGATCATCTTCTTCAACTTCCTTCAGGGAG
AGAGATAGAGAGTCAGTCAATCAGTCAATAATAAAAACCAATAAATTTTA
CTAACAAAAAAGAAAATGTTGATTATTTATTTAACGGGCGCCTAATATAT
CACGTGACGACTGACTAACTGACTCCGGGACGCTCGCATCTAAGACTTGC
TACAAATTTTTATACATAATAAAAACCTAAGAGAGTTTTTGTATATTTTT
CTGATGGGGCCACTAAGTGGCCGCGCGTTTCGCTAGTTCTATATAATTTA
CCCAAGTGCATAGAAAAACAATACTAAAAATTAATTGAGGAATCTGTTGC
ATGTAAATAATATAACAGATTCCGAGAAAATCTTAAACATAAATCCATTT
TGTAGGCTCTAAGAATATACTTTTAAAGACATCATAGTTTTGATAAGGGA
ATTTTATAAGTTATTTTATAATTTTTTTTCGCC
>CL22.Contig3_All
CGAATAAATACATTTCACTGCAAAAACAAAGTAAAAGCACCAAATTTTCT
TATCATAAGAATGAAGGAACATTTCTGAAAAAATAAATTTTTCATCTCAG
TATTGAGAAAGAGCAACTCATCGAGAACGCTGTTGATTACAAAATTCCAA
AATTAAAAGGCCTTTAATGGCGAGGAAAGAAGAGAAATTTGGCTTCCTGC
AAGGCTCCCAGTGGCTCTTCCGATAGCTTTTTTTTAGGCAATTTCATAAT
CTCTCAAAAGGTTCTCGATATAGAATAAAGCATTGATACGTCCATAATGG
CAGTAATTTGTCGCACCTTGCTCAGCTTCAACATAATTCTCGAGCATAGT
TCTAGAAGATTCGAAAAACCAAATATCATCCTCGTCAAGGCTCACGAGAG
TTCCCTCACAATTTTCATATTTGCGCCAAATATCGCGTGCCATTCCGCAA
GTACTGTCAATTCTGCTCAAATAAAAATCGAGAGTGATGTATAGATCCTG
CTTCCATTTAATTCTTCTCATCGTATGTCATAAGCTCTATTTCCACCGAG
TATCAATTGTGTTCGAAGAAGATGCTTGAACAAACCGAATTGGCTTAAGA
ATCATGCAAAACCAAAAAGTTATTGTTTCTCAACACTAGGGTTTGTCAAA
GCCCGACCTTTTGAAGCCCGATCGGGCTCGGGCTCAAGCCCGAAGAAATA
TTCGGGCTTCGGGCTTTAAACGAGGAACAAATTTCCTTCCTAATTTAAAC
TTGTTTAAACAAATGAATTTTATTTGAATCCTGGATATTTACTTAGATAA
GTTAAGGAAATAATATTTCAAAAAGACAAGATCATGAAGCGACTTATCAG
ATAATCTAGAACGTAACTTGCTGCAGAAATTATTTGAAACTGAAAATGAT
CTTTCAACTCGATCTCAAATACTGTGATAATTAATTTTTAGCTCAAAGCC
CGAAGCCCGAAGGCAAAGCCCGTCGGGCTTCAAAGCCCGAAAAAATGTAA
AAAACATCGGGCATCGGGCTCGGGCTTGAGCCCGAGAACAAACTCTACTC
AACACTGAGTGGATCAGTGGACAAAACTGTTCAAAACTGAGAGTTGTTCA
CGTCGAAGGCTCGGTTGTTCACGATTGTTCACTGTTTCTCACGCTTTAGT
TGTTCACGGTTGTTCTTTCAAAAAAAGTTGTCCCAGTCGACCAGTACGTT
TAGTTCTGTTAAAGCTTTTTGGATTTCTTTTTGCGCAGAACCAAAAACAA
TTCGGCTTAATAGGTTTTATCGCAGTGGGTGTTTCATCATAAACACTTAT
GATAAAATTTTTTCGAAGTTCAGGTTTCGCTACCCTTGCAGCTGCAAATG
CTTTATTTCAAATCGACGCGAATGTATTTTTAAATGTAAAATGGCTTAAA
TCTGTAATTTTCACAAAAGAAAATTCGTTTTCATATGGACCCGATTATGT
ATGGAACCATTGTGCAGGAAACCGGCGGTTCCGGGTCGTATTAGTAGACA
TCGATATAGAAATTGTTTTCGATTGCTTGTACCGCTCGCGGATTTTTCAG
TTTGAATTCTGATTTTGACTTGCATTTGATAAACGTCTGCAGATTTTTGT
GACTCACTGTCG
>CL22.Contig4_All
TGTTTCTCAACACTAGGGTTTGTCAAAGCCCGACCTTTTGAAGCCCGATC
GGGCTCGGGCTCAAGCCCGAAGAAATATTCGGGCTTCGGGCTTTAAACGA
GGAACAAATTTCCTTCCTAATTTAAACTTGTTTAAACAAATGAATTTTAT
TTGAATCCTGGATATTTACTAGCAAATCGAAAGCTTATTACTCAAGATAC
TCACTGTTAATATTAAACGTATCCTCGAAAGGTAAACTTGCCCTGACTGA
ACTCTAAATCATTAAATGTACAGTGGAATATCCGTAAGTGCGATAATACA
GTGTTGAACATTTTGTTTCCTTTAGTGCGTAGTACCGAAGTGAAATTTGA
ATTGCCTGGTGAAATTTTTTTCGTGCTGAAGTTTTAACGTTCTAAAGGAT
CTTTCAACTCGATCTCAAATACTGTGATAATTAATTTTTAGCTCAAAGCC
CGAAGCCCGAAGGCAAAGCCCGTCGGGCTTCAAAGCCCGAAAAAATGTAA
AAAACATCGGGCATCGGGCTCGGGCTTGAGCCCGAGAACAAACTCTACTC
AACACTGAGTGGATCAGTGGACAAAACTGTTCAAAACTGAGAGTTGTTCA
CGTCGAAGGCTCGGTTGTTCACGATTGTTCACTGTTTCTCACGCTTTAGT
TGTTCACGGTTGTCCGGAGTTCCGGAAAAAAAAAATTCCGGAAAAAGTTA
TAGAAACGCAGGGGGAACACTACATAGAATTGGGCCATGGATAGTCCATC
CTAAGAAACATTTGTAACCTATTGGGCCGTCTCCGCTTTCATCAAAATAG
AATTATTCTGGTCTTGTGAGATGGGCATAATCCAGACCGATCAGCAATAC
AGGTCTGACAGCTTCCAGTTGCTACAGCTCGACGGGTTCTAGGTAAGTAT
ATCGGGATTTCAACTCACCAATATCTGTTTTTTGTAGGGGCAGTTTCAGC
GTTTTCGTCGTGTGTGCTTTATTGATACGGAAACTATCCATTGCGTTGCC
GATGCCTGAGATGCTGAATGATACTTTTCTGGATTCGGTTTCATTGCGTT
GCATATTTTGATAAGCCCAGTCGAATTTTAACTGGTCTCTTGGTCCCTTA
AGCTGCAGTTCTTCGGCGATTTTTTGATCAATGAGAGTCATATTGGAACA
TTCATCAATTAGTGCATGAACTGTCATTTCGCCGCCTGGTCCTGAAATCA
ACACTGGTAAAATACGAAACAGAGTGCGGCCTTCATCCCGATTATGCAGA
TTGCAGTGCATTTGTGGTGTTATTCCGTTGCTCTGTGACTGAGTTGCTCT
GGATGTTGATGCTCCGGCATTTATTGATGCGCTTGGATAGCCTGATGCTG
CTTGCGAGTTGTTATTATGATACGTGGGACTATTTGCAAATGCGTTTCTT
GTTCGAATGAGATGATGCCGATAAATGATAGTTCCATCTTGACGTTTTCT
TCGCCTGCAGTTGCTGGACTGATGTGGGCCTCTCATGCATACGTAACACA
GGTTCAATTTCTTGACTAAATCATATCTGTTTTCTGGCATTTTCATTCGA
CTGATTGATGTACGTTAACTTGAGGCTTGAATCTCGATGATATTGATAAT
TGGCATAGTGCCGGCAAATACAAGCGTTTCTGAGGATCAAACACCAAGAA
TGAAAAATTTTGAAGTGGATTTCTACCAAAAAGAAGATGAAGGCCCATTC
CGAGTAAACGTAACAAATAAAGACAAAAGCAAGAATTTTATCAACAGAAT
GAAAGCAAGTCAAATGATTGTAAAAGCCAGAGAAAACATTGAATTTGACG
AAATCAAAAGATTTGGACGCAAAACCCTTGTAGTATACACAAGAACTTAT
GAGGCAGCAAACAAATTAGTCGCAAACGAAGCCTTGAAAAAAGACTACGA
AATCTTCATTCCTAGAAGCTACACAGTGGTATCAGGAATATTAAAAGACG
TCGAACAAGATACCGACCTCGTTGATTTGCTGGAAGAATTGAAATTTAAC
AAATCAGGAGCAATTGCCGTAGAACGCATGAAATTGATAAACAAAACGAC
TAAAGAAAAAGAAGATTCAAGAAATATAAAAATAACCTTCAGACTAACAA
AGCCACCAAACAAGGTCGAAGCATACAAATCGCACTTTAGGATTCATCCA
TTCATCGGAAGGGTCAAGATTTGCGACAGGTGTTTAAGATTCGGCCATCT
TGGTTCAGATTGCAAAAGTGTTAAAAGCAGATGTAAAACCTGTACTGCTG
AATCTCACGAGTCAAATGACTGTACCGAAATTCAACCAACTTGCACTCAC
TGTAAGAACAACCACAGATACAACGATCAGAACTGCGAGCATCGCAAACG
AAAAGAAAACATCAAATACATAATGGGAAAACACAATCTTGGATACTATG
AGGCAATAAATTTCAGTCCGATACATACCAAAAATGCGTATCAAAGCCTA
GCAGACTATGACGAGGACTTTCCTGAACAAGTACCCTATCAGAATAAAAC
GTTGGCCGACATTATGAAAAACTCACCAATACCAAAATCAGCGAAACACT
ATCAACAAAATCAATTAAGTCAGAGACCAAGTCAAAACAAACAAGGACAC
GTACTACTGACAGATGAGAAAAACCAAAAAACTTTCATGCCATCAAAGAT
CAATCAAAGAATGGAAATTGCGAAAGAAAAAAACGAAAATCCACTTGCGG
GAATCTCCATAAAGATCTGGGAAAATCCCACATACATACAATCATGGAAA
GCAGAAGATCCTGAGGCATTTGACTCACTATTGAAATATATGACAAAACA
ACAAAAGAAACAAGCAAATACACAAAATGGACCGATGAAAAGAAATCAGC
CAAGAGACCCAAACAACCATACACAAAATAAAATCTTCAATACTCTACAA
TGAATTTGAAATCGAAAATACAGACATACAATTAGATGCAAACAACTGGG
CAAAACAATTTGATATGGAAACTGAGTAAAACCCACTCCAAATGACTCGA
AAACAAGAAGAATATTCGTATAACATATTACAACATAATGTTAGAAGCTT
AAGGTCCAACAAAGACGAAATTGATGAATATTTACACACGGAAACAATAG
ATATAGCCTCTCAGATACTAGGATACTGTGATAGCTTTCATCACGCGATT
TTTGTTCTGAGTGCTGCTAAAGAGACTTTTGGACTCATTATAGGCATTGA
AAAAGTAGAGCCAGTTGAGGCAATCACCATCAAAATTTGGAAGACCGACA
CATGACTGTTCTTTCAAAAATTTGGCCAGCTCGTTGCTGCATTCGGTGAC
ATCTGAGGATGAATTTTTCTTTACACTGATTTCGCCTTGATTATCGAGCC
AGCTTTGGATGTACCGTCTTTTCACCTTTTCATCCTCTTCTTCTTTTGAA
TATTCTGATCATCATCAAATGATTCTTCCTCAATTTCACGCTCCTTTTCT
AGTAGTTCTTGGAGCCTCTTCTGGTGGAGCTGCTTTTCTTCTTCAATCCG
CTTCATTTTCAGCTGCTTGGCGCTTCGGCGGGAACCTTTGCTTTTGTTGC
TCGGAGCATGGCTTTTTGTTTCTATCGCTTTTCCTTTGTCTTTAATAGGT
GTTTTCACACTTTTTTTTTGCTTGTTTGGCTTTCTTCGTTGCTTCTGGAT
CGGCTTTGCAGTCATTGCATATCCATTTTTTTGTAAATGTCGCAATTTTC
ATGCAACGGTAGTGTACCCATATGCCGCATATTCTACACTTGATCATTGC
CTTTCTACCGTTGTAAACTTGATTGCACACGAGGCAAGGATTCGACACGT
CTTCCTGAGTGGGCTGATATGCGGTTTTCGGATTTACCGTCATGTGTTCA
TCAATGCAGAATTGACATTTCCAAGTCTTCGCAAATACTGGGGCATCCGT
GATGCATCTTGAATGATATCGGTCATCGCATGCTGAACATGTTATGTGAT
CATCTTCTTCAACTTCCTTCAGGGAGAGAGATAGAGAGTCAGTCAATCAG
TCAATAATAAAAACCAATAAATTTTACTAACAAAAAAGAAAATGTTGATT
ATTTATTTAACGGGCGCCTAATATATCACGTGACGACTGACTAACTGACT
CCGGGACGCTCGCATCTAAGACTTGCTACAAATTTTTATACATAATAAAA
ACCTAAGAGAGTTTTTGTATATTTTTCTGATGGGGCCACTAAGTGGCCGC
GCGTTTCGCTAGTTCTATATAATTTACCCAAGTGCATAGAAAAACAATAC
TAAAAATTAATTGAGGAATCTGTTGCATGTAAATAATATAACAGATTCCG
AGAAAATCTTAAACATAAATCCATTTTGTAGGCTCTAAGAATATACTTTT
AAAGACATCATAGTTTTGATAAGGGAATTTTATAAGTTATTTTATAATTT
TTTTTCGCC
>CL22.Contig5_All
CGCTCGACTAAAAACGATTTCTGGTGCCCAAATCCCATGTGACGAAAACA
CCCTAGCCTTTATCATTGAAAGAGACATCGATTTTGTTTCTTTTGAATCG
AGCCCATACTTTATTAATTTCAATTTATTTTAATTATTTATAGTAAATTT
TTCATCTCAGTATTGAGAAAGAGCAACTCATCGAGAACGCTGTTGATTAC
AAAATTCCAAAATTAAAAGGCCTTTAATGGCGAGGAAAGAAGAGAAATTT
GGCTTCCTGCAAGGCTCCCAGTGGCTCTTCCGATAGCTTTTTTTTAGGCA
ATTTCATAATCTCTCAAAAGGTTCTCGATATAGAATAAAGCATTGATACG
TCCATAATGGCAGTAATTTGTCGCACCTTGCTCAGCTTCAACATAATTCT
CGAGCATAGTTCTAGAAGATTCGAAAAACCAAATATCATCCTCGTCAAGG
CTCACGAGAGTTCCCTCACAATTTTCATATTTGCGCCAAATATCGCGTGC
CATTCCGCAAGTACTGTCAATTCTGCTCAAATAAAAATCGAGAGTGATGT
ATAGATCCTGCTTCCATTTAATTCTTCTCATCGTATGTCATAAGCTCTAT
TTCCACCGAGTATCAATTGTGTTCGAAGAAGATGCTTGAACAAACCGAAT
TGGCTTAAGAATCATGCAAAACCAAAAAGTTATTGTTTCTCAACACTAGG
GTTTGTCAAAGCCCGACCTTTTGAAGCCCGATCGGGCTCGGGCTCAAGCC
CGAAGAAATATTCGGGCTTCGGGCTTTAAACGAGGAACAAATTTCCTTCC
TAATTTAAACTTGTTTAAACAAATGAATTTTATTTGAATCCTGGATATTT
ACTTAGATAAGTTAAGGAAATAATATTTCAAAAAGACAAGATCATGAAGC
GACTTATCAGATAATCTAGAACGTAACTTGCTGCAGAAATTATTTGAAAC
TGAAAATGATCTTTCAACTCGATCTCAAATACTGTGATAATTAATTTTTA
GCTCAAAGCCCGAAGCCCGAAGGCAAAGCCCGTCGGGCTTCAAAGCCCGA
AAAAATGTAAAAAACATCGGGCATCGGGCTCGGGCTTGAGCCCGAGAACA
AACTCTACTCAACACTGAGTGGATCAGTGGACAAAACTGTTCAAAACTGA
GAGTTGTTCACGTCGAAGGCTCGGTTGTTCACGATTGTTCACTGTTTCTC
ACGCTTTAGTTGTTCACGGTTGTCCGGAGTTCCGGAAAAAAAAAATTCCG
GAAAAAGTTATAGAAACGCAGGGGGAACACTACATAGAATTGGGCCATGG
ATAGTCCATCCTAAGAAACATTTGTAACCTATTGGGCCGTCTCCGCTTTC
ATCAAAATAGAATTATTCTGGTCTTGTGAGATGGGCATAATCCAGACCGA
TCAGCAATACAGGTCTGACAGCTTCCAGTTGCTACAGCTCGACGGGTTCT
AGGTAAGTATATCGGGATTTCAACTCACCAATATCTGTTTTTTGTAGGGG
CAGTTTCAGCGTTTTCGTCGTGTGTGCTTTATTGATACGGAAACTATCCA
TTGCGTTGCCGATGCCTGAGATGCTGAATGATACTTTTCTGGATTCGGTT
TCATTGCGTTGCATATTTTGATAAGCCCAGTCGAATTTTAACTGGTCTCT
TGGTCCCTTAAGCTGCAGTTCTTCGGCGATTTTTTGATCAATGAGAGTCA
TATTGGAACATTCATCAATTAGTGCATGAACTGTCATTTCGCCGCCTGGT
CCTGAAATCAACACTGGTAAAATACGAAACAGAGTGCGGCCTTCATCCCG
ATTATGCAGATTGCAGTGCATTTGTGGTGTTATTCCGTTGCTCTGTGACT
GAGTTGCTCTGGATGTTGATGCTCCGGCATTTATTGATGCGCTTGGATAG
CCTGATGCTGCTTGCGAGTTGTTATTATGATACGTGGGACTATTTGCAAA
TGCGTTTCTTGTTCGAATGAGATGATGCCGATAAATGATAGTTCCATCTT
GACGTTTTCTTCGCCTGCAGTTGCTGGACTGATGTGGGCCTCTCATGCAT
ACGTAACACAGGTTCAATTTCTTGACTAAATCATATCTGTTTTCTGGCAT
TTTCATTCGACTGATTGATGTACGTTAACTTGAGGCTTGAATCTCGATGA
TATTGATAATTGGCATAGTGCCGGCAAATACAAGCGTTTCTGAGGATCAA
ACACCAAGAATGAAAAATTTTGAAGTGGATTTCTACCAAAAAGAAGATGA
AGGCCCATTCCGAGTAAACGTAACAAATAAAGACAAAAGCAAGAATTTTA
TCAACAGAATGAAAGCAAGTCAAATGATTGTAAAAGCCAGAGAAAACATT
GAATTTGACGAAATCAAAAGATTTGGACGCAAAACCCTTGTAGTATACAC
AAGAACTTATGAGGCAGCAAACAAATTAGTCGCAAACGAAGCCTTGAAAA
AAGACTACGAAATCTTCATTCCTAGAAGCTACACAGTGGTATCAGGAATA
TTAAAAGACGTCGAACAAGATACCGACCTCGTTGATTTGCTGGAAGAATT
GAAATTTAACAAATCAGGAGCAATTGCCGTAGAACGCATGAAATTGATAA
ACAAAACGACTAAAGAAAAAGAAGATTCAAGAAATATAAAAATAACCTTC
AGACTAACAAAGCCACCAAACAAGGTCGAAGCATACAAATCGCACTTTAG
GATTCATCCATTCATCGGAAGGGTCAAGATTTGCGACAGGTGTTTAAGAT
TCGGCCATCTTGGTTCAGATTGCAAAAGTGTTAAAAGCAGATGTAAAACC
TGTACTGCTGAATCTCACGAGTCAAATGACTGTACCGAAATTCAACCAAC
TTGCACTCACTGTAAGAACAGCCACAGATACAACGATCAGAACTGCGAGC
ATCGCAAACGAAAAGAAAACATCAAATACATAATGGGAAAACACAATCTT
GGATACTATGAGGCAATAAATTTCAGTCCGATACATACCAAAAATGCGTA
TCAAAGCCTAGCAGACTATGACGAGGACTTTCCTGAACAAGTACCCTATC
AGAATAAAACGTTGGCCGACATTATGAAAAACTCACCAATACCAAAATCA
GCGAAACACTATCAACAAAATCAATTAAGTCAGAGACCAAGTCAAAACAA
ACAAGGACACGTACTACTGACAGATGAGAAAAACCAAAAAACTTTCATGC
CATCAAAGATCAATCAAAGAATGGAAATTGCGAAAGAAAAAAACGAAAAT
CCACTTGCGGGAATCTCCATAAAGATCTGGGAAAATCCCACATACATACA
ATCATGGAAAGCAGAAGATCCTGAGGCATTTGACTCACTATTGAAATATA
TGACAAAACAACAAAAGAAACAAGCAAATACACAAAATGGACCGATGAAA
AGAAATCAGCCAAGAGACCCAAACAACCATACACAAAATAAAATCTTCAA
TACTCTACAATGAATTTGAAATCGAAAATACAGACATACAATTAGATGCA
AACAACTGGGCAAAACAATTTGATATGGAAACTGAGTAAAACCCACTCCA
AATGACTCGAAAACAAGAAGAATATTCGTATAACATATTACAACATAATG
TTAGAAGCTTAAGGTCCAACAAAGACGAAATTGATGAATATTTACACACG
GAAACAATAGATATAGCCTCTCAGATACTAGGTAGGATACTGTGATAGCT
TTCATCACGCGATTTTTGTTCTGAGTGCTGCTAAAGAGACTTTTGGACTC
ATTATAGGCATTGAAAAAGTAGAGCCAGTTGAGGCAATCACCATCAAAAT
TTGGAAGACCGACACATGACTGTTCTTTCAAAAATTTGGCCAGCTCGTTG
CTGCATTCGGTGACATCTGAGGATGAATTTTTCTTTACACTGATTTCGCC
TTGATTATCGAGCCAGCTTTGGATGTACCGTCTTTTCACCTTTTCATCCT
CTTCTTCTTTTGAATATTCTGATCATCATCAAATGATTCTTCCTCAATTT
CACGCTCCTTTTCTAGTAGTTCTTGGAGCCTCTTCTGGTGGAGCTGCTTT
TCTTCTTCAATCCGCTTCATTTTCAGCTGCTTGGCGCTTCGGCGGGAACC
TTTGCTTTTGTTGCTCGGAGCATGACTTTTTGTTTCTATCGCTTTTCCTT
TGTCTTTAATTGGTGTTTTCACACTTTTTTTTGCTTGTTTGGCTTTCTTC
GTTGCTTCTGGATCGGCTTTGCAGTCATTGCATATCCATTTTTTTGTAAA
TGACGCAATTTTCATGCAACGGTAGTGTACCCATATTCCGCATATTCTAC
ACTTGATCATTGCCTTTCTACCGTTGTAAACTTGATTGCACACGAGGCAA
GGATTCGACACGTCTTCCTGAGTGGGCTGATATGCGGTTTTCGGATTTAC
CGTCATGTGTTCATCAATGCAGAATTGACATTTCCAAGTCTTCGCAAATA
CTGGGGCATCCGTGATGCATCTTGAATGATATCGGTCATCGCATGCTGAA
CATGTTATGTGATCATCTTCTTCAACTTCCTTCAGGGAGAGAGATAGAGA
GTCAGTCAATCAGTCAATAATAAAAACCAATAACTTTTACTAACAAGAAA
GATTAAAAAAATGTTGATTATTTATTTAACGGGCGCCTAATATATCACGT
GACGACTGACTGACTGACTCCGGAACGCTCGCATCTGAGACTTGCATACA
CATTTTTATACATAATAAAAACCCAAGATAGTTTTTGTATATTTTTCTAA
TGGGGCCACTAATTGGCCGCGCGTTTTGCTAGTATAATAATAATTGTGCA
ATAGGTCTTCTTCTTCTTGAAAATTTAAATGGACTCTCCCGCTTGGAATC
ATTGCCCACTCCTCTGTTAGCATTTGCATTTCACATATTTGAATCATGTT
TGATTGTTACAAAATTTTAAAATATTACAGAACAATGTTACACTCTTTGA
TGAAGGTCATTAGATTTTTAATATTATTTTCAGATTCATTTTTAATAAAA
TTTATCACAGATAAGTATCTTAATATCACAGCATATTTTGCTCTTATTTG
ATTAAATTTACCACACTTGAAAAT
>CL22.Contig6_All
AAAAAAAAACGAAAATCCACTTGCGGGAATCTCCATAAAGATCTGGGAAA
ATCCCACATACATACAATCATGGAAAGCAGAAGATCCTGAGGCATTTGAC
TCACTATTGAAATATATGACAAAACAACAAAAGAAACAAGCAAATACACA
AAATGGACCGATGAAAAGAAATCAGCCAAGAGACCCAAACAACCATACAC
AAAATAAAATCTTCAATACTCTACAATGAATTTGAAATCGAAAATACAGA
CATACAATTAGATGCAAACAACTGGGCAAAACAATTTGATATGGAAACTG
AGTAAAACCCACTCCAAATGACTCGAAAACAAGAAGAATATTCGTATAAC
ATATTACAACATAATGTTAGAAGCTTAAGGTCCAACAAAGACGAAATTGA
TGAATATTTACACACGGAAACAATAGATATAGCCTCTCAGATACTAGGTA
GGATACTGTGATAGCTTTCATCACGCGATTTTTGTTCTGAGTGCTGCTAA
AGAGACTTTTGGACTCATTATAGGCATTGAAAAAGTAGAGCCAGTTGAGG
TAATCACCATCAAAATTTGGAAGATCGACACATGACTTTTCTTTCAAAAA
TTTGGCCAGCTCGTTGCTGCATTCGGTGACATCTGAGGATGAATTTTTCT
TTACACTGATTTCGCCTTGATTATCGAGCCAGCTTTGGATGTACCGTCTT
TTCACCTTTTCATCCTCTTCTTCTTTTGAATATTCTGATCATCATCAAAT
GATTCTTCCTCAATTTCACGCTCCTTTTCTAGTAGTTCTTGGAGCCTCTT
CTGGTGGAGCTGCTTTTCTTCTTCAATCCGCTTCATTTTCAGCTGCTTGG
CGCTTCGGCGGGAACCTTTGCTTTTGTTGCTCGGAGCATGACTTTTTGTT
TCTATCGCTTTTCCTTTGTCTTTAATTGGTGTTTTCACACTTTTTTTTGC
TTGTTTGGCTTTCTTCGTTGCTTCTGGATCGGCTTTGCAGTCATTGCATA
TCCATTTTTTTGTAAATGACGCAATTTTCATGCAACGGTAGTGTACCCAT
ATTCCGCATATTCTACACTTGATCATTGCCTTTCTACCGTTGTAAACTTG
ATTGCACACGAGGCAAGGATTCGACACGTCTTCCTGAGTGGGCTGATATG
CGGTTTTCGGATTTGCCGTCATGTGTTCATCAATGCAGAATTGACATTTC
CAAGTCTTCGCAAATACTGGGGCATCCGTGATGCATCTTGAATGATATCG
GTCATCGCATGCTGAACATGTTATGTGATCATCTTCTTCAACTTCCTTCA
GGGAGAGAGATAGAGAGTCAGTCAATCAGTCAATAATAAAAACCAATAAC
TTTTACTAACAAGAAAGATTAAAAAAATGTTGATTATTTATTTAACGGGC
GCCTAATATATCACGTGACGACTGACTGACTGACTCCGGAACGCTCGCAT
CTGAGACTTGCATACATAATAAATGCAATAGGTCTTCTTCTTCTTGAAAA
TTTAAATGGACTCTCCCGCTTGGAATCATTGCCCACTCCTCTGTTAGCAT
TTGCATTTCACATATTTGAATCATGTTTGATTGTTACAAAATTTTAAAAT
ATTACAGAACAATGTTACACTCTTTGATGAAGGTCATTAGATTTTTAATA
TTATTTTCAGATTCATTTTTAATAAAATTTATCACAGATAAGTATCTTAA
TATCACAGCATATTTTGCTCTTATTTGATTAAATTTACCACACTTGAAAA
T
>CL22.Contig7_All
CGAATAAATACATTTCACTGCAAAAACAAAGTAAAAGCACCAAATTTTCT
TATCATAAGAATGAAGGAACATTTCTGAAAAAATAAATTTTTCATCTCAG
TATTGAGAAAGAGCAACTCATCGAGAACGCTGTTGATTACAAAATTCCAA
AATTAAAAGGCCTTTAATGGCGAGGAAAGAAGAGAAATTTGGCTTCCTGC
AAGGCTCCCAGTGGCTCTTCCGATAGCTTTTTTTTAGGCAATTTCATAAT
CTCTCAAAAGGTTCTCGATATAGAATAAAGCATTGATACGTCCATAATGG
CAGTAATTTGTCGCACCTTGCTCAGCTTCAACATAATTCTCGAGCATAGT
TCTAGAAGATTCGAAAAACCAAATATCATCCTCGTCAAGGCTCACGAGAG
TTCCCTCACAATTTTCATATTTGCGCCAAATATCGCGTGCCATTCCGCAA
GTACTGTCAATTCTGCTCAAATAAAAATCGAGAACGATGTATAGATCCTG
CTTCCATTTAATTCTTCTCATCGTATGTCATAAGCTCTATTTCCACCGAG
TATCAATTGTGTTCGAAGAAGATGCTTGAACAAACCGAATTGGCTGAAGA
ATCATGAATTGGCTGAATTTAAATAAATATAGATAAAAACTGACAGGCTG
CTAATGGCTAATGGCTAATGGTTGTTCACTTCGAAGGCTCGGTTGTTCAC
GATTGTTCACTGTTTCTCACGCTTTAGTTGTTCACGGTTGTTCTTTCAAA
AAAAGTTGTCCCAGTCGACCAGTACGTTTAGTTCTGTTAAAGCTTTTTGG
ATTTCTTTTTGCGCAGAACCAAAAACAATTCGGCTTAATAGGTTTTATCG
CAGTG
>CL22.Contig8_All
CGAATAAATACATTTCACTGCAAAAACAAAGTAAAAGCACCAAATTTTCT
TATCATAAGAATGAAGGAACATTTCTGAAAAAATAAATTTTTCATCTCAG
TATTGAGAAAGAGCAACTCATCGAGAACGCTGTTGATTACAAAATTCCAA
AATTAAAAGGCCTTTAATGGCGAGGAAAGAAGAGAAATTTGGCTTCCTGC
AAGGCTCCCAGTGGCTCTTCCGATAGCTTTTTTTTAGGCAATTTCATAAT
CTCTCAAAAGGTTCTCGATATAGAATAAAGCATTGATACGTCCATAATGG
CAGTAATTTGTCGCACCTTGCTCAGCTTCAACATAATTCTCGAGCATAGT
TCTAGAAGATTCGAAAAACCAAATATCATCCTCGTCAAGGCTCACGAGAG
TTCCCTCACAATTTTCATATTTGCGCCAAATATCGCGTGCCATTCCGCAA
GTACTGTCAATTCTGCTCAAATAAAAATCGAGAGTGATGTATAGATCCTG
CTTCCATTTAATTCTTCTCATCGTATGTCATAAGCTCTATTTCCACCGAG
TATCAATTGTGTTCGAAGAAGATGCTTGAACAAACCGAATTGGCTTAAGA
ATCATGCAAAACCAAAAAGTTATTGTTTCTCAACACTGAGTGGATCAGTG
GACAAAACTGTTCAAAACTGAGAGTTGTTCACGTCGAAGGCTCGGTTGTT
CACGATTGTTCACTGTTTCTCACGCTTTAGTTGTTCACGGTTGTTCTTTC
AAAAAAAGTTGTCCCAGTCGACCAGTACGTTTAGTTCTGTTAAAGCTTTT
TGGATTTCTTTTTGCGCAGAACCAAAAACAATTCGGCTTAATAGGTTTTA
TCGCAGTG
>CL23.Contig1_All
GGAAATGGTATCGTACACGCCGATGAAGTTGCGGGGCTCAGAGGCCTTGA
CTGCCTTGTAGATATCGTCGGCGGCGAAGGAGGACTTGTAGTCGAATGTC
GCGCTGGCACCAAGAGAGCGGCAGAACTCGTGGTTGCGCTCAGAGGCGAC
AGCGATCACGTAGACGCCGGAAGCAACTGCAAGCTGAATGACAAGAGCAC
CAACGGAGGAGCTGGCACCGTAGACGACGAGGGTCTTGCCGCTCTGAGTA
GGAGTAAGAGTCGGCTTCTCGAGGCCCATGAAGCCGTCTTGGCGGCTGCC
ATAGAGACCAGCGGCAGCAGTGTCGAG
>CL23.Contig2_All
CTCGTTATTGAAGCACTTTTCTTGTCATTATTCCATTAAAGCTTCCAGGT
GAATTCGCACCACTTCCTAAGAAACAACTCAAAGCTCAATGACAACCTTC
TTCGCCGAAACACCTGCCTTGTTTTTGTCACAACCCGTCTGCACATTCTC
CAGACCCTTGCCGATAACAAGCGGCTCAGGTACAGCCTTCAGGTTGCCCT
GCTTCAAAGCCTCGAACACATAATGCTCCCACACTGGGTGAGTGACCTCG
CCAACACCGAAAACGTTACCGACCTTGACAGCGTCAGGCACCTTCTCCGG
ACCAGGGAGAGTGACAGCAAGGTTACCAGCACCGACCTTCTCCAGGACGG
GCACGGTGATCTTGTAGCTGTCGGCGTTGGAGATGGCATCGTACACACCG
ATGAAGTTCCGGGGCTCGGAGGCCTTGATGGCTTTGTAGATGTCGTCTAC
GGCAGATGAGGACTTGTAGTCGTACGTTTCGCTGGCACCGAGAGACTTGC
AGAAGGCGTGGTTGTGCTCGGAGGCGACAGCAATCACGTAGACGCCGGAA
GCCACAGCGAGCTGGATGACAAGAGCACCGACCGAGGAGCTGGCGCCGTA
GACGACGAGAGTCTTGCCACTCTGGGTCGGGGTGAGAGTTGGGTATTCGA
GGCCCATGAAGCCATTCTGGCGAGAGCCGTAGAGGCCAGCAGCAGCGGTA
TCAAGAGCTAGAGGAAGGACGGAAGCCTCGTTGTAGCTAATGCTGTCGGG
AATTTTGGAAGTGACGGTCTCTGGGCATGCAGTGTAGAGCTGGAAAGCAC
CATTTCTGGAGTCCTGGGTGGCCAGACTGATGGCGTGACCTGCGACGCGG
TCACCTTTCTTCAGCTGCTTCACGCTGCTGCCAACATCGACAATCTCGCC
GGCAACGTCGCAGCCCAAGACCATCGGCCAGCTCTTGATGAACAAGCCAG
AGTCCTGGATCTTCCAGTCGACGGGGTTGATAGCGATGGCGTGGTTCTTG
ATGATGACCTCATTGTCTTTGGGTTTGGGCACTTCGGCGCTGTCGACGCG
GAAGGGCTTGTCCTTGCCATCAAGGTATGCTGCTTGGTTCGACATGATGG
TTGGTGTTGTGGAATGAGTAGTGGCCGAGGTTGGAATTACTTGCTG
>CL24.Contig1_All
AATAAGCCAAGAATTGTGTTTCTTTTTGAGACGATGCTTATTATAACGAA
ACCGAAAGAAGACAAAAGATTACAATTTAAGATTTATATACCGTGTAAAA
CATTGATGCTCGTTGAACATTTACCGGGCGATCCAACAAGTTTTCATGTG
CTACCATTCTCCGATCCAAGAAGTCAAATCAAATTAACTGCAAAGAATCG
TGATCAAAAAAGACTTTGGGCTCAGCATATCAAGCAAGCAATGTTGCAAC
ATTTCGATATTCCCAATCGAGCGAAGGAGCTTGTATTCAAATTGGGCGAT
GAAGAAGATCGACCAACGGATAAACACATTTGGAAATGGCCG
>CL24.Contig2_All
AAATGTTTCATTGAAGCGCATGAACGATTTGATGTGTACACAACATATTG
CACAAGTTATCCTGATGCTATTTCTTTGTTGACATCACTTCTACAGGCGT
CCCATACTAATTCTCTTCTGGCATCAACACAAAAAATGCTAAAGCATACT
CTGCCATTAGGATCGTATCTACTGAAGCCAGTTCAAAGGATTTTAAAATA
TCATTTGTTGCTTGATAGCCTAAGAAAACACTGTGATATACCGGAAGTCA
AAGAAGCTCATGAAATGATGAAGGATGTTGCTCGTAATATTGATCAAGTC
AAAAGAAAGTTAGAGCAGAAAAATCGAGTTAAAGAGTTGTCGGGAATATT
GGATGGGTGGCTTGGGCCCGATCTGACAGTTTTAGGAGAATTGCGTCAAG
AAGGTCTTCTCATGGAACATAATAAGCCAAGAATTGTGTTTCTTTTTGAG
ACGATGCTTATTATAACGAAACCGAAAGAAGACAAAAGATTACAATTTAA
GATTTACATACCGTGTAAAACATTGATGCTCGTTGAACATTTACCGGGCG
ATCCAACAAGTTTTCATGTGCTACCATTCTCCGATCCAAGAAGTCAAATC
AAATTAACTGCAAAGAATCGTGATCAAAAAAGACTTTGGGCTCAGCATAT
CAAGCAAGCAATGTTGCAACATTTCGATATTCCCAATCGAGCGAAGGAGC
TTGTATTCAAATTGGGCGATGAAGAAGGTACAAAGAAGAACAAATATTTC
TTTTAATTTATGTACTTGTATTTAGATGCAGTTTTTATCAATAAACTTA
>CL25.Contig1_All
AATAGAAGTGGTATAAATTCTTACTAAGTAATCGTCGTGTCAAACATTAA
ATTAAGCGAGCAAACCAGATATAATTCTCATTCGTGCAGCATAAGCAATT
AGATCGCATCAAGATGGATAAAACTGAAATGAGTTTGGATGACTTAATCA
AGATAAACAAGAAATCTAAGACTACGAAGAAAACAAAAGGCTCTGGCCAA
GGGACTATGCTCAAAGGAAGTCCAAAAAAGAAGAAACCAGGAGTATCAGC
AAACATAAAGAGACTGTCACCGAAGAAAAAAGGGCCTGTGCTAGATGCTC
GCACCAAAATCATCCAAAAGAATCGTACAAAGATACGAGATGCTCGCGAA
CGAATTGCTGAGAATATTAAGAAAAACTTGAAGGATGCTCGCTCGCTGTT
GTCGCGTGAAAATTCAAGGAAAGTGCAAAAGAAAATTACTATTCCTCGCA
GTCGTCCCAATCAAGGCTTGAAGACAGACGATGATCTTTTGATGGATGAA
GACGATTATGAAATGGAAGGCCTGGACAATTTTAAGCTGAAGCCCGTGGG
CAGCATCAAGTTGACGGTTCAAAATGAAATGTATCGATCAGCGCCACCAA
AAACAATGCCAAAGTTGCCACACTTTAGTATCGGCCAAAGTCATGATCGA
TTGTCGCCTACGTTGGATCCATTTGATTGCTACGTCGTTCCCAGTCGTCC
ACTATTACCACTGCCTTCAAGACCAGAACGTGTCGAACGCTATCAACCAG
GCCGATCAATGAGCGCTCATATGGATGCTTATTCAGAACCGCGAAAAAGT
ATTTTGAGATCGACCCGCGATGAACATGATGACAGATTCGATAGTGACCG
CTATGACGCATCACAGCGTTATGTCCCTTCAACATCTGAAGGCGTTCGAT
CACGATTATATAATGAATCAAGAGATCGCACTGAATCGGCCGGAATATTT
GCAAAGTTGCCGTCAAATCGAGCTCCATCTCCACCGCCCAATGGTTATCG
CATCATTGTATCCAATCTAAATGCGACAGTTACTGATAGTGACGTTCGTG
AGCTGTTTGAAGATGTTGGTACTCTCGTTCAGTCCCATTTGGTTCGTCCG
GGAATCGCTGAAGTTGTTTACAAGAATCTGAATGATGCGGAAGATGCAGT
GGAAACTTATCACAATCGTCAACTCGACGGACGCCCAATGAAAGTTATGC
TGGTAAAACCTCGCAACTCAAAGCCAACTTATGGTAGAATGGCCGACCCT
GATGATTTAGATATCGATGTGGTTCACAAGGCTTTGTTCAGGCGTTAAAT
AAATGAAAACTACCCTGAGTTGCTAGCACATTTATTTTGAATTACTCCCA
CTCGACATTAGATATACCCTCAATTCACTAAATAATATTTCTTTTG
>CL25.Contig2_All
AATAGAAGTGGTATAAATTCTTACTAAGTAATCGTCGTGTCAAACATTAA
ATTAAGCGAGCAAACCAGATATAATTCTCATTCGTGCAGCATAAGCAATT
AGATCGCATCAAGATGGATAAAACTGAAATGAGTTTGGATGACTTAATCA
AGATAAACAAGAAATCTAAGACTACGAAGAAAACAAAAGGCTCTGGCCAA
GGGACTATGCTCAAAGGAAGTCCAAAAAAGAAGAAACCAGGAGTATCAGC
AAACATAAAGAGACTGTCACCGAAGAAAAAAGGGCCTGTGCTAGATGCTC
GCACCAAAATCATCCAAAAGAATCGTACAAAGATACGAGATGCTCGCGAA
CGAATTGCTGAGAATATTAAGAAAAACTTGAAGGATGCTCGCTCGCTGTT
GTCGCGTGAAAATTCAAGGAAAGTGCAAAAGAAAATTACTATTCCTCGCA
GTCGTCCCAATCAAGGCTTGAAGACAGACGATGATCTTTTGATGGATGAA
GACGATTATGAAATGGAAGGCCTGGACAATTTTAAGCTGAAGCCCGTGGG
CAGCATCAAGTTGACGGTTCAAAATGAAATGTATCGATCAGCGCCACCAA
AAACAATGCCAAAGTTGCCACACTTTAGTATCGGCCAAAGTCATGATCGA
TTGTCGCCTACGTTGGATCCATTTGATTGCTACGTCGTTCCCAGTCGTCC
ACTATTACCACTGCCTTCAAGACCAGAACGTGTCGAACGCTATCAACCAG
GCCGATCAATGAGCGCTCATATGGATGCTTATTCAGAACCGCGAAAAAGT
ATTTTGAGATCGACCCGCGATGAACATGATGACAGATTCGATAGTGACCG
CTATGACGCATCACAGCGTTATGTCCCTTCAACATCTGAAGGCGTTCGAT
CACGATTATATAATGAATCAAGAGATCGCACTGAATCGGCCGGAATATTT
GCAAAGTTGCCGTCAAATCGAGCTCCATCTCCACCGCCCAATGGTTATCG
CATCATTGTATCCAATCTAAATGCGACAGTTACTGATAGTGACGTTCGTG
AGCTGTTTGAAGATGTTGGTACTCTCGTTCAGTCCCATTTGGTTCGTCCG
GGAATCGCTGAAGTTGTTTACAAGAATCTGAATGATGCGGAAGATGCAGT
GGAAACTTATCACAATCGTCAACTCGACGGACGCCCAATGAAAGTTATGC
TGGTAAAACCTCGCAACTCAAAGCCAACTTATGGTAGAATGTAAGTAGTC
TTTATTGAGGTTCAAGCAATATTTCCTGAATAGAAATATTTAATTAAAAA
AAAATGTATTCAAAATAAAATAATTTTGCTTCACAATAGCCCTTAAAAAA
ATTCTTCCTGAAATCTCTTGCTAATCACTTCATCGATCATGTAGATTGTA
GAGTGTAGATAGTTTTAAGGCTTTCATTTAGCCATAATTTTTCTAATCAT
TGCATTTTACTTCATATTTTTTTCTGATACGAAAGGGCCGACCCTGATGA
TTTAGATATCGATGTGGTTCACAAGGCTTTGTTCAGGCGTTAAATAAATG
AAAACTACCCTGAGTTGCTAGCACATTTATTTTGAATTACTCCCACTCGA
CATTAGATATACCCTCAATTCACTAAATAATATTTCTTTTG
>CL26.Contig1_All
GTTAGTGCTGCCAATTTTTAGCGCTTACAAACATTTTTAAAAGTAATCTC
GAGCGACTGAAACTTGCCGTAAGACACGTAAAATTTAAAGTTCACTGAAA
TAAGAGAGAGAGAGAGAGAGAAAGCAGTGGTTTATTGAATTTTCGGCCGA
AGCAACGCTTTGCTGAGTATATAATTTTTTCAGTAATTCACACGGCAAAT
TGTCATTTGAGGAAAATTTCTGATGATGTGGAAAATATTTACAATTTTGA
TTCTGGGTTTGATGCTTTCGGCAGCTTATGATCCGGAAGACAAAGAAATC
GAATCCATTATTCCACAGCCAGGAAATTTTGAAGCATTTTATCCGCGCGA
AATGAATGGAATATCAAATTCAGCTGCTAGAGCAGCTCATAACCATGGTA
GCTTCTTTCAATATCGCAATCCAGCTCTCATTGATATCAGAAATTCAGCA
GCATACGGTTTCAGATTTGACGGAAAACGCCGATTTAACTTTGACTAACG
CACTCAGATCATTCTTTCGCGGACTCACCATGGAAATTCCTAGATAAATG
CTCATTAAATTATACTTCTGAAATTTAATAATAAATCAACAATGTTCATT
AAG
>CL26.Contig2_All
GTTAGTGCTGCCAATTTTTAGCGCTTACAAACATTTTTAAAAGTAATCTC
GAGCGACTGAAACTTGCCGTAAGACACGTAAAATTTAAAGTTCACTGAAA
TAAGAGAGAGAGAGAGAGAGAAAGCAGTGGTTTATTGAATTTTCGGCCGA
AGTAATTCACACGGCAAATTGTCATTTGAGGAAAATTTCTGATGATGTGG
AAAATATTTACAATTTTGATTCTGGGTTTGATGCTTTCGGCAGCTTATGA
TCCGGAAGACAAAGAAATCGAATCCATTATTCCACAGCCAGGAAATTTTG
AAGCATTTTATCCGCGCGAAATGAATGGAATATCAAATTCAGCTGCTAGA
GCAGCTCATAACCATGGTAGCTTCTTTCAATATCGCAATCCAGCTCTCAT
TGATATCAGAAATTCAGCAGCATACGGTTTCAGATTTGACGGAAAACGCC
GATTTAACTTTGACTAACGCACTCAGATCATTCTTTCGCGGACTCACCAT
GGAAATTCCTAGATAAATGCTCATTAAATTATACTTCTGAAATTTA
>CL27.Contig1_All
AAACTTGTTGGACGGCAGAGATTTGAAAATGATGTGAGAAAAAAAATACT
AAAAAATGTGCCGGTTTGGTTCTGACGTCACTGATGTCTGCTTGTTGTGA
ATTATCCAGCACATGTGTCTGTACGGCCGGCATTTCTGGCGCTCGCGTTC
GTGATTGTGAGCGACGTTTATTATCGTCATTCACAAATTGTGGACCGAAT
AAATTCGAGTTGGGACTAGCTGTGATATGCATCTGAGCGGAACCATTTTC
GCGCTGCGACTGTTGTGATGCAAAAAATCCATCATAGATAACGAAATTAT
TCATTTGTGGAATTTTTTGAGTGAGAGCATAATGTTTACGCAAAAATCCC
AAAAGTTTCTCACTCGGTCGATCGATGGCGAGCTGCTCTGGTAACAAATT
TTCATTGTCCAACATATATTCAAATAATATTTTTCCCAATCCACTTCTCT
GTCGCGACTCGTGAATGTAAAAGTCCAGAACGCATGGAGCATTTACATGT
TTTGTGTCGCCAAATTTATCAAACACATAAAGTGATTTGCGGCCAATTTT
CAAGAGTCCAACTACGAGGCCATTCTTATCATTATCCTCAGTCATCAAAT
AAATGACCTGCTCCTCTGTATTTCTCAAGCGGTCAGCAGTAGTCACGGGC
TGATTAAGGCCTTGAGCCGCAGCTGATGCCTGTCCAACTGCGTTAATTAT
CTCGGCAACATATGCCGTCGTGTCAAGTGCTGTTCGTCGATCAGGAGCTG
CGAAGCCAGCTGGCAACAATGAATTACCAACACGACTAATGTTGTTCTTG
AAGATCTTTGAAATGTTAAAACGAAAATCCATCGCAATTTGTTTTTTGTT
TCCTTTACTTTTGCTTTTCACGAATACTGGTTGTGATTATTTTATTGCAC
TAGAATGTTATTGCACAAATCTCTCGCTGAATTTAATGTACTTTATATTC
TGATCAATTATTGAAGTCAAAAGCGCGACAACGATGCCGAAATGAAACTC
GATGTGCATTCACGAATGGTTT
>CL27.Contig2_All
CACGAACAGCAGAACATTGAAAGGATATTTTTTGTTCCTTTTATAACAAA
ATCAATCAGTTCAAGTCAAAAAAAATTATTCTACAGTTTTCTTAAAGGGC
GTATGAGAATCCTAAAGTATATTGAGGCAGCACAAGCATAAGCATTACTT
TTCTTTGAGATGTGACAATAGCAAACAACAAATTGCTTCACAATTTTCTT
ATTTACATGTTTCCTTTTATGATTTTCACTTTAGTTTCACAAATCTCTTT
TAGAGACTTTTAAAGGAAAATTAGTTTAGTGCTAAACGATGTGAGCGATA
AGAGAGAGAGAGAGAGAGACAAATACGGATCAACTCTTGTTTGGGTTGTT
TTAGGAATGAAAGAAAAGAAAAAAAAAAATCAACAAACGTCTGCTTTCTA
ATAATTTAATGGAAGTCAAATTTCAAAGCTTTTTTTTTTAAGACTCAACT
TTAAAACTCAACACTTCTAGTCAATTTGATTGTGCAACAAAAATTGTGCA
TCCAGATTTTCAACATAAAAAAGCATTTTTGGTAATATTAATTTCAGATT
AAGTTAATTTTTTATCTCAATTTCCTACTGAAAAAAAAAAAAAAAAATGC
TCTACTTGATTTATCAAAAGAAACTATTTGATTCCTGCACATTCCAAGAT
AAAGCACGACTTTGTGTTTGTATCCATCAAGCCCATTCATCGATGAGCAA
GTATCCAATTCTATGTAATTTACCACAATCGATTATGATAGAACTTCAAA
TCAAAGAATCCATCCTGAGTGTGAGTGTGTTCGGAATCGCGTGAATGAAC
CGATTCGTTATCATTTAAATGTTCGTGAGTACTTGAACGACTTGAAACGC
CAATTGGTCGATTTATTTTAACGACACCGAATCCTTTATCATCCATCTGA
TCAAATTCAATGATATCATTTTGTCCGACAACAATACTCGATATATTCTT
TTTTCCTGTTGCACGTTTATTGTAGTAAGGAATTGGACTCACTCTAGATT
GTGGTTGTGGAGTCGGTTGTTGAAGATGTCGCTGATGATCCCTGAAATAT
TGCTGACCATTTTGGGACTCAGAATCATCGTAATAATCATTCGGCTGATG
ATGCTGATAGTATCCAGTGCCATTTAATGGAACATCAGCATCAACTTGAT
CTTCACTAAACTTCACATGCTCCGATGGTGTCACGGAATGTGGTGGCGAA
GCTGGCATCTCATCATCTAATTTAACATCAAGCACTTGCATATCGCGTGC
AATTTCATCAACAGTTGATTTGACTTCAGCATGATTAATGGTCTCATCGC
TTGCAGTGGTTTGATCATGATTGGACTTGCTGGGATGGGAATTGGTTAAA
TGGAGTGCACCGCGAAAACGAAATGTGTGGAGAAGAAGATTTTCAGAGAT
GAAATAATATTTTGAGGTTATGATTGTACAAAAAGATTTTCCAAAATTTT
TTAATTGTGATAGATCACAAAAATAAAAAAAAATTTAACGGGCAAGAAAA
ATTGTGAAATTTTCGGAAGAAAATAAATAAATTATAGCGCTTTAAGCGGG
TTAATAAATTAATTAATGTAAAATTAATTGGAAACAATTAAAACTTGTTG
GACGGCAGAGATTTGAAAATGATGTGAGAAAAAAAATACTAAAAAATGTG
CCGGTTTGGTTCTGACGTCACTGATGTCTGCTTGTTGTGAATTATCTAGC
TGTGATATGCATCTGAGCGGAACCATTTTCGCGCTGCGACTGTTGTGATG
CAAAAAATCCATCATAGATAACGAAATTATTCATTTGTGGAATTTTTTGA
GTGAGAGCATAATGTTTACGCAAAAATCCCAAAAGTTTCTCACTCGGTCG
ATCGATGGCGAGCTGCTCTGGTAACAAATTTTCATTGTCCAACATATATT
CAAATAATATTTTTCCCAATCCACTTCTCTGTCGCGACTCGTGAATGTAA
AAGTCCAGAACGCATGGAGCATTTACATGTTTTGTGTCGCCAAATTTATC
AAACACATAAAGTGATTTGCGGCCAATTTTCAAGAGTCCAACTACGAGGC
CATTCTTATCATTATCCTCAGTCATCAAATAAATGACCTGCTCCTCTGTA
TTTCTCAAGCGGTCAGCAGTAGTCACGGGCTGATTAAGGCCTTGAGCCGC
AGCTGATGCCTGTCCAACTGCGTTAATTATCTCGGCAACATATGCCGTCG
TGTCAAGTGCTGTTCGTCGATCAGGAGCTGCGAAGCCAGCTGGCAACAAT
GAATTACCAACACGACTAATGTTGTTCTTGAAGATCTTTGAAATGTTAAA
ACGAAAATCCATCGCAATTTGTTTTTTGTTTCCTTTACTTTTGCTTTTCA
CGAATACTGGTTGTGATTATTTTATTGCACTAGAATGTTATTGCACAAAT
CTCTCGCTGAATTTAATGTACCTACTTTATATTCTGATCAATTATTGAAG
TCAAAAGCGCGACAACGATGCCGAAATGAAACTCGATGTGCATTCACGAA
TGGTTT
>CL27.Contig3_All
CATTTATTGATATTGAAGATGTTGTCAAAAGCTCTGTTGAGCAATTCCTT
AAAAATCGCTTTAGAAAATACTGAACGCAATTTATTTCTTAATAATCTTC
CTTTATTAGTCATCAATGTGAGTATCTAGAGATTAATTACAAAAAAAGTG
GCAGAAGGAAGTTTTTTTTGCTCAGTTAATTACACAATTTCATTGTTTTA
ATTTTTACTTTTTAGTATGTTTGTAGCGTCTTATTTTCTTTTTAATTTCC
TTTTATCTAATACCACGAATTTGATTCAAATATTTATTTTTTAATCCAAG
GAGATTCTTTTATTTATAGAATGTAATTATCGATATTTGGTGCACTGCAA
AAAGAGAAAGATTTTGTAAAGAACAAACTGATAACAGTCAAACAAATTCC
ACCTTATCAAAACCGAAAAAAAAAAAAAATATTTAAGAAAATTAAGCACC
AATGAAAGAAAAGAAAAAAAAAATCAACAAACGTCTGCTTTCTAATAATT
TAATGGAAGTCAAATTTCAAAGCTTTTTTTTTAAGACTCAACTTTAAAAC
TCAACACTTCTAGTCAATTTGATTGTGCAACAAAAATTGTGCATCCAGAT
TTTCAACATAAAAAAGCATTTTTGGTAATATTAATTTCAGATTAAGTTAA
TTTTTTATCTCAATTTCCTACTGAAAAAAAAAAAAAAATGCTCTACTTGA
TTTATCAAAAGAAACTATTTGATTCCTGCACATTCCAAGATAAAGCACGA
CTTTGTGTTTGTATCCATCAAGCCCATTCATCGATGAGCAAGTATCCAAT
TCTATGTAATTTACCACAATCGATTATGATAGAACTTCAAATCAAAGAAT
CCATCCTGAGTGTGAGTGTGTTCGGAATCGCGTGAATGAACCGATTCGTT
ATCATTTAAATGTTCGTGAGTACTTGAACGACTTGAAACGCCAATTGGTC
GATTTATTTTAACGACACCGAATCCTTTATCATCCATCTGATCAAATTCA
ATGATATCATTTTGTCCGACAACAATACTCGATATATTCTTTTTTCCTGT
TGCACGTTTATTGTAGTAAGGAATTGGACTCACTCTAGATTGTGGTTGTG
GAGTCGGTTGTTGAAGATGTCGCTGATGATCCCTGAAATATTGCTGACCA
TTTTGGGACTCAGAATCATCGTAATAATCATTCGGCTGATGATGCTGATA
GTATCCAGTGCCATTTAATGGAACATCAGCATCAACTTGATCTTCACTAA
ACTTCACATGCTCCGATGGTGTCACGGAATGTGGTGGCGAAGCTGGCATC
TCATCATCTAATTTAACATCAAGCACTTGCATATCGCGTGCAATTTCATC
AACAGTTGATTTGACTTCAGCATGATTAATGGTCTCATCGCTTGCAGTGG
TTTGATCATGATTGGACTTGCTGGGATGGGAATTGGTTAAATGGAGTGCA
CCGCGAAAACGAAATGTGTGGAGAAGAAGATTTTCAGAGATGAAATAATA
TTTTGAGGTTATGATTGTACAAAAAGATTTTCCAAAATTTTTTAATTGTG
ATAGATCACAAAAATAAAAAAAAATTTAACGGGCAAGAAAAATTGTGAAA
TTTTCGCAAGAAAATAAATAAATTATAGCGCTTTAAGCGGGTTAATAAAT
TAATTAATGTAAAATTAATTGGAAACAATTAAAACTTGTTGGACGGCAGA
GATTTGAAAATGATGTGAGAAAAAAAATACTAAAAAATGTGCCGGTTTGG
TTCTGACGTCACTGATGTCTGCTTGTTGTGAATTATCTAGCTGTGATATG
CATCTGAGCGGAACCATTTTCGCGCTGCGACTGTTGTGATGCAAAAAATC
CATCATAGATAACGAAATTATTCATTTGTGGAATTTTTTTGAGTGAGAGC
ATAATGTTTACGCAAAAATCCCAAAAGTTTCTCACTCGGTCGATCGATGG
CGAGCTGCTCTGGTAACAAATTTTCATTGTCCAACATATATTCAAATAAT
ATTTTTCCCAATCCACTTCTCTGTCGCGACTCGTGAATGTAAAAGTCCAG
AACGCATGGAGCATTTACATGTTTTGTGTCGCCAAATTTATCAAACACAT
AAAGTGATTTGCGGCCAATTTTCAAGAGTCCAACTACGAGGCCATTCTTA
TCATTATCCTCAGTCATCAAATAAATGACCTGCTCCTCTGTATTTCTCAA
GCGTTCAGCAGTAGTCACGGGCTGATTAAGGCCTTGAGCCGCAGCTGATG
CCTGTCCAACTGCGTTAATTATCTCGGCAACATATGCCGTCGTGTCAAGT
GCTGTTCGTCGATCAGGAGCTGCGAAGCCAGCTGGCAACAATGAATTACC
AACACGACTAATGTTGTTCTTGAAGATCTTTGAAATGTTAAAACGAAAAT
CCATCGCAATTTGTTTTTTGTTTCCTTTACTTTTGCTTTTCACGAATACT
GGTTGTGATTATTTTATTGCACTAGAATGTTATTGCACAAATCTCTCGCT
GAATTTAATGTACTTTATATTCTGATCAATTATTGAAGTCAAAAGCGCGA
CAACGATGCCGAAATGAAACTCGATGTGCATTCACGAATGGTTTTCTT
>CL27.Contig4_All
CACGAACAGCAGAACATTGAAAGGATATTTTTTGTTCCTTTTATAACAAA
ATCAATCAGTTCAAGTCAAAAAAAATTATTCTACAGTTTTCTTAAAGGGC
GTATGAGAATCCTAAAGTATATTGAGGCAGCACAAGCATAAGCATTACTT
TTCTTTGAGATGTGACAATAGCAAACAACAAATTGCTTCACAATTTTCTT
ATTTACATGTTTCCTTTTATGATTTTCACTTTAGTTTCACAAATCTCTTT
TAGAGACTTTTAAAGGAAAATTAGTTTAGTGCTAAACGATGTGAGCGATA
AGAGAGAGAGAGAGAGAGACAAATACGGATCAACTCTTGTTTGGGTTGTT
TTAGGAATGAAAGAAAAGAAAAAAAAAAATCAACAAACGTCTGCTTTCTA
ATAATTTAATGGAAGTCAAATTTCAAAGCTTTTTTTTTTAAGACTCAACT
TTAAAACTCAACACTTCTAGTCAATTTGATTGTGCAACAAAAATTGTGCA
TCCAGATTTTCAACATAAAAAAGCATTTTTGGTAATATTAATTTCAGATT
AAGTTAATTTTTTATCTCAATTTCCTACTGAAAAAAAAAAAAAAAAATGC
TCTACTTGATTTATCAAAAGAAACTATTTGATTCCTGCACATTCCAAGAT
AAAGCACGACTTTGTGTTTGTATCCATCAAGCCCATTCATCGATGAGCAA
GTATCCAATTCTATGTAATTTACCACAATCGATTATGATAGAACTTCAAA
TCAAAGAATCCATCCTGAGTGTGAGTGTGTTCGGAATCGCGTGAATGAAC
CGATTCGTTATCATTTAAATGTTCGTGAGTACTTGAACGACTTGAAACGC
CAATTGGTCGATTTATTTTAACGACACCGAATCCTTTATCATCCATCTGA
TCAAATTCAATGATATCATTTTGTCCGACAACAATACTCGATATATTCTT
TTTTCCTGTTGCACGTTTATTGTAGTAAGGAATTGGACTCACTCTAGATT
GTGGTTGTGGAGTCGGTTGTTGAAGATGTCGCTGATGATCCCTGAAATAT
TGCTGACCATTTTGGGACTCAGAATCATCGTAATAATCATTCGGCTGATG
ATGCTGATAGTATCCAGTGCCATTTAATGGAACATCAGCATCAACTTGAT
CTTCACTAAACTTCACATGCTCCGATGGTGTCACGGAATGTGGTGGCGAA
GCTGGCATCTCATCATCTAATTTAACATCAAGCACTTGCATATCGCGTGC
AATTTCATCAACAGTTGATTTGACTTCAGCATGATTAATGGTCTCATCGC
TTGCAGTGGTTTGATCATGATTGGACTTGCTGGGATGGGAATTGGTTAAA
TGGAGTGCACCGCGAAAACGAAATGTGTGGAGAAGAAGATTTTCAGAGAT
GAAATAATATTTTGAGGTTATGATTGTACAAAAAGATTTTCCAAAATTTT
TTAATTGTGATAGATCACAAAAATAAAAAAAAATTTAACGGGCAAGAAAA
ATTGTGAAATTTTCGGAAGAAAATAAATAAATTATAGCGCTTTAAGCGGG
TTAATAAATTAATTAATGTAAAATTAATTGGAAACAATTAAAACTTGTTG
GACGGCAGAGATTTGAAAATGATGTGAGAAAAAAAATACTAAAAAATGTG
CCGGTTTGGTTCTGACGTCACTGATGTCTGCTTGTTGTGAATTATCTGAT
TCAAGCTGCACTGCGGTCTTGGTGCGCCATAACGTCCCAGCACATGTGTC
TGTACGGCCGGCATTTCTGGCGCTCGCGTTCGTGATTGTGAGCGACGTTT
ATTATCGTCATTCACAAATTGTGGACCGAATAAATTCGAGTTGGGACTAG
CTGTGATATGCATCTGAGCGGAACCATTTTCGCGCTGCGACTGTTGTGAT
GCAAAAAATCCATCATAGATAACGAAATTATTCATTTGTGGAATTTTTTG
AGTGAGAGCATAATGTTTACGCAAAAATCCCAAAAGTTTCTCACTCGGTC
GATCGATGGCGAGCTGCTCTGGTAACAAATTTTCATTGTCCAACATATAT
TCAAATAATATTTTTCCCAATCCACTTCTCTGTCGCGACTCGTGAATGTA
AAAGTCCAGAACGCATGGAGCATTTACATGTTTTGTGTCGCCAAATTTAT
CAAACACATAAAGTGATTTGCGGCCAATTTTCAAGAGTCCAACTACGAGG
CCATTCTTATCATTATCCTCAGTCATCAAATAAATGACCTGCTCCTCTGT
ATTTCTCAAGCGGTCAGCAGTAGTCACGGGCTGATTAAGGCCTTGAGCCG
CAGCTGATGCCTGTCCAACTGCGTTAATTATCTCGGCAACATATGCCGTC
GTGTCAAGTGCTGTTCGTCGATCAGGAGCTGCGAAGCCAGCTGGCAACAA
TGAATTACCAACACGACTAATGTTGTTCTTGAAGATCTTTGAAATGTTAA
AACGAAAATCCATCGCAATTTGTTTTTTGTTTCCTTTACTTTTGCTTTTC
ACGAATACTGGTTGTGATTATTTTATTGCACTAGAATGTTATTGCACAAA
TCTCTCGCTGAATTTAATGTACCTACTTTATATTCTGATCAATTATTGAA
GTCAAAAGCGCGACAACGATGCCGAAATGAAACTCGATGTGCATTCACGA
ATGGTTT
>CL28.Contig1_All
GGCATGTTATCGTATTTGAATTATGCATTAAAGTCTAAGAGATGGAAAGT
GGACGCAACATAAAACAAATATTTTTTTTTTCTTTTGCTTTTGTTCCGTG
TTCGAGCCGAGATTAAAACGGATATTCTGAAACTAAAAGATAAATTTTCG
CAACACTTGAGCCACTTGGTTGTCTATTTCCACTGTATACATTCATCGTG
AGCTCTAATTCGATGTCTTGCGGTCCATCGAGTCTCTGCATTAGCAACAG
ATTGACGCCTTGCTGTATTTTCTTCAAACTGAAGAAATGCTCATTAACTG
CTTCAATATTTGGCGGTGCATGAATGTCGATAATCTTTAAATCGAAATCC
AAATCCTGTGTCCAAACAGTCGTTTGCAGATTGAATAGCGCAGTTCCATG
AATCGGCACAGTCATATTTGGCACCATGGAAATGAAATTGAAAGAATAAC
TCGTTGGTTTCCTAAAGCACTCATAATCCTCATGGTCACAGAGCATGTTT
ATTCGTTTGCATCGATGTTTACGATCAGGATCTCTCATGTATCCATACGG
ACAAGTGATTGGTATGCAACGGAAACTGCCGCGGAGATTGGTGCAAATGT
CATTTCTATCGCGGCACACTCCTGGCGTTTCTTTGCATTCATCAATATCT
TCGCATGACCTAGAGTCTGTACCAATTCTGTATCCTTCGGGACAATTGCA
TCGATATGAGCCGGGTATATTTTCACAGATCCCCACGCAAAGTCTATAAG
TTTTATGTAATTCGCATTCATTGACATCATCGCATGTACGATTGTTGGCA
TTCAATTTGAAACCAGCCTCGCAGCCACATTTGTAGGAGCCCCAATAATT
TATACAGCGGTGCTGACATAGACCAGGATACTCTTGGCATTCGTCCACAT
CCACGCATTTTCTATCGTCGTTATCCTCATTTTTAAAGCCCGCTTTGCAG
TGGCAGCGATACGAGCCAATGCTATTAATGCAGTCAGCATTTGAGGGACA
AGGTCGTCGGTCCTTGTAAAATTCGCACTCATTTATGTCCTCACAGTTTC
TGTTATTTGTCGATACGAAGCCAGCTGGACAAACGCAAGCATAACCTCCT
GGCTTGTTCTTGCAAGTTTGTTGTGGTCCACAAATTGCTTCTCTCGCGGC
ACATTCATCAATATCGACACATTGCGTACTATCTGGACTCAGCTGAAAGC
CCGCTTGACAATTAACTGAATTCAGGCAACGGTAGCCCCCATTACTGTTT
ATACATTTCTGATGTCGAGCGCACGGATTTCTCACCTCGCATTCGTTAAT
GTCAACGCAAGCACCGAGAGCATTACGCTCAAAGCCCGGCATGCAAGGTG
TTGGATTATTAAATGACTGATATTGTGCAACATTTGGTCGCCTTGTGGTT
GTTGTTGTTGTCGTAGTTGTAGTGGTTGATGTTGTCGTCCGTTGCTTTCT
CACACAACGGAAACTGCCTTTAGTGTTGTGACATTCATATGGATCAACGC
AATTATGTGTTCTGAGAGTACATTCGTCGTCATCATCGCAATTCAACGTT
TCCGCATTGAAAGTGTATCCGGTACCGCAACTCTGCGTGCGAATGCAACG
ATAAGAGCCGATTGTGTTATCACATCGCTGACTTTCCAAGCATTCGTGAT
TATTGATTTGACACTCATTAATATCCTCGCAAGCATTTGTGAGGGGATCC
AATGTAAATCCAATTTTACAGTCACATCGAAAAGCTCCTGCCAAGTTTAT
ACAAACTTGGTTGGCATCGCAAGCTTCTTTGTCGTAACTGCACTCGTCAA
TGTCAACACATTGACCTTTGAACATATGATAACCGTCAGCACACTTGAGT
GGCATGTTAGATTGCTGAGTTGGCTTCTTAGGCTTAGTACTAATGGGAAC
GCACTCGAACGAGCCAATTGTATTGATGCATTTATATCCATCGTCACATG
AATCAGAATCCAATTGGCATTCATTGATATCTTCACACAGTTTCGTTTCC
GCAATGTATTTCAATCCCGGTAAGCATTTTTCCACAATTTTTTCCTGACA
TTTATAGCTGCCACGTGTGTTCAAGCACAATTCTGTTTGCCGATTACAAT
CATCAATGCTCTCCGCACATTCATTGATATCGACACATTGATCGATTCTT
GCTTGATAGCGGAAACCTTCATTGCATTGGTCGCTTCGATCACTTGTAAT
GATGTCGTAGCATTT
>CL28.Contig2_All
GGCATGTTATCGTATTTGAATTATGCATTAAAGTCTAAGAGATGGAAAGT
GGACGCAACATAAAACAAATATTTTTTTTTTCTTTTGCTTTTGTTCCGTG
TTCGAGCCGAGATTAAAACGGATATTCTGAAACTAAAAGATAAATTTTCG
CAACACTTGAGCCACTTGGTTGTCTATTTCCACTGTATACATTCATCGTG
AGCTCTAATTCGATGTCTTGCGGTCCATCGAGTCTCTGCATTAGCAACAG
ATTGACGCCTTGCTGTATTTTCTTCAAACTGAAGAAATGCTCATTAACTG
CTTCAATATTTGGCGGTGCATGAATGTCGATAATCTTTAAATCGAAATCC
AAATCCTGTGTCCAAACAGTCGTTTGCAGATTGAATAGCGCAGTTCCATG
AATCGGCACAGTCATATTTGGCACCATGGAAATGAAATTGAAAGAATAAC
TCGTTGGTTTCCTAAAGCACTCATAATCCTCATGGTCACAGAGCATGTTT
ATTCGTTTGCATCGATGTTTACGATCAGGATCTCTCATGTATCCATACGG
ACAAGTGATTGGTATGCAACGGAAACTGCCGCGGAGATTGGTGCAAATGT
CATTTCTATCGCGGCACACTCCTGGCGTTTCTTTGCATTCATCAATATCT
TCGCATGACCTAGAGTCTGTACCAATTCTGTATCCTTCGGGACAATTGCA
TCGATATGAGCCGGGTATATTTTCACAGATCCCCACGCAAAGTCTATAAG
TTTTATGTAATTCGCATTCATTGACATCATCGCATGTACGATTGTTGGCA
TTCAATTTGAAACCAGCCTCGCAGCCACATTTGTAGGAGCCCCAATAATT
TATACAGCGGTGCTGACATAGACCAGGATACTCTTGGCATTCGTCCACAT
CCACGCATTTTCTATCGTCGTTATCCTCATTTTTAAAGCCCGCTTTGCAG
TGGCAGCGATACGAGCCAATGCTATTAATGCAGTCAGCATTTGAGGGACA
AGGTCGTCGGTCCTTGTAAAATTCGCACTCATTTATGTCCTCACAGTTTC
TGTTATTTGTCGATACGAAGCCAGCTGGACAAACGCAAGCATAACCTCCT
GGCTTGTTCTTGCAAGTTTGTTGTGGTCCACAAATTGCTTCTCTCGCGGC
ACATTCATCAATATCGACACATTGCGTACTATCTGGACTCAGCTGAAAGC
CCGCTTGACAATTAACTGAATTCAGGCAACGGTAGCCCCCATTACTGTTT
ATACATTTCTGATGTCGAGCGCACGGATTTCTCACCTCGCATTCGTTAAT
GTCTTGGAAAAGAAGAAAAATTTTTTTTTGGGATAATGAAGGCAAATTAT
GTAAAGCAACCCGTGGTGGTGCGGAAAAAGTTTGCTATGTAGCGATGAGA
GACAATAAGAAGAACGAATGACAAAAAAATATTTATAAAACTTTAACGGA
TCCTCGTTGTTGCAACGCAAGCACCGAGAGCATTACGCTCAAAGCCCGGC
ATGCAAGGTGTTGGATTATTAAATGACTGATATTGTGCAACATTTGGTCG
CCTTGTGGTTGTTGTTGTTGTCGTAGTTGTAGTGGTTGATGTTGTCGTCC
GTTGCTTTCTCACACAACGGAAACTGCCTTTAGTGTTGTGACATTCATAT
GGATCAACGCAATTATGTGTTCTGAGAGTACATTCGTCGTCATCATCGCA
ATTCAACGTTTCCGCATTGAAAGTGTATCCGGTACCGCAACTCTGCGTGC
GAATGCAACGATAAGAGCCGATTGTGTTATCACATCGCTGACTTTCCAAG
CATTCGTGATTATTGATTTGACACTCATTAATATCCTCGCAAGCATTTGT
GAGGGGATCCAATGTAAATCCAATTTTACAGTCACATCGAAAAGCTCCTG
CCAAGTTTATACAAACTTGGTTGGCATCGCAAGCTTCTTTGTCGTAACTG
CACTCGTCAATGTCAACACATTGACCTTTGAACATATGATAACCGTCAGC
ACACTTGAGTGGCATGTTAGATTGCTGAGTTGGCTTCTTAGGCTTAGTAC
TAATGGGAACGCACTCGAACGAGCCAATTGTATTGATGCATTTATATCCA
TCGTCACATGAATCAGAATCCAATTGGCATTCATTGATATCTTCACACAG
TTTCGTTTCCGCAATGTATTTCAATCCCGGTAAGCATTTTTCCACAATTT
TTTCCTGACATTTATAGCTGCCACGTGTGTTCAAGCACAATTCTGTTTGC
CGATTACAATCATCAATGCTCTCCGCACATTCATTGATATCGACACATTG
ATCGATTCTTGCTTGATAGCGGAAACCTTCATTGCATTGGTCGCTTCGAT
CACTTGTAATGATGTCGTAGCATTT
>CL29.Contig1_All
GATTCACTCTACATGCCTGGTTCCCTTCATAAAGTCTCAAATGCGAGACA
AGACAAGCACTCCATTGATGCCATGTGCCGTGGAAGAAGTAGTAGTGACC
TAGCCCTCATATCCATCGCATGCAATCGTTGCAATTCGTATCCACCGACC
CCGTTGCTCTCTTCGCCAGACGCCGATAGAAGCGAGTAGTTTACTTCAAC
TTCTTCTTGGGGCGGAGCTGGTTGGTGTGACCGCACTTCTTCTTGCGGCA
GTTGACAGCCCTCGGTGGCAGACGTGCGTAGCACTTGCGGCAGATCATCT
TGTCGCAGTTGTACTTGGAGGCAAGCGCCTTCAGCGAAGGCTCAATGATA
CCACCACGGAGACGGAGGACCAAGTGGAGGGTTGACTCCTTCTGGATGTT
GTAGTCGGACAGAGTGCGGCCATCCTCGAGTTGCTTTCCG
>CL29.Contig2_All
ACTATCACCCTTGAGGTGGAGTCTTCTGACACCATCGACAATGTCAAGTC
CAAGATCCAGGACAAGGAGGGAATTCCCCCGGACCAACAGCGTCTCATCT
TCGCTGGAAAGCAGCTTGAGGATGGCCGCACCCTTTCCGACTACAACATC
CAGAAGGAGTCTACTCTCCACCTGGTCCTTCGTCTCCGTGGTGGTATCAT
TGAGCCTTCCCTGAAGGCCCTTGCCTCCAAGTACAACTGCGACAAGGCCA
TCTGCCGCAAGTGCTACGCTCGTCTCCCTCCCCGTGCCACCAACTGCCGC
AAGAAGAAGTGCGGTCACACCAACCAGCTCCGCCCCAAGAAGAAGCTGAA
ATAGGCTACTCGCTTACGGCTGGCGTGTTATGTTCGACGACAGAAGAGGA
CTCGGACATGGGAGTTGTTTTTGGTGGATTACTACGGCGTCCTCGTATGA
TAGGTAGCGGGAAATGCCAACTCTGCCATGTTTGAATGAAAG
>CL29.Contig3_All
TTCCCGCTACCTATCATACGAGTACGCCGTAGTAATCCACCAAAAACAAC
TCCCATGTCCGAGTCCTCTTCTGTCGTCGAACATAACACGCCAGCCGTAA
GCGAGTAGCCTATTTCAGCTTCTTCTTGGGGCGGAGCTGGTTGGTGTGGC
CACACTTCTTTTTGCGGCAGTTGGTGGCACGGGGAGGGAGACGAGCGTAG
CACTTGCGGCAAATTGCCTTCTCGCAGTTGTACTTGGAGGCAAGAGCCTT
AAGGGAGGGCTCGATGATGCCACCACGGAGGCGGAGAACGAGGTGGAGGG
TGGACTCCTTCTGGATGTTGTAGTCGGACAGAGTGCGGCCATCCTCGAGT
TGCTTTCCG
>CL29.Contig4_All
GGCTTTCATTCAAACATGGCAGAGTTGGCATTTCCCGCTACCTATCATAC
GAGGACGCCGTAGTAATCCACCAAAAACAACTCCCATGTCCGAGTCTTCC
TCTGTCGAACAATGCGCGCCAGCCGAGAGCGAGTAGTTTACTTCAGCTTC
TTCTTGGGGCGGAGCTGGTTGGTGTGACCGCACTTCTTCTTGCGGCAGTT
GGTGGCACGGGGAGGGAGACGAGCGTAGCACTTGCGGCAGATGGCCTTGT
CGCAGTTGTACTTGGAGGCAAGCGCCTTCAGCGAAGGCTCAATGATACCA
CCACGGAGACGGAGGACCAAGTGGAGGGTTGACTCCTTCTGGATGTTGTA
GTCGGACAGAGTGCGGCCATCCTCGAGTTGCTTTCCG
>CL30.Contig1_All
AAAGATTTTTGTATCACAATTTTTAAATTTAATAATGGTGTTCGTACGAT
TGTTGTTGTTGTTCATAATGGTGATGATCATGTTCTTGTTGAGCAGGAAC
TTCGACATGGTAAGCCTTTGGCTTTTCAATGTAATGTGGGATGTGCTTTT
CGATTTCGACATGGACATGCTTTTCTACAGGGACATTAACTGGGTATGGG
ATTTCTTTTTCAACAGGATAGGGTACTTCTTTATGAACCGGATAGGGAAC
TGCGTAAGGCACTTTTACTTGTACTTCTACTTTTCTCTCCTTGTAAACAG
GGATTGGGTTATCATAGGGCACATGTACGGGAACCTTGACCTCTTTGTAA
ACTGGAACATGAACTTTCTTTTCATGATAAACTGGATATGGTTTGTCTAC
ATGAACGGCAACAGGACGATCAACATTTACATGGACAGGGTAATGTTCGA
CCTTTTCTACTGGATAGGGATATGGTTTCGAAACCTTAACTTCAACTGGC
ACCTTGACTTCCTTAACTACAGGGCTTGTCAACTTTAACATGAACTGGAT
AGTGAACAACCTATAATAAGGATGAATTTACGATGAATATTTAGCTGTGA
TCATCAGTAAATCAGTTCTAGAGATTACCTTTTCAACAGGGGTACCTAAG
AATTACTAAAAATTGTATTACGATGTTACGTTTA
>CL30.Contig2_All
AAAGATTTTTGTATCACAATTTTTAAATTTAATAATGGTGTTCGTACGAT
TGTTGTTGTTGTTCATAATGGTGATGATCATGTTCTTGTTGAGCAGGAAC
TTCGACATGGTAAGCCTTTGGCTTTTCAATGTAATGTGGGATGTGCTTTT
CGATTTCGACATGGACATGCTTTTCTACAGGGACATTAACTGGGTATGGG
ATTTCTTTTTCAACAGGATAGGGTACTTCTTTATGAACCGGATAGGGAAC
TGCGTAAGGCACTTTTACTTGTACTTCTACTTTTCTCTCCTTGTAAACAG
GGATTGGGTTATCATAGGGCACATGTACGGGAACCTTGACCTCTTTGTAA
ACTGGAACATGAACTTTCTTTTCATGATAAACTGGATATGGTTTGTCTAC
ATGAACGGCAACAGGACGATCAACATTTACATGGACAGGGTAATGTTCGA
CCTTTTCTACTGGATAGGGTTTGTCAACATGAACGATTTTCTCAACTGGG
TAGTGAACGGTTTTCTCAACAGGATATGGTTTCGGAACCTTAACTTCAAC
TGGCACCTTGACTTCCTTAACTACAGGGCTTGTCAACTTTAACATGAACT
GGATAGTGAACAACCTATAATAAGGATGAATTTACGATGAATATTTAGCT
GTGATCATCAGTAAATCAGTTCTAGAGATTACCTTTTCAACAGGGGTACC
TAAGAATTACTAAAAATTGTATTACGATGTTACGTTTA
>CL30.Contig3_All
CGCCAGAAAGACTTCCATGGCTTCCGCTACTATGGTAATTGTCGTGACTT
TCCTTGTGAACGGGAACTTCGACATGGTAAGCCTTTGGCTTTTCAATGTA
ATGTGGGATGTGCTTTTCGATTTCGACATGGACATGTTTTTCTACAGGGA
CTTTAACTGGGTATGGGATTTCTTTTTCAACAGGATAGGGTACTTCTTTA
TGAACCGGATAGGGAACTGCGTAAGGCACTTTTACTTGTACTTCTACTTT
TCTCTCCTTGTAAACAGGGATTGGGTTATCATAGGGCACATGTACGGGAA
CCTTGACCTCTTTGTAAACTGGAACATGAACTTTCTTTTCATGATAAACT
GGATATGGTTTGTCTACATGAACGGCAACAGGACGATCAACATTTACATG
GACAGGGTAATGTTCGACCTTTTCTACTGGATAGGGATATGGTTTCGAAA
CCTTAACTTCAACTGGCACCTTGACTTCCTTAACTACAGGGCTTGTCAAC
TTTAACATGAACTGGATAGTGAACAACCTATAATAAGGATGAATTTACGA
TGAATATTTAGCTGTGATCATCAGTAAATCAGTTCTAGAGATTACCTTTT
CAACAGGGGTACCTAAGAATTACTAAAAATTGTATTACGATGTTACGTTT
A
>CL30.Contig4_All
CGCCAGAAAGACTTCCATGGCTTCCGCTACTATGGTAATTGTCGTGACTT
TCCTTGTGAACGGGAACTTCGACATGGTAAGCCTTTGGCTTTTCAATGTA
ATGTGGGATGTGCTTTTCGATTTCGACATGGACATGTTTTTCTACAGGGA
CTTTAACTGGGTATGGGATTTCTTTTTCAACAGGATAGGGTACTTCTTTA
TGAACCGGATAGGGAACTGCGTAAGGCACTTTTACTTGTACTTCTACTTT
TCTCTCCTTGTAAACAGGGATTGGGTTATCATAGGGCACATGTACGGGAA
CCTTGACCTCTTTGTAAACTGGAACATGAACTTTCTTTTCATGATAAACT
GGATATGGTTTGTCTACATGAACGGCAACAGGACGATCAACATTTACATG
GACAGGGTAATGTTCGACCTTTTCTACTGGATAGGGTTTGTCAACATGAA
CGATTTTCTCAACTGGGTAGTGAACGGTTTTCTCAACAGGATATGGTTTC
GGAACCTTAACTTCAACTGGCACCTTGACTTCCTTAACTACAGGGCTTGT
CAACTTTAACATGAACTGGATAGTGAACAACCTATAATAAGGATGAATTT
ACGATGAATATTTAGCTGTGATCATCAGTAAATCAGTTCTAGAGATTACC
TTTTCAACAGGGGTACCTAAGAATTACTAAAAATTGTATTACGATGTTAC
GTTTA
>CL31.Contig1_All
TGTTTATATACATACGTATACACCGATCTCTCTTCGATATTTTATTACAA
ATATTTGTGATACAATTCAACATATACATTAGTATATGAGCATATATATA
TATTCCTCATAGAAAATAAAATATAATTTATTTAAATTTTTTGTTTACAA
GAAAAATATTTTTTTTTTCTTATCTTTTAAGGACTAATCTAGAAAATGTT
ACAAATTTAAAGTTGGTCTCTCCCTGATCCCCTGCATAGCAACATCTATC
GTAATAAATGGCTCCAATGGGGAATGGGATGGTTGTGTTGTAAATTTTCT
TGAAGCTTTTGTAAGGAAACTTTACTATTCCTGTTTCTCTCCCACTCTAT
CATATCTCATCCACCTTGCCCTACCACCGTCTCGTCTTGTCCTTTTTGCT
AGTGAATGTTGGACCCTTTTAAGCCATCGTAAGTTATGTGGGGGTATGCT
ATGTGGCGATATGAAGGAAAATTGTTGGTCTTTTGTTATTTGCGGGCTGC
CGACCAACAAATTGCTGCCGTTCCACAACCTACGAGAGATTTTTTTTTCT
TTTATTTTTTCATTTATTGTGCTTTCTGAAGGAAAAACAAATTTTTCATG
CCATCGAATTTATGCGAGTGTAGTCGAGTTATGCTTTTTATTTATGCTGT
TATTTCGGGGGTGAGACGTGATTTTTTTCAACATTTAACCTCGCATGATA
AATATTTTGGGATCGTGTGGAAGTTTTAAACAATTAATTCAGTTGTGGGG
TACCCGTTGTACCATCATAGTAGAGGCGAATAAAAAAAAAAAATAACGAA
AGCTAGAGCATTAAATCGCTTTTTGGGTGGCACATGATTAATATGATTGG
ATTAGACAACAATCAATCAATCTTTTGTTGTTGTGCAAGCTCATTGCTGT
ATTTTGTTACTATGTGGTTGAGCATTTAGCATCGTAATAAGAGAGCGAGA
GATGCTTTTTTCGAATCGTGCTTTCTGGGATCTGATAAATTATCTTTGTT
AATCATACAAATCATTTCTTTCTGACTCTATGAGAAATTACTTTCATTTC
ATGTGACGCAATTTTATAGTTCATTTGTTTTCTTATTTCCTTAAACAATA
TCGAATTGCGCATTTTTGAACAGTTTTCTTTTCTTTTTGTTACTCTTAAG
AATAATTTTGTGAATAATTTCTAAATTCAAGCACCATAGCGATTAAATTT
CCTTTTTTGAGCGCAATATAAAATTTAAATTATATTGCGTATTGACAGCG
TAATAGACATTTGCATTTGCTGGAAGCATTAGCTCCTTTTCAGGTAGCAC
TTGTGCTAAAGTAAACTTATCAGGATCACCATCAATTCCCAATTTCATCA
TAGCATTACGAATGACCTGTGGTGTTCTTTCATTATTGCACAACATGATG
CTTTTGTATAGCACAACACCGTCGACTTCAACAGTTCCGTCCGTTTCATA
TGTAACTTTAATAATATAAAAGTCAGGAGCAACATTCGATCCGTTGGCTT
TTAACAGCGGGGAGTTGGGCTGAAGTTGAGCATTTATGTGTGACGGTAGT
TCATGACTCGCTGATGACTTTGAGGGCGTCTTTGATGAACTTTTATTCAC
GCTCTGATTCTGGCTACCGGACGTTGTCGACTCCATGGATAGGGATGAAA
CGCTGCTTGCTGCTGATAGTAGAGATGAATTTAACGGGGGCGTCACATCG
CGATCCAGTGAATTATTGCGTGAACTGTAGCTTAAATTATTTATATCACA
AAAGAAATGCGATCCAGCGCCACTGCTAGAATTTGATGTGATTGAATCGC
TCTTTCGATGTCCAGTTGGCTTCTTAATCTCATATGACTGATTCAAATGA
AGTTGATTGGCTGGTGGTGGCTCAATTTGGCATGAAATATTATGAGATTC
ACGTTCATCGAGCACCAATAACGATGCAAACCAACGATCAAATAATGGAT
CATCAGGTAAATGATATGAATTAGCAGCACCTTGAAGCAGCTTTATTTGT
GCCAAAACTTCAAATTCTTTACGTTTCTTATCGAAATTAATTAATCCATC
AGCAACCGTTTCAGGAATAGCAGCATGAATCATTGTCAGATCAGTTAGAA
ATGTTCCCAAATAAGGAATTGTTCCATGACTGATGAAAGTGTTCTGCTTT
TGGAAAACTTTCTGCAATTGACGATCATTTTCACCGACCGTGTCTGCAAA
CTTTGCCGTTCCTTCACGCCACAGGACTGCACGCTGCGCTGATGCATTAT
TCTCTTCCGAAAAAATTCGCGCCAATTCGTTGAACATTTCAAACTTTTCC
TTGCACAATGCCGCCCATGTTTTATTCAATCGATAAACCGAATTGGATTG
AAGGCCGGAAATTATTGCTTTAAGTGATGAAAAGTTTTTCAATAAACGCA
ATTCCTGACCAATATCAATCCATGTGGAAATAAGAAGAGAACGTTCCTGA
GGCTTTAATTTTGGTTCAATAAGGATTGTTGAAATAACACGATATGAAAC
GGCATTGAATTGAGCAACGGTCGCTAGAACACTGCCACATTCGAGTTTAT
CACGATGTGACCATGTAGCACCCAAGCACTGATGTGGAATCAATCTTTTG
AAGAGTTCCATGTCCATTCGTGTGAGCTGTTCAGCGAAATGTTTAACTGA
TATGTTGGGAAATCGATATGTTGTGAGTAGATGCGAATTGGGAGTTCCAC
GAAAGGCTGGCGATAAGCATAATCCATTAAAGTGATCGGTCATGTCCTGA
GCATTGTGGTAATGTGATGTCAATGGATCGTTCCAAGGTAATGGTGGCAC
ACGTGAATATGTTTCTAATCTATCAGTAAATCTATGTAAAGCTTTCATGT
GTAATTTGGAGTTGGGCAAACGTGTCGAAGTGAATGTCAGGAGATTCTGA
AGACTGTCATCATCCCAATCCTCCGGGTATGCATCGAGCCACAGATGAAG
AACCGAAGTGAGTGTTTTCTTGTATGCATCAGAATTGCTGAGATTCTCAA
ACCTTTGCAATAAAAGTTCCAAAACTTTTTCCGCTTTTGTGAAGGTGCGA
TACGTTGCCAAAAATACATTAACAAAAGTACTTTCGAGTTCACCATCGTC
GGTCACCAAAGCGTCCACCAAACGATCCAATGTCGCCGCTTTTACAAAGC
GCACTCGAACTGTTTCCCATTCCAGGTGCGAAATTTCATCATCACTGTCA
TTGGTATTTGTAACACTCGGCGTTGGTCGATGGTATCGAACTTTTTTCAG
ATAAACAGTATAAATGGAATCCTTTTCGCGCTCCTCGCCCCATAATCTCC
ATGTGGGCAAACTATCAGCAACATCCTTGCTCATATTCATGTGCAAATGT
CATCACACTAATCCACATTGTTGCGCTTGCATAATTTCTTG
>CL31.Contig2_All
CAAGAAATTATGCAAGCGCAACAATGTGGATTAGTGTGATGACATTTGCA
CATGAATATGAGCAAGGATGTTGCTGATAGTTTGCCCACATGGAGATTAT
GGGGCGAGGAGCGCGAAAAGGATTCCATTTATACTGTTTATCTGAAAAAA
GTTCGATACCATCGACCAACGCCGAGTGTTACAAATACCAATGACAGTGA
TGATGAAATTTCGCACCTGGAATGGGAAACAGTTCGAGTGCGCTTTGTAA
AAGCGGCGACATTGGATCGTTTGGTGGACGCTTTGGTGACCGACGATGGT
GAACTCGAAAGTACTTTTGTTAATGTATTTTTGGCAACGTATCGCACCTT
CACAAAAGCGGAAAAAGTTTTGGAACTTTTATTGCAAAGGTTTGAGAATC
TCAGCAATTCTGATGCATACAAGAAAACACTCACTTCGGTTCTTCATCTG
TGGCTCGATGCATACCCGGAGGATTGGGATGATGACAGTCTTCAGAATCT
CCTGACATTCACTTCGACACGTTTGCCCAACTCCAAATTACACATGAAAG
CTTTACATAGATTTACTGATAGATTAGAAACATATTCACGTGTGCCACCA
TTACCTTGGAACGATCCATTGACATCACATTACCACAATGCTCAGGACAT
GACCGATCACTTTAATGGATTATGCTTATCGCCAGCCTTTCGTGGAACTC
CCAATTCGCATCTACTCACAACATATCGATTTCCCAACATATCAGTTAAA
CATTTCGCTGAACAGCTCACACGAATGGACATGGAACTCTTCAAAAGATT
GATTCCACATCAGTGCTTGGGTGCTACATGGTCACATCGTGATAAACTCG
AATGTGGCAGTGTTCTAGCGACCGTTGCTCAATTCAATGCCGTTTCATAT
CGTGTTATTTCAACAATCCTTATTGAACCAAAATTAAAGCCTCAGGAACG
TTCTCTTCTTATTTCCACATGGATTGATATTGGTCAGGAATTGCGTTTAT
TGAAAAACTTTTCATCACTTAAAGCAATAATTTCCGGCCTTCAATCCAAT
TCGGTTTATCGATTGAATAAAACATGGGCGGCATTGTGCAAGGAAAAGTT
TGAAATGTTCAACGAATTGGCGCGAATTTTTTCGGAAGAGAATAATGCAT
CAGCGCAGCGTGCAGTCCTGTGGCGTGAAGGAACGGCAAAGTTTGCAGAC
ACGGTCGGTGAAAATGATCGTCAATTGCAGAAAGTTTTCCAAAAGCAGAA
CACTTTCATCAGTCATGGAACAATTCCTTATTTGGGAACATTTCTAACTG
ATCTGACAATGATTCATGCTGCTATTCCTGAAACGGTTGCTGATGGATTA
ATTAATTTCGATAAGAAACGTAAAGAATTTGAAGTTTTGGCACAAATAAA
GCTGCTTCAAGGTGCTGCTAATTCATATCATTTACCTGATGATCCATTAT
TTGATCGTTGGTTTGCATCGTTATTGGTGCTCGATGAACGTGAATCTCAT
AATATTTCATGCCAAATTGAGCCACCACCAGCCAATCAACTTCATTTGAA
TCAGTCATATGAGATTAAGAAGCCAACTGGACATCGAAAGAGCGATTCAA
TCACATCAAATTCTAGCAGTGGCGCTGGATCGCATTTCTTTTGTGATATA
AATAATTTAAGCTACAGTTCACGCAATAATTCACTGGATCGCGATGTGAC
GCCCCCGTTAAATTCATCTCTACTATCAGCAGCAAGCAGCGTTTCATCCC
TATCCATGGAGTCGACAACGTCCGGTAGCCAGAATCAGAGCGTGAATAAA
AGTTCATCAAAGACGCCCTCAAAGTCATCAGCGAGTCATGAACTACCGTC
ACACATAAATGCTCAACTTCAGCCCAACTCCCCGCTGTTAAAAGCCAACG
GATCGAATGTTGCTCCTGACTTTTATATTATTAAAGTTACATATGAAACG
GACGGAACTGTTGAAGTCGACGGTGTTGTGCTATACAAAAGCATCATGTT
GTGCAATAATGAAAGAACACCACAGGTCATTCGTAATGCTATGATGAAAT
TGGGAATTGATGGTGATCCTGATAAGTTTACTTTAGCACAAGTGCTACCT
GAAAAGGAGCTAATGCTTCCAGCAAATGCAAATGTCTATTACGCTGTCAA
TACGCAATATAATTTAAATTTTATATTGCGCTCAAAAAAGGAAATTTAAT
CGCTATGGTGCTTGAATTTAGAAATTATTCACAAAATTATTCTTAAGAGT
AACAAAAAGAAAAGAAAACTGTTCAAAAATGCGCAATTCGATATTGTTTA
AGGAAATAAGAAAACAAATGAACTATAAAATTGCGTCACATGAAATGAAA
GTAATTTCTCATAGAGTCAGAAAGAAATGATTTGTATGATTAACAAAGAT
AATTTATCAGATCCCAGAAAGCACGATTCGAAAAAAGCATCTCTCGCTCT
CTTATTACGATGCTAAATGCTCAACCACATAGTAACAAAATACAGCAATG
AGCTTGCACAACAACAAAAGATTGATTGATTGTTGTCTAATCCAATCATA
TTAATCATGTGCCACCCAAAAAGCGATTTAATGCTCTAGCTTTCGTTATT
TTTTTTTTTTATTCGCCTCTACTATGATGGTACAACGGGTACCCCACAAC
TGAATTAATTGTTTAAAACTTCCACACGATCCCAAAATATTTATCATGCG
AGGTTAAATGTTGAAAAAAATCACGTCTCACCCCCGAAATAACAGCATAA
ATAAAAAGCATAACTCGACTACACTCGCATAAATTCGATGGCATGAAAAA
TTTGTTTTTCCTTCAGAAAGCACAATAAATGAAAAAATAAAAGAAAAAAA
AATCTCTCGTAGGTTGTGGAACGGCAGCAATTTGTTGGTCGGCAGCCCGC
AAATAACAAAAGACCAACAATTTTCCTTCATATCGCCACATAGCATACCC
CCACATAACTTACGATGGCTTAAAAGGGTCCAACATTCACTAGCAAAAAG
GACAAGACGAGACGGTGGTAGGGCAAGGTGGATGAGATATGGTAAAGAAA
TATTTAATTTGTTAGCAATTTTTCAATTATAAAGTACCACATAGATAGAG
TGGGAGAGAAACAGGAATAGTAAAGTTTCCTTACAAAAGCTTCAAGAAAA
TTTACAACACAACCATCCCATTCCCCATTGGAGCCATTTATTACGATAGA
TGTTGCTATGCAGGGGATCAGGGAGAGACCAACTTTAAATTTGTAACATT
TTCTAGATTAGTCCTTAAAAGATAAGAAAAAAAAAATATTTTTCTTGTAA
ACAAAAAATTTAAATAAATTATATTTTATTTTCTATGAGGAATATATATA
TATGCTCATATACTAATGTATATGTTGAATTGTATCACAAATATTTGTAA
TAAAATATCGAAGAGAGATCGGTGTATACGTATGTATATAAACA
>CL32.Contig1_All
GTAGTGGAAGCGTTAGAGTCATTTTAATAATTTTCTCAACAGTATTTTAG
CAAATATGGACCGTGAAGCACTCAAAAAGCAAATTGAAAACATGAAATAT
CAGGCAACAATGGAGCGTTGGCCGTTATCTAAATCCATAGCAGCCATGCG
AGAATTCATCGAAGAGAATGAGAAGAATGATCCGCTAATTCATGCTGTTG
ATAAGAAGAACAATCCATGGGCGGAAAAGGGAAAATGCATAATCATGTAA
ATCAGGATGAAAGTTTATGTTGAAATTTGATTGTGTGGATATTTTTAATT
TCAACTAATTTAACAAACCAAAGTCATGTATTAACGACTCATCTATTCAG
CGTTTATTTTTGTCTTGTTTATGGCATTGTGTTTTATTTGCTTTTCAGTT
AATATGGAG
>CL32.Contig2_All
AGTCTCACGATATATTTCATTCGGTTTGTGGTAGCAAACATTTTTACGTA
GTAATCATGTCGATTTGTATTTTTATTTTTCCCTTCGATATTATATTTAG
ATACAGAATGTGAAAAGTGAATAAAGAGAAATTAGTTATCGTCAAAAAGT
TTTAAATGTGTATAGTTGTCGGAACAAAATACACGTGAACAAATAGGTTT
TCTTCTGACTGTACATTTCTATTTTCTTTTTTTCCTTTCTTGAGTTACTC
AATAACGTTTCCCAAAGTGGCAAGTAGTTTTTATCGAGTCTCGGTTGCTG
ACAGTACACATTCGCTGACCATTCCCAAGTTGTCCGAATATTAATTAACT
TGTGAATTCTCGAGGAATTTGTGGAACAAAAATCTCATTTTTCTTTTTGA
AGAAGACGCTCGCCATGGATCCAAGGTAGTATTTTAGCAAATATGGACCG
TGAAGCACTCAAAAAGCAAATTGAAAACATGAAATATCAGGCAACAATGG
AGCGTTGGCCGTTATCTAAATCCATAGCAGCCATGCGAGAATTCATCGAA
GAGAATGAGAAGAATGATCCGCTAATTCATGCTGTTGATAAGAAGAACAA
TCCATGGGCGGAAAAGGGAAAATGCATAATCATGTAAATCAGGATGAAAG
TTTATGTTGAAATTTGATTGTGTGGATATTTTTAATTTCAACTAATTTAA
CAAACCAAAGTCATGTATTAACGACTCATCTATTCAGCGTTTATTTTTGT
CTTGTTTATGGCATTGTGTTTTATTTGCTTTTCAGTTAATATGGAGTAAA
TTAAATATTTTAATTGTTTTTATAATTTATAAAAAAAAAAAGAAAAACGA
GTGTTGAATATTGTGAGTGTGTTTTCATTGTGAAAGCCAAAAAAAAAGGA
AACCTTGCCATACTGAAATATTTTTCTCTTTTTTCTCTCAACAATTTCAG
TTAAATAATTTTTCAATTCTAAAGCCAAAGCAGTCACTTTTTTTTATGAT
TCGAAAATTAGTTCTTACAACAAAATGGTATAAAATTAGTGAAGAATTGT
GGAAAAATTCAAAAGAGTGCAGTCCAAAATGCGAGTAGTAGATAATGATG
ACAACAACAACAACAATTTGTTATAGAAATTTTTCATAAAACTATAAAAA
TGAACGAACTATTTAAACCATTAAATTAAGAATTATAAATTTTCAAGCTT
TTGAGAAACATGATAAACTTTTTAAGTAAACAAAGATTATGCTATATGGC
CAAATACAAGAAAACGACAGAAAAGAATTGCATTGACAATTTCATCATTA
GGAGATAATGGAAACTCAACTTTCCACTACAAGCCAAGCTGTTATCACGC
CTGACTCAGTCATCCTGGATCCATTACTTTCTGATTACAATGCAAGCCAC
ATTTTTTTTTTTTTTTGAACAGTAGCCACCGTTCATTTTATATTTCTTTA
TTAATCTGTCGGTATACTGATTCGCATGCTATTTAGCGTTCTTTATTCTT
ATTGTATTTTGAAATGTTAGAAAACTTTTTAAACAAAAAAAAAAAAATGG
ATTGACTTCTGTCCCTTAATGTGACGTTTGATATATACCATGATTCATTA
TAATTTATGCTCAATTAAATCTAAATCAAGATTGTATCATAGCAAAAATT
CCATTTTTAAAGATTGAGCATGTTCCAGTGAAAAAAAAAAAAAATATTTT
TTTTTTTCTTTCCCCCCTCAACTTGATGTATTTATCTTTCCTTGCTCCCA
CATAATGTATCAGAGGACCATTTCCCACTTTAATAACTCATTGCGAGAAT
CTTTTTTGATAATTCTAATAAACATATAAATTTTTATGTTAAATTATAAA
TTGTGAACAAATTCCACGACAGCTTTTCAAAAGAATGTCTTTTTATTCTA
ATTCTATTTATCAAATAATTATTTTTCTTGTTTTTGAGAATTAACTAAAC
CGATGATTTAATTACAATAAAATTAAT
>CL33.Contig1_All
CCAAAATCCATTCGACAAGGTTCCTTGTGAGACGTGTCATTATTGCTGGG
ATTTCCTTTTCGCAAAGCACAACACCAAATGATGCGAGACCAATTTGAAT
TTTACTTCCATTTCTTATTATTGTCAATGGCGAACCTGAGTCACCGACAC
AAGTTCCTTTCATTCCAACAGTTGTAAGACACAATTGATTTTCAGATGGA
ATTGATGAAACTCCAATTTGCTCTGAGCATTTGGAATTTTCCATGATGCG
ATTTCTTACAACTCTTAGTTCCGGTGACAATTTGCAATCCTCACATGTTT
TGCCAAAGCCCGAAATTGTTGCAATATCGCCGATGAATTTATCATTCAAC
AGGTTACCTGAAGGTAACTGAATTGGTTGAATTGCTTGAGAATAATTTAC
AGGTGTTGAAAGAATAATTAAAGCAATATCCATTAATGCCGATTTGTAAT
TGAAATCACTGTGAATTCGAAAATCTGTAGAATCGACCCACTTGGCATAA
GCACCCGCTTCAACATTTGATAGATTATGAGCGCCCAGGATTACAAGCGC
TCGGTTGAAGTTATGCAAGCAATGCGCAGCTGTTAGAATTGCATTTTGAC
TTATCAACGAACCACCATTGAATATATGCGAAGACTTTGATTCCGTTATG
ATTGCAGCTTGATATGGAATCGAATGTGGAATTGCTTCTAAACCACCAAT
AATTTTTCCTTGACGCATTGCATCAATTAATGGAATTAAAATGAACAAAA
CCTCACAAACAAACTTCA
>CL33.Contig2_All
TTGTGAGACGTGTCATTATTGCTGGGATTTCCTTTTCGCAAAGCACAACA
CCAAATGATGCGAGACCAATTTGAATTTTACTTCCATTTCTTATTATTGT
CAATGGCGAACCTGAGTCACCGACACAAGTTCCTTTCATTCCAACAGTTG
TAAGACACAATTGATTTTCAGATGGAATTGATGAAACTCCAATTTGCTCT
GAGCATTTGGAATTTTCCATGATGCGATTTCTTACAACTCTTAGTTCCGA
TGACAATTTGCAATCCTCACATGTTTTGCCAAAGCCCGAAATTGTTGCAA
TATCGCCGATGAATTTATCATTCAACAGGTTACCTGAAGGTAACTGAATT
GGTTGAATTGCTTGAGAATAATTTACAGGTGTTGAAAGAATAATTAAAGC
AATATCCATTAATGCCGATTTGTAATTGAAATCACTGTGAATTCGAAAAT
CTGTAGAATCTACCCACTTTGCATAAGCACCCGCTTCAACATTTGATAGA
TTATGAGCGCCCAGGATTACAAGCGCTCGGTTGAAGTTATGCAAGCAATG
CGCAGCTGTTAGAATTGCATTTTGACTTATCAACGAACCACCATTGAATA
TATGCGAGGACTTTGATTCCGTTATGATTGCAGCTTGATATGGAATCGAA
TGTGGAATTGCTTCTAAACCACCAATAATTTTTCCTTGACGCATTGCATC
AATTAATGGTGTTGTGATCCTGGAAATGGTGTGTGAAATGATAATGAATG
TAATGCAGG
>CL34.Contig1_All
GAAAATTTATTCAGCGGTAAGTTATGTGAAAGTTTTCCAAAGTAAAATGT
CTTATGCAATTAATAACTAACAACAAAAAAATAATTTACGCAAAAATGGG
ATTCATCCTTATGATAAAAAGCAATATCTTCAATGATTTATTTAGTTTCT
CCATCAGACTCTCTTATGCTTCGCTAAATATTTATTTTCTCAATTCTTCA
CGCCATACTCTTGTGACCACCTCTCAAAATCACGTAAACTTGTCGGAGAA
ACGGATTTTCTAATTCGTTTGAGGGAATTATGAAAATCGCCCATTGTGAT
GCTTCGAAGCTTTGATGGATCCATTTCCTTAACTTGATTCAAATCCAATC
CACGAATGGGTTCAAGTGCAGCATCTCGTGCTAGTGCAGTTAAGTCACTT
CCAGAGTAGCCATCTGTTAATCTTGCTAATGTCCTAAGTTCTTCATTATT
CAGTGGACTGTTTTGTTTTTGCAATAGACTAGAAAATAATGTAACGCGCG
TATCAAAATCTGGCAGCGTAACATACACTCTTTTTGGGAACCGACGTAAA
GCAGCTTCATCTAATTCTTGCGGTCGATTAGTCGCCGCCATAACAAGAAT
TCGTTCAGTTTCTGCGTTACCCGTTGGCAGACCATCAAACTGAATAAGGA
ATTCTGTTTTGAGTCTTCTCGATGCCTCATGTTCACTCTGACTTCTCTCA
GATAACAACGAATCAATTTCATCGATGAAAATGATACTCGGCTGAAGCTC
GCGAGCAACAGCAAAAAGTGCTCGCACCATTTTTTCTCCATCTCCCACAT
ATTTGCTGGTTAATGAAGCTGCTGAAATACTGAAGAATGTCGCAACGACT
TCTGTAGCGACTGCACGAGCAAGAAGAGTTTTTCCATTCCCTGGTGGTCC
AAAAAGCAAGAGACCTTTAGCCGGTGTCCTTAACCCTGTGAACAATTCAG
GTCGGACTGCCGGCAAAATAACCATTTCTTTAAGTGCCTGCTTAGCGACT
TCATTACCAGCAATATCTCCAAATTCTACTTTTGCTCCACCCTCAATAAT
TTCATCCATGATTGTTTGGACAAGTTTCTGTTCAACACCTTTCACATTTA
TTATTGGTTGAGTTGGTGCCGTTGAAGGGCCAGCTCCATGTGGAGTTCGT
GAACGTGGTGGAGTACTTCGTCCTGAAATATTTGTTCGTCTTGGTGATCC
ACCTGGATTGGAAAATTGACGACGAATTGCTGGCGGTGTTGCTGGTTTCT
TGGGTACGACTGTTGTATTAACATTTGTTAGAGCACGTGACATGTTGCGT
GGTAATGTCTGAGATTTATTTAGGATGGTCAGGTTACCAGGACGGCGTCC
CACTGATATTAATTTGCCTGTAGCTGGGTTTTGCGTTTCATCAATCTTCA
AAGCCTGTGATATGAATTCGAAGGCTTTTTTGTGATGGTACTTTTGTAGT
TGCAGGAGATCCATAGTGGAGTTTTCGGAACCTTTGTTCATATTATTCAA
TGAATCTTCGCCCTTGACTGTTTCAAGGTTTACGTTGTCTTGGTTGGCTG
GTTTGTTGAGTAATCGAGATGAGGTATTGTAAATGAATTTAATTATAATA
AATAGTTCAAACAATAAGTTTTTCAAAAGATTAAAAATCATAATCACTGG
TAAGGAT
>CL34.Contig2_All
GTGTCCGCCAAACTGCGTTCTGTGTGAGCCTTAATAATCAAGGCGGTACA
CTAAAATTGCACACAAATTTTTTTCTTTGTGTGCCGCGAAAGTTTGGCAG
ACACTGTTTTTAAACCATTCAACGTTCAACTATAAACACAGAGTTAATGA
TCGCTGAGCATACAAAGATGCTGAGGCAGGAGCGTAAATTACCAACAGTT
CAAACATTATCCGACAAAATGACTCGCCTTACAAATCGGCGAGCGCAAAA
CACAAAACTTTTGCTAAATGAGCTTCAAAGCGGTGATAAGGAGAAAAATG
TGACTTTTGCTGGTAACAACAACAATCATATGCCAAAAGCGACGTCTTCC
GAAGCTACAGGCAAATTAATATCAGTGGGACGCCGTCCTGGTAACCTGAC
CATCCTAAATAAATCTCAGACATTACCACGCAACATGTCACGTGCTCTAA
CAAATGTTAATACAACAGTCGTACCCAAGAAACCAGCAACACCGCCAGCA
ATTCGTCGTCAATTTTCCAATCCAGGTGGATCACCAAGACGAACAAATAT
TTCAGGACGAAGTACTCCACCACGTTCACGAACTCCACATGGAGCTGGCC
CTTCAACGGCACCAACTCAACCAATAATAAATGTGAAAGGTGTTGAACAG
AAACTTGTCCAAACAATCATGGATGAAATTATTGAGGGTGGAGCAAAAGT
AGAATTTGGAGATATTGCTGGTAATGAAGTCGCTAAGCAGGCACTTAAAG
AAATGGTTATTTTGCCGGCAGTCCGACCTGAATTGTTCACAGGGTTAAGG
ACACCGGCTAAAGGTCTCTTGCTTTTTGGACCACCAGGGAATGGAAAAAC
TCTTCTTGCTCGTGCCGTCGCTACAGAAGTCGTTGCGACATTCTTCAGTA
TTTCAGCAGCTTCATTAACCAGCAAATATGTGGGAGATGGAGAAAAGATG
GTGCGAGCACTTTTTGCTGTTGCTCGCGAGCTTCAGCCGAGTATCATTTT
CATCGATGAAATTGATTCGTTGTTATCTGAGAGAAGTCAGAGTGAACATG
AGGCATCGAGAAGACTCAAAACAGAATTCCTTATTCAGTTTGATGGTCTG
CCAACGGGTAACGCAGAAACTGAACGAATTCTTGTTATGGCGGCGACTAA
TCGACCGCAAGAATTAGATGAAGCTGCTTTACGTCGGTTCCCAAAAAGAG
TGTATGTTACGCTGCCAGATTTTGATACGCGCGTTACATTATTTTCTAGT
CTATTGCAAAAACAAAACAGTCCACTGAATAATGAAGAACTTAGGACATT
AGCAAGATTAACAGATGGCTACTCTGGAAGTGACTTAACTGCACTAGCAC
GAGATGCTGCACTTGAACCCATTCGTGGATTGGATTTGAATCAAGTTAAG
GAAATGGATCCATCAAAGCTTCGAAGCATCACAATGGGCGATTTTCATAA
TTCCCTCAAACGAATTAGAAAATCCGTTTCTCCGACAAGTTTACGTGATT
TTGAGAGGTGGTCACAAGAGTATGGCGTGAAGAATTAAGAAAATAAATAT
TTAGCGAAGCATAAGAGAGTCTGATGGAGAAACTAAATAAATCATTGAAG
ATATTGCTTTTTATCATAAGGATGAATCCCATTTTTGCGTAAATTATTTT
TTTGTTGTTAGTTATTAATTGCATAAGACATTTTACTTTGGAAAACTTTC
ACATAACTTACCGC
>CL34.Contig3_All
GAAAATTTATTCAGCGGTAAGTTATGTGAAAGTTTTCCAAAGTAAAATGT
CTTATGCAATTAATAACTAACAACAAAAAAATAATTTACGCAAAAATGGG
ATTCATCCTTATGATAAAAAGCAATATCTTCAATGATTTATTTAGTTTCT
CCATCAGACTCTCTTATGCTTCGCTAAATATTTATTTTCTTAATTCTTCA
CGCCATACTCTTGTGACCACCTCTCAAAATCACGTAAACTTGTCGGAGAA
ACGGATTTTCTAATTCGTTTGAGGGAATTATGAAAATCGCCCATTGTGAT
GCTTCGAAGCTTTGATGGATCCATTTCCTTAACTTGATTCAAATCCAATC
CACGAATGGGTTCAAGTGCAGCATCTCGTGCTAGTGCAGTTAAGTCACTT
CCAGAGTAGCCATCTGTTAATCTTGCTAATGTCCTAAGTTCTTCATTATT
CAGTGGACTGTTTTGTTTTTGCAATAGACTAGAAAATAATGTAACGCGCG
TATCAAAATCTGGCAGCGTAACATACACTCTTTTTGGGAACCGACGTAAA
GCAGCTTCATCTAATTCTTGCGGTCGATTAGTCGCCGCCATAACAAGAAT
TCGTTCAGTTTCTGCGTTACCCGTTGGCAGACCATCAAACTGAATAAGGA
ATTCTGTTTTGAGTCTTCTCGATGCCTCATGTTCACTCTGACTTCTCTCA
GATAACAACGAATCAATTTCATCGATGAAAATGATACTCGGCTGAAGCTC
GCGAGCAACAGCAAAAAGTGCTCGCACCATTTTTTCTCCATCTCCCACAT
ATTTGCTGGTTAATGAAGCTGCTGAAATACTGAAGAATGTCGCAACGACT
TCTGTAGCGACGGCACGAGCAAGAAGAGTTTTTCCATTCCCTGGTGGTCC
AAAAAGCAAGAGACCTTTAGCCGGTGTCCTTAACCCTGTGAACAATTCAG
GTCGGACTGCCGGCAAAATAACCATTTCTTTAAGTGCCTGCTTAGCGACT
TCATTACCAGCAATATCTCCAAATTCTACTTTTGCTCCACCCTCAATAAT
TTCATCCATGATTGTTTGGACAAGTTTCTGTTCAACACCTTTCACATTTA
TTATTGGTTGAGTTGGTGCCGTTGAAGGGCCAGCTCCATGTGGAGTTCGT
GAACGTGGTGGAGTACTTCGTCCTGAAATATTTGTTCGTCTTGGTGATCC
ACCTGGATTGGAAAATTGACGACGAATTGCTGGCGGTGTTGCTGGTTTCT
TGGGTACGACTGTTGTATTAACATTTGTTAGAGCACGTGACATGTTGCGT
GGTAATGTCTGAGATTTATTTAGGATGGTCAGGTTACCAGGACGGCGTCC
CACTGATATTAATTTGCCTGTAGCTTCGGAAGACGTCGCTTTTGGCATAT
GATTGTTGTTGTTACCAGCAAAAGTCACATTTTTCTCCTTATCACCGCTT
TGAAGCTCATTTAGCAAAAGTTTTGTGTTTTGCGCTCGCCGATTTGTAAG
GCGAGTCATTTTGTCGGATAATGTTTGAACTGTTGGTAATTTACGCTCCT
GCCTCAGCATCTTTGTATGCTCAGCGATCATTAACTCCAAAAAGTTTAGC
CGATCTTTGGCCATTGAAAGATTTGTCTGCATTTTATCGTGTAGTCGTTG
CGCTTTGATCCATTTTTCACCGCGACCTTCCCAAACGTTTATGTTGATTC
CACGTTCAAGTTCCATGATTCCTTCTTTATAAAGATTGATTGCTATTTCT
TTTTGCTCTGGGTTTTGCGTTTCATCAATCTTCAAAGCCTGTGATATGAA
TTCGAAGGCTTTTTTGTGATGGTACTTTTGTAGTTGCAGGAGATCCATAG
TGGAGTTTTCGGAACCTTTGTTCATATTATTCAATGAATCTTCGCCCTTG
ACTGTTTCAAGGTTTACGTTGTCTTGGTTGGCTGGTTTGTTGAGTAATCG
AGATGAGGTATTGTAAATGAATTTAATTATAATAAATAGTTCAAACAATA
AGTTTTTCAAAAGATTAAAAATCATAATCACTGGTAAGGAT
>CL34.Contig4_All
AAAAAAAAAAAAGGTTGAAAACAAAAATGATTCCGTGAAAATTTTACCGA
AACTATTGACTTAAGTCACATAAACTAATATATAAAAGTGATGGTACGAA
AGACAAAGACTCAACCAAGTGCATGTTCATCAAGTACAACCGAAAACAGT
GATAATTCACCAGACAATGATCGAAAAACTTTTATTGTTTTATCCTTACC
AGTGATTATGATTTTTAATCTTTTGAAAAACTTATTGTTTGAACTATTTA
TTATAATTAAATTCATTTACAATACCTCATCTCGATTACTCAACAAACCA
GCCAACCAAGACAACGTAAACCTTGAAACAGTCAAGGGCGAAGATTCATT
GAATAATATGAACAAAGGTTCCGAAAACTCCACTATGGATCTCCTGCAAC
TACAAAAGTACCATCACAAAAAAGCCTTCGAATTCATATCACAGGCTTTG
AAGATTGATGAAACGCAAAACCCAGAGCAAAAAGAAATAGCAATCAATCT
TTATAAAGAAGGAATCATGGAACTTGAACGTGGAATCAACATAAACGTTT
GGGAAGGTCGCGGTGAAAAATGGATCAAAGCGCAACGACTACACGATAAA
ATGCAGACAAATCTTTCAATGGCCAAAGATCGGCTAAACTTTTTGGCTAC
AGGCAAATTAATATCAGTGGGACGCCGTCCTGGTAACCTGACCATCCTAA
ATAAATCTCAGACATTACCACGCAACATGTCACGTGCTCTAACAAATGTT
AATACAACAGTCGTACCCAAGAAACCAGCAACACCGCCAGCAATTCGTCG
TCAATTTTCCAATCCAGGTGGATCACCAAGACGAACAAATATTTCAGGAC
GAAGTACTCCACCACGTTCACGAACTCCACATGGAGCTGGCCCTTCAACG
GCACCAACTCAACCAATAATAAATGTGAAAGGTGTTGAACAGAAACTTGT
CCAAACAATCATGGATGAAATTATTGAGGGTGGAGCAAAAGTAGAATTTG
GAGATATTGCTGGTAATGAAGTCGCTAAGCAGGCACTTAAAGAAATGGTT
ATTTTGCCGGCAGTCCGACCTGAATTGTTCACAGGGTTAAGGACACCGGC
TAAAGGTCTCTTGCTTTTTGGACCACCAGGGAATGGAAAAACTCTTCTTG
CTCGTGCCGTCGCTACAGAAGTCGTTGCGACATTCTTCAGTATTTCAGCA
GCTTCATTAACCAGCAAATATGTGGGAGATGGAGAAAAGATGGTGCGAGC
ACTTTTTGCTGTTGCTCGCGAGCTTCAGCCGAGTATCATTTTCATCGATG
AAATTGATTCGTTGTTATCTGAGAGAAGTCAGAGTGAACATGAGGCATCG
AGAAGACTCAAAACAGAATTCCTTATTCAGTTTGATGGTCTGCCAACGGG
TAACGCAGAAACTGAACGAATTCTTGTTATGGCGGCGACTAATCGACCGC
AAGAATTAGATGAAGCTGCTTTACGTCGGTTCCCAAAAAGAGTGTATGTT
ACGCTGCCAGATTTTGATACGCGCGTTACATTATTTTCTAGTCTATTGCA
AAAACAAAACAGTCCACTGAATAATGAAGAACTTAGGACATTAGCAAGAT
TAACAGATGGCTACTCTGGAAGTGACTTAACTGCACTAGCACGAGATGCT
GCACTTGAACCCATTCGTGGATTGGATTTGAATCAAGTTAAGGAAATGGA
TCCATCAAAGCTTCGAAGCATCACAATGGGCGATTTTCATAATTCCCTCA
AACGAATTAGAAAATCCGTTTCTCCGACAAGTTTACGTGATTTTGAGAGG
TGGTCACAAGAGTATGGCGTGAAGAATTAAGAAAATAAATATTTAGCGAA
GCATAAGAGAGTCTGATGGAGAAACTAAATAAATCATTGAAGATATTGCT
TTTTATCATAAGGATGAATCCCATTTTTGCGTAAATTATTTTTTTGTTGT
TAGTTATTAATTGCATAAGACATTTTACTTTGGAAAACTTTCACATAACT
TACCGC
>CL35.Contig1_All
AGGCTTCTTGTCTTTCGTAGAGGTCTCCATGTCATCTACAAATCCTTGCG
CGCGTGTCTTGAGTAGTTACGTCTGAGGGTAGGACCAAACTTGATCAACA
CGAATGGAATGGGGATGAAAGCGATGGAAATAAACGCCAGCGTGCTGCTC
GCCCAATCGACACCCAGGTCCGTGTACATCGCATTCGCGAAGAGAGGGAA
TCCCGCGCCGAAGGCAGATCTCATAAAGTCGTTGCCGGCGAGTACAGACG
CTGCGTAGTCTGGGTAGGCGTCGGGCAGGTAATTCAGGATGCTGTTGAAG
AGCAGGAACGTGCCGACAGCGAACCACGAGCTGCCGATGATGGGCATGAT
CCAGTGGACATCCGTGCGGGAGCTCCA
>CL35.Contig2_All
AACGCGATGTACACGGACCTGGGTGTCGACTGGGCGAGCAGCACGCTGGC
TTTCATCTCCATAGCTTTCATTCCTATTCCCTTCGTGTTGATCAAGTTCG
GCCCTAGCCTTAGGCGCAACTACTCGAGACACGCACGCAAGGACTTGTAG
ATGACATCGAACTACTCACAAGGCTGAAAGCAAGGAGTCTTCGAGTGTTG
CTGTAAT
>CL36.Contig1_All
CGTGTATTCATACTTTTATTAATCAAAATATTTTTTTTTTTCTTTCACAG
GAATCGTCCATCTCTACTGATAATAAATTTTTTATCACCATTACTGTCAA
TACTCTGACGCCTACGCTTTGGCCCAATGCACGAACTACCGAATATAAAG
ATTTAATCGATAGATTTCCAAGCTATACTTTTGTTTCCGAGCTGCAGACA
GATTCCTCGACTTACATCTTTGGTGAAGTTTAGTGCATACGATTGACACT
GACATTTAAACATTCAATATTAATAAAGAGAAATATACTTTAATTATTTC
TTCATAAATAATTTTGTTTCAAGATAAAATATTCAATAAATATTTTGAAT
CATTTGGAAAACATTCTTTTAACAATTGCCAGGGTTGCAAACATGTAAAA
CCCTCCAAAGTTTTGATCTTAATTGCATTGAGTAATAACATTTTATGTGG
GCCAATATATTTTGCGTGATTTTCTTGGGGTCACAATATACCACAGGTAA
GCAACTTATTTTGACTTGTAAAAATTGACACTTGACAGGTAAGTGATGTA
CTTATACCGTATAAAAAAGGTGAAAGGAATGTACATGTAAAAAAAAACTG
ATTTAGAAAGTTAAATAAGACAGGTGAATTCTGAATGCGACTTGCTCATC
AAAAACGAAAGGAATTGCTTGAAAATAAATATTCTAAATCCCGAACTAAA
TATTTTTCCTTGACAAAATGTACTACGGAGGGAGTTGCATATTAAAGGAA
ATTGTAATAGTGGTTGTCAATATTTTGTGAAGTAAAAATCTTTACTTACC
TGTCATTTTCAATTATTTACAAAAGTCAAAAACTAAAATTTACCTGTTGA
ATATTTTTTTTGTTCGTACAGTTTTTTTTTTCTTGTTCGAATACTTTCTT
CTAACTTTCTTCTTTCGGACATATTTTTCATAGGATTTAGTAAATCTTAA
GATGCTTTGCTATACGAACTTTAATGCCAGATATAGAGTCCGCTATTTTA
ACCAAATTTGAAGTTTTTATGAGGTTTACTCTTGAGATTTACATATTCAA
AAATATGAAAACGGTAAATGGCAAACTCTACAAGCAAAATGCAAATTGGA
GGTTTATGTATTTATGTAGCTGAAGCTTGAAGGGTTTGACATCAGATTTT
TAACATCAAATATATATTTTTTAATTTAATAAATTTTCGAAAATTTTGTT
TTAAGTTTTAACACTTAAGTTTCATTGATCATGCGAATTTTGGCATTTTG
AGAACGTGCTTTACTCAATGATGCCCGTCTCAGACTACCGCTATATTCAC
GCTCACGATCTAATGATTCTGTGGAGAAAGCTTTATCAGGTGGTGAACCT
AATGTTAAGCTACTCAAGCTAGATGTTAAGTTGTAAGGACGTGGCGATGA
TGGAAGAAGTTGATTCTCCTCGACGACAGGTAAACATGTCTCGACCATGG
CCTCCAAACAGTTTACAAATAATTCTGATGACTCTACCATCATGTTGTAC
TTTGTAAAGGGCCCAGCGAATCTCCAAAGTCCGCCAAATCCACATGATTG
TAAGAAATGAAGCGGCTGCTGAGATGCATCCTCAGAAGCTAACATGTTTT
GAATAATGCTTTGAACTGCTGCAAGAACAATTTGATCGTTCGACGATGAC
AAGACATTATTGATCTTTTGATCAAGTAGAGAGTGGATGACCGGGAAAAC
TTTTGGGAAAACGACTGAACCTTCTGCCAAATACTGATATAGAACCCGTG
TTTCTGCTTCTTCTGTTGAATATTTTACCAAAGTTGCAAGAACTGTTAGA
ACGAGTGCTTGAGTTGAACTATCTGGAAGCACTTCGGGATCGAGAAGGAC
ATTAGATTCATTGGACACTGATGATCGGGATCCGCGTTCTTTAATCGGTT
TCTGATGCAGACAATCAATAAAATCGTTGCCGGCAATGGACGTTGATGCA
TCATCGA
>CL36.Contig2_All
GGAAATGTATCCATCAATACAAGCGAAAATTTGGGGAAATATTGGACAGA
TTCCAGAATTGATTGACATGGTCCTTGATAACTTCATTCACAAATCTGTG
AGTTCTGGATTAGGCTCGCCACAAGTTGAAATCATGGCTGACACTGCAGT
AGCATTAGCATCAGCTAATGTTCAATTGGTGGCCAAAAAAGTCATCGGAC
GATTGTGCCGCGTTATGGATAAAACATGCTTATCGCCCACGCAGTACCTA
GAGCAGCATATGATGTGGGATGACATCGCAATTTTAGCTCGATATCTGCT
GATGTTATCGTTCAACAACTGCTTGGATGTAGCCCGTCATCTTCCTTATA
TCTTTCATACAGTCACGTTCTTAGTATGTACGGGTTCATTGAGTATGAGA
GCTTCGACTCATGGATTAGTGATAAATATCATTCACTCACTTTGCACCTG
TACAAAGCCCTCATTCTCAGAAGATACACAGCGCGTGTTACGTTTGTCAT
TGGACGAATTCTCATTGCCAAAATTCTATTTGTTATTTGGCATTAGCAAA
GTAAAATCGGCAGCAAGCACAGCTTTCAGATCATCATGTCGTCACCATTC
CGACCGCTGGCTTGGTAATGAAAGAGTTTCGCAGCCCCCAGCAGACCGTG
AGCGTTTAGCTTTACCATCACTTGAAGTCATTACTGATGCCTTGCTTGAA
ATAATGGAAGCTTGCATGCGAGATATCCCAGAATGTGATTGGCTTCAAAC
ATGGACATCACTTGCAAAAAGTTTTGCGTTCTGTTTCAATCCAGCTTTGC
AGCCGCGAGCCTTAATTGTATTCGGATGCATCAGTAAATCTATAAGCGAT
TCAGATGTGAAACAATTATTGAGAATTCTTGTGAAAGCTTTGGAAAGCTT
CAATGATATTCAATTGTTGGAAGCATTAGTAATGTGTTTGACTAGATTGC
AACCACTCTTGAGACAGGAATCGACAATCCATCGTGCGCTTTTTTGGGTA
GCCGTATCAGTATTACAACTCGATGAATCTACACTTTATGGAGCAGGACT
CGCTTTACTGGAACAAAATTTGCACACCTTAAACTCGCAGGGCATTTTCG
ATAAACAGAATTTATCAGAGGTCATGATGGAAACTCGTGAGCCACTCGAA
TGGCATTTTAAGCAGTTGGATCATGCTGTTGGGTTGTCTTTCAAATGTAA
CTTCCACTTTGCTTTGGTGGGACATTTGTTGAAAGGTTTGAGACATCCTA
CACCAACAACGGTTTCTCGTACGACTCGCGTTTTAACGATGCTACTTGGA
ATTGTTGCTAAACCAGGTCGGCGAGATAAGTTTGAAGTTACTCATGATTC
AGTTGCATATTTGACTGCACTGGTCAGCGTTTCCGAAGAGGTTCGCTCAC
GTTGCCACGTCAAACATACTATTCCTCGATGGCAAACTGAATCATCAAAT
GAACCAGCACCAGAAGCTGGCAGTACACAGCATGTAAGACGTCAAAAATC
ATGGGACATGCTTGATCAGTCTGCAATCGCTTATGCTAGACAACAGCAAC
ACAAAGTTCAACATCAGGAACGCGGATCCCGATCATCAGTGTCCAATGAA
TCTAATGTCCTTCTCGATCCCGAAGTGCTTCCAGATAGTTCAACTCAAGC
ACTCGTTCTAACAGTTCTTGCAACTTTGGTAAAATATTCAACAGAAGAAG
CAGAAACACGGGTTCTATATCAGTATTTGGCAGAAGGTTCAGTCGTTTTC
CCAAAAGTTTTCCCGGTCATCCACTCTCTACTTGATCAAAAGATCAATAA
TGTCTTGTCATCATCGAACGATCAAATTGTTCTTGCAGCAGTTCAAAGCA
TTATTCAAAACATGTTAGCTTCTGAGGATGCATCTCAGCAGCCGCTTCAT
TTCTTACAATCATGTGGATTTGGCGGACTTTGGAGATTCGCTGGGCCCTT
TACAAAGTACAACATGATGGTAGAGTCATCAGAATTATTTGTAAACTGTT
TGGAGGCCATGGTCGAGACATGTTTACCTGTCGTCGAGGAGAATCAACTT
CTTCCATCATCGCCACGTCCTTACAACTTAACATCTAGCTTGAGTAGCTT
AACATTAGGTTCACCACCTGATAAAGGTGCATCATCTTAATTTATTAAAT
CGTTCATTTTATTTCATATCCAAACAATGTCCATTCATATATCACCTTGC
ATCGTTTGCTTCTCACTAACAGAATTTTTTTTTCTTGACTTCTATTTTTT
CCTCCAAACTTTTTTGATTCCAAAATTTTCCAATCCAATATTTTTATGTA
TTTTCCAAAATTAGCTTTCTCCACAGAATCATTAGATCGTGAGCGTGAAT
ATAGCGGTAGTCTGAGACGGGCATCATTGAGTAAAGCACGTTCTCAAAAT
GCCAAAATTCGCATGATCAATGAAACTTAAGTGTTAAAACTTAAAACAAA
ATTTTCGAAAATTTATTAAATTAAAAAATATATATTTGATGTTAAAAATC
TGATGTCAAACCCTTCAAGCTTCAGCTACATAAATACATAAACCTCCAAT
TTGCATTTTGCTTGTAGAGTTTGCCATTTACCGTTTTCATATTTTTGAAT
ATGTAAATCTAAAGAGTAAACCTCATAAAAACTTCAAATTTGGTTAAAAT
AGCGGACTCTATATCTGGCATTAAAGTTCGTATAGCAAAGCATCTTAAGA
TTTACTAAATCCTATGAAAAATATGTCCGAAAGAAGAAAGTTAGAAGAAA
GTATTCGAACAAGAAAAAAAAAACTGTACGAACAAAAAAAATATTCAACA
GGTAAATTTTAGTTTTTGACTTTTGTAAATAATTGAAAATGACAGGTAAG
TAAAGATTTTTACTTCACAAAATATTGACAACCACTATTACAATTTCCTT
TAATATGCAACTCCCTCCGTAGTACATTTTGTCAAGGAAAAATATTTAGT
TCGGGATTTAGAATATTTATTTTCAAGCAATTCCTTTCGTTTTTGATGAG
CAAGTCGCATTCAGAATTCACCTGTCTTATTTAACTTTCTAAATCAGTTT
TTTTTTACATGTACATTCCTTTCACCTTTTTTATACGGTATAAGTACATC
ACTTACCTGTCAAGTGTCAATTTTTACAAGTCAAAATAAGTTGCTTACCT
GTGGTATATTGTGACCCCAAGAAAATCACGCAAAATATATTGGCCCACAT
AAAATGTTATTACTCAATGCAATTAAGATCAAAACTTTGGAGGGTTTTAC
ATGTTTGCAACCCTGGCAATTGTTAAAAGAATGTTTTCCAAATGATTCAA
AATATTTATTGAATATTTTATCTTGAAACAAAATTATTTATGAAGAAATA
ATTAAAGTATATTTCTCTTTATTAATATTGAATGTTTAAATGTCAGTGTC
AATCGTATGCACTAAACTTCACCAAAGATGTAAGTCGAGGAATCTGTCTG
CAGCTCGGAAACAAAAGTATAGCTTGGAAATCTATCGATTAAATCTTTAT
ATTCGGTAGTTCGTGCATTGGGCCAAAGCGTAGGCGTCAGAGTATTGACA
GTAATGGTGATAAAAAATTTATTATCAGTAGAGATGGACGATTCCTGTGA
AAGAAAAAAAAAAATATTTTGATTAATAAAAGTATGAATACACG
>CL37.Contig1_All
GCAGGTTTTTCCATAATAGCTTTTTTAATACAAATCTTGATTTCCTTTAA
AATTCGAATTCGGGCTCTGATATTCCATGAGCTGCTTTATTGTTTGTCTT
AAAACTTGGTTCATCTCATTATCCTCAAATGCAATGCCTGACGATTCCTC
TTTCTCAATGGGGTATTGGTTACGAATCGCTTTGATTATTCTGTTTGATC
GTTCATACTCATTGGGTTGTGTCATCATCATAGGATCTGATCTTTTTCCA
TGACCACCATAGCATGAATGACCAAAAAGGGCGCAGCCAACTCTTTTTCC
CGAAAGTTTCGGTTCGAAAGCAAACACTGAAGAAATCCGTTCATGTTCAT
GTTTAATAGATTGTCGTTTTGCCTCTGACGTTACTAAAATAGTTGTGACC
GAAAGAATCAGTATGAACTTGATGTGAAGCATTTTAGTAAGCTGATGATG
TTAGCGCGCGTCG
>CL37.Contig2_All
TACATTGCAGTGTGCAGGTTTTTCCATAATAGCTTTTTTAATACAAATCT
TGATTTCCTTTAAAATTCGAATTCGGGCTCTGATATTCCATGAGCTGCTT
TATTGTTTGTCTTAAAACTTGGTTCATCTCATTATCCTCAAATGCAATGC
CTGACGATTCCTCTTTCTCAATGGGGTATTGGTTACGAATCGCTTTGATT
ATTCTGTTTGATCGTTCATACTCATTGGGTTGTGTCATCATCATAGGATC
TGATCTTTTTCCATGACCACCATAGCATGAATGACCAAAAAGGGCGCAGC
CAACTCGTTTTGCCTCTGACGTTACTAAAATAGTTGTGACCGAAAGAATC
AGTATGAACTTGATGTGAAGCATTTTAGTAAGCTGATGATGTTAGCGCGC
GTCGTCAGGACTTTGACTGAATGCAAAATGTACACGAAGCT
>CL38.Contig1_All
TTGGTCTCAGAATTTGTAGTACAGACATTACCACGACTTCTTCTCCTTCC
GAAACTTAAAACATAAAAAAGAGAGAAGCAAATAGACTCGCTATCAAAGC
TCAAGCTTGCTTCCCATCATTCATTACACTTGTTGCTCATTGTTTCCTGC
GCCTTGCATGCTTTCCGCTTGAGTGGGGGGTATCGTATGGGTTGGTTTGT
TCTCGTGGAGGGAAGTTCTTCGGCGTAGCAGATGTGGCGGGGAGGTGTTT
GTTTAGCCGCTCGGGTTTGATCGGCCAGACCCGACGACGCGTCTAGTACT
TGAGGATGATGTACAGGGCGTGGATGATGCCGGGAATGTAACCAAGGATG
GTCAAGAGCAAGTTGATGAGGAGGTCGGCGCCGCAGCCACGCTCGAGGAA
GACTCCGAGGGGAGGGAGCACGATGGCGCAGATGATCTTGATGATGTCGG
ATCCGGTGAAAGGCATTGTGGCGGTTGTTGATGTGGTAGTGTTGTTGATG
GTTGTTGTGGTTTGGGTTGGTATGATTTGAATGGAGAGAGTTTGCTTG
>CL38.Contig2_All
TTGGTCTCAGAATTTGTAGTACAGACATTACCACGACTTCTTCTCCTTCC
GAAACTTAAAACATAAAAAAGAGAGAAGCAAATAGACTCGCTATCAAAGC
TCAAGCTTGCTTCCCATCATTCATTACACTTGTTTGCTCATTGTTTCCTT
GCGCCTTTGCATGCTTTCCGCTTGAGTGGGGGGTATCGTATGGGTTGGTT
TGTTCTCGTGGAGGGAAGTTCTTCGGCGTAGCAGATGTGGCGGGGAGGTG
TTGGTGGGGTTCTTGTCGAGACCCGGAGACGACGCGTCTAGTACTTGAGG
ATGATGTACAGGGCGTGGATGATGCCGGGAATGTAACCAAGGATGGTCAA
GAGCAAGTTGATGAGGAGGTCGGCGCCGCAGCCACGCTCAAGGAAAACAC
CGAGAGGAGGGAGCACGATGGCGCAGATGATCTTGATGATGTCGGATCCG
GTGAAAGGCATTGTGGCGGTTGTTGATGTGGTAGTGGTATTGGTCTTAGT
GTTGTGATTTGAGTTGGTATGATTTGGATGGAGAGTTTGGT
>CL38.Contig3_All
TTGGTCTCAGAATTTGTAGTACAGACATTACCACGACTTCTTCTTCTTCT
CCTTCTTCCAAAACTAAAACATAAAAAGGAGGAAAAGCAATGGACTCGCT
GTCAAAGCTCAGGCTTGCTTCCCATCATTCATTACACTTGTTTGCTCATT
GTTTCCTTGCGCCTTTGCATGCTTTCCGCTTGAGTGGGGGGTATCGTATG
GGTTTCTCGTAGAGGGGGGATCTTCGGCATAGCAGATGTGGCGGGGAGGT
GTTTGTTTGGTCGGTCGGTTGGTTTTGATCGGCCAGATCCGGCGACGCGA
CTAGTACTTGAGGATGATGTACAGGGCGTGGATGATGCCGGGAATGTAAC
CAAGGATGGTCAAGAGCAAGTTGATGAGGAGGTCGGCGCCGCAGCCACGC
TCAAGGAAGACTCCGAGAGGAGGGAGCACGACGGCGCAGATGATCTTGAT
GATGTCGGATCCGGTGAAAGGCATTGCGGCGGTTGTTGATGTGGTAGTGT
TGTTGGGTTGGGTGTTGTGGATTGAGTTGGTGTGGTTTGGATGGAGAGTT
TGGT
>CL38.Contig4_All
TCCTCAAGTACTAGACGCGTCGTCTCCGGGTCTCGACAAGAACCCCACCA
ACACCTCCCCGCCACATCTGCTATGCCGAAGATCCCCCCTCTACGAGAAA
CCCATACGATACCCCCCACTCAAGCGGAAAGCATGCAAAGGCGCAAGGAA
ACAATGAGCAAACAAGTGTAATGAATGATGGGAAGCAAGCCTGAGCTTTG
ACAGCGAGTCCATTGCTTTTCCTCCTTTTTATGTTTTAGTTTTGGAAGAA
GGAG
>CL39.Contig1_All
TATCAACCAAAGAAAAATCTGTGAAAAGAAATGGAAAAACAGAAAAAAGC
ATCGTCAATTTTTGAATGCGTTGCAAAAGACCTTGATGGTAAAGATGTAA
AGCTGGATAAATACAAAGGAAAATGTATTATAATCGTGAATATTGCATCG
GATTGTAAGCTGTGGTTGCAAAACTTTGGAATGCTGAAGAAACTCAAACA
AAATTTTCCAAATGATTTAGCGATTTTGATGTTTCCATGTAATCAATTTT
TGGGAATGCCAATGAATGATCCATCACAGATTGCTGAATTTGCCAAGAGA
GAAGAAATAGATTTTGCTGACCTATTTGCCTGTATCGAGGTGAATGGACC
TGAATCTCATCCTTTATATCGATATCTCAAATCGCAACGCCCTGGCTGTA
TATCTTGGAATTTCACAAAGTTTCTGGTCGACAAGAGTGGAAAGAGTATC
GAAAGATTCAGCCACAATACCTTGTCGACAACAATAACAAAAGAAGTCTC
CATGCTTGTGCAAAAATAATTTTAATTTTTTTTTTGTGTATTTGTGAATA
ATATTTGAGCTTCCGTTGTAAACCTCGCTCGTGGGCTTATTGTAGGAAAA
AAATATAAACAATGGATCAGCGTCAGCAGAATTTAAATGTCGCGGAAATT
ATATTTCAGTAATGAAATTCCCG
>CL39.Contig2_All
ATTTCTATCAACCAAAGAAAAATCTGTGAAAAGAAATGGAAAAACAGAAA
AAAGCATCGTCAATTTTTGAATGCGTTGCAAAAGACCTTGATGGTAAAGA
TGTAAAGCTGGATAAATACAAAGGAAAATGTATTATAATCGTGAATATTG
CATCGGATTGTAAGCTGTGGTTGCAAAACTTTGGAATGCTGAAGAAACTT
AAACAAAATTTTCCAAATGGTGACATAAGCTTTCTATTAAAATTTTGCAC
AATTTAACAATTTCGATGAATAGATTTAGCGATTTTGATGTTTCCATGTA
ATCAATTTTTGGGAATGCCAATGAATGATCCATCACAGATTGCTGAATTT
ACCAAGCGAGAAGAAATAGATTTTGCTGACCTATTTGCCTGTATCGAGGT
GAATGGACCTGAATCTCATCCTTTATATCGATATCTCAAATCGCAACGCC
CTGGCTGTATATCTTGGAATTTCACAAAGTTTCTGGTCGACAAGAGTGGA
AAGAGTATCGAAAGATTCAGCCACAATACCTTGTCGACAACAATAACAAA
AGAAGTCTCCATGCTTGTGCAAAAATAATTTTAATTTTTTTTTTGTGTAT
TTGTGAATAATATTTGAGCTTCCGTTGTAAACCTCGCTCGTGGGCTTATT
GTAGGAAAAAAATATAAACAATGGATCAGCGTCAGCAGAATTTAAATGTC
GCGAAAATTATATTTCAGTAATGAAATTCCCGATTAATTTATAATTAATG
GTTTCATTTTATGCATTTGATAGCCTTATTTAAATTTTTTAAACTTTCTT
CCCGCATTTAAAAAGCGCATCAATATTTTTTTGCTTCTTCTTCTAGAATT
TTTTTTTCTCTCTTAAATTTCCGTAATTTTCTCCACCAAGTGCCGCATTA
TCATCATTAACTGAATGAATAATTTAGAAACACGAGATTGCGTTGCTCTC
TCAAAAATCATTATTATAATATCTATTCAGCATTCTGACATATGTATATC
TAAATATCTTACCTACTGACGGACTGAAAAATGTTAAATTGAGCAAGCCT
GGGGAAACAACCCGTGGTTTATGTAATTTTTTTCTACATTGTTCGGAAAC
CAAAAACCAAATAATGGAAATGAAAATTGAAAATTTTATTTTTAAATCTC
TTTATGAATTTATATTTAAATGATTATGCAACATTTTTTTAGTACCTAAT
GGACTAATATCACAAAACATTATGAAAAATAATTTCGTGCTGTTATATTA
ATTGATTACTGAACATGAATGAAACACAAAATGCAGATTGTCAATAAAGT
ACTGACTGGATATGAAATATGAGCAGATGAGTTGATCTCGATGGGATCAA
TAGATGAAGTATAATCAGATTGACATGTGGGGAAGTTTCTGGGCACTGGA
GCCATTTGAGAATATTCGCCAACCTTTAAAACGATTGACATACCAAGTTC
AGCATGAAAATCAATATGACAGTGAAGAAGCCACATTCCAGGATTGTCTG
CATAGAATCTTATAATTGTATAACCACCATCAGGAACTGTCACTGTATCT
TTCTCAATGGAATTCAAAAATCTTCTCTTTAATCTTCCTAAACGGTCAAG
TTCTTTAACCTCTTCAACCGTCACATTATTTCCCAATCGGTCCATTCCAA
CAACATGAAAGAAATTGCCGTGAAGATGGAATGGATGATTTGCATCATAT
GTTAGACCTTCATCAATTAAAATCATTTCAACAACTGATTTTAAAGGGAT
CTGTAGGACGTGTGTGCATTCACAGAAAGTTTCTTTACAATTGACACCTT
GAGATGCTAGTGATGATTCATTGCAGAATGATGAATCCTGCAAACCCTTT
GACAACATTGCCGGCGTTGGTGGCATTCGATTTGAAATGTGATTTAATTG
TGGCGTAAATACTTTGCCAAATGGAGCTTGCTGAAATCCATAAAGATTTG
GAACATGAAACAATGGATTGTCCAATGCATAAAAATCATATGATAGATAA
AATTTTAGATCCGGTTCAACTTTCATGATATTATTTGTTCGATTTTCAAT
TGAATTAATTTCAGCGACTGTCACAAAATCAATTCCCGAGCCACGATTAA
GCGCATTAAGTGTAAGACCTTTTCTGTTTATTTCATAACTGGGCTTTTCC
GATGGATCTTCATCCTTTGCGCCATGATAGTGCAAAACTGCCAATTGAAA
TGAAGATGTGAATCTTTCGTCACAATCCATTAATCCTCGTGCTCGAATAA
AGTAATTTCCTACTCTTTGGTTAGCATTCACAATAAAATCCCATCGTTCA
CCAGCATAAGTAACCAGAAATGTCACTTCAACTGGTTCAATGCTATTTCC
ATCTGATGCAATTACTGTGAGCGTATGATTGTCAATCGATAATTGGATTG
GGCAATTCAAGAAACCGGCATTAATGTGTCGGAATCTGTATCGATTTCCT
TTAAGGACATTAAAAACTTCAAAAGGCATCATTGATGAATAATCTTCCGG
ATCAAGCAATGCCCGTTTTTCACGAAGTATTGTCGTTTCTTCTACATATG
AATTTGTAGTATGTTCAATTTCTAGCGATTCTGTATCAATCGTAACTGTT
GTCGGATCTGGAAACTCCGTCGATTCCGGTACATTCACAACAAACTCGGT
TGGAATAGAATCTTTAAGAACTTTTGTCATGTTTCCAAAATATTTTCCAC
GTCCATTAATAAGAATATTTGAAGGTTTATTGTCACCGCGGCCATGATGA
TGCGCTGTAAAAACCGATGTGGCCGGTAAATGTGTCCAATCAATTGTTGT
TAAGACATATTCTGACATATCGAAATCATAGAGATTTTCATGCAAATCTT
CAGGGTTTCTTACAATCAATGGACCGAAAACTCCATCACCACGTTGCATT
CCCAAATGTGAATGCCAGAAATGTGTACCAGCATTTTCGGCATTAAATGT
GTAACGAAAATTTTGTCCCGATTGAATCTGACATTGGGAAATTGCTGGCA
CACCGTCCATATAAGGAGAGTCTCGCTGATGAATTCCGTGCCAGTGAATG
GTAGTAGCTTCACTCATCAATCGATTTCTAAGATCAACAATGATTGTGTC
ATTTAGACAAACCTCAATGCTCGGCCCAGGCATCATTCGATTTACCACAA
GAATGCTTCGTTTCATACCATCAGCAGAAATGCAATGCGGTCGAAAACAA
TCATTTTTATTTGATGGACATTCATAACATGCTTTACTCATCGTTTCAAA
TGATTCAACGACAAATTCATAATAACATGTTAATTGCTGGCCCTTGACAC
ATTGCCTAAGGCATGGATGCGATTGATAGGTGTCGCGATTGGTTATTACA
ATTTCTTCATGAATAAAATCTTTTTGATTGCGATTATTACAGTACGGGCA
GCAATCGCGTGTTGTGATTTCATTAGTTGGACAATTTCGTAATTTCGGAC
AGGTTTTCTTGTATGACGTCACGAAAGGTTCATCACCATTATTAACGCAT
TCATTGACTGTACAATTATCGGCATTTTTCCAAATTTCTCCACTTTTGTA
GGCTTTCCCGTTGTATTCACAAAAAGATCGTTTGCATAAGCCACAACATT
CACCAGATAGAATCTTGTATTCAAATCCATCTGCGCATTTTGTATCGCAA
GTCTGCTGTTCTATATTAATGTGTTTCTCGTCATTAGATTCGGCAATGCA
GACATACTTAGTGCACGGTTCGTCATCGCTCGACCACGTTTCATTGATTG
ACAGAGTTTTAATTCCATTGTTGATTTTAAATTCACATCCAATTTCATCT
CTTAATTCAGCATTAATAAGATGAAATGTGAATAGTATTACAAGCTTCCT
TATCATTTTTCTATTTATCTTTGTTCTTCTTTTCTTTGCAAATTCTCACA
TTTAAATATTTTCTCACAAAAACATTTAGCGAATTAAATTAAATAGATAA
AACGCGCAGGCAAATCAACTGTGCTACTTTATTAGATTAGAACATTCGGA
TCGAAATTTGAATCAGATTTTTATTTTTTTTTTTCAAGTGGCCGAAGCTT
ATTTGAAAACTTCTTGTATATGTGACTAAGGAATAACATTAAGTGGGAAA
TCCCCAATAGCACAAAAGATATTTTGACGCGTAACAAGATCCAGCTAAAA
TGTTAGATTTCAATAACGTTTGAGAAAAATTCTCAAGCTGTATATGAATT
TGTCGAGTTCCACGAATCACCTTGAGCTGCTGAATAAAAATTGTTTCACT
TCGTTGTTGTTTTTCTTGAGCCACAAAAGAACTTGATCATCATCACTCGC
GGAGGATCTAAAAGCGACTGACCAAATGATTCTCCAATAACGAAACAACT
AAATTTGTTTGTTTTTTGTTAAGCCACAAATATTAATGGATTTAATAATA
ATGCAGCGATTATGATGGTGAGGGTAAAACAACAAACATCAAGAAACCAG
>CL40.Contig1_All
CCCATCAATGAGCCGCCTTTACCTCGACGCAAAAAATGCCCTGAGTTAGC
TTATAGGCACCATGAATTTATCGCAGACGCTGGTGCTGATAAAACTGATT
CCAATGTGACTCGTGCCCGGTCAAACGATCGCAATGGCACTCCGTCACGT
CGTAGCAAATCGGAAGGGCCTCCCATAGCTAATGGCCGTTGCGTTATTAT
CGCGGATAATGTCGTCGACGAGAAACCAAACAAGGAAAAGGCGGCTACTG
TTCATGAACTGGAACCGCTTGTCAATGATGTTGTTGATTCGGCTCCGAAT
CATGAGAAGAAAGATCTTCAGAATGAATACAGGAAAAACTTCAACACGGC
ACATTATAGCGAAAAGGAGAAATTTGGCTTTGAACAAAATTCAACGGTTG
ACAATAAGGTCGTTGCTAATGGTAGTGCTTATGATCCATTATGGTATAAA
GAAGTTATTGAATTGAGAAAGAAAGCGGGTGAATATAAGAATCGCGGCTG
GAGTGGTGAAACTCATCGTGAATTGTCAAAGAAACAGGCTGAACTGTGGG
ATCAAGTTTCCCGTCGAAGTTCGTTAAGTGCTTTATCATTAGCTTCATCA
ATTCGACCCATATCGAAGGAAGAAAAAGAACGTGAAAATAAGAATAAAAG
TTCGCCAACGAAGCCATCAGGGCGTCGTATTCCTGGATCAGCTCGACTGA
TTGACAATCGAACTGTCACTGATGGTAATTTATATGGACGTTTAAAACGT
GAAACGATTCGTCATCATTTGGAACGTACGACGGGTCCAGTTTCACTTTC
AGATGCCGAGGAAGGTGCATTGTTACCATCACCAACACGTGAAAAGTTAA
TGCCGACACTACCTCGTTCGAAGACTGGAAGTCCACAACGTGGTAGTCCT
CAAAAGACAATTAGCTCTCGTCATGGAAGCCCTCATAAGGCCAGCCCACA
AAAAAGTCCAAAAAAGATTTCAAAAGTTGGTCGCTCACAGTCAGTTGGTC
CGACTGTAACTGATTCTGGCTCTCCCAAAAAGCAAGCAAAGCCTATGAGT
GCTTCTATTACTGCGGCAACAGCTTCATCAGCTGCGAAAACGCACAACAA
AAAGACGCCAGTTTCAACTCCGACTTCTGCTCCGGTTGATCGTCAAACCA
GACCAATGGAAGATGGTTTCGATGGACCACCACAAATCTTGCATCCGGAA
CAATTTGAGCAAATTGTCAAGTCGCCGCCTGAACCGACACGTGTTAAATC
GCCTGAGCAGATAATTATGCGCTCACCAGATCCAGTTTTCTGGACAGTTC
CTTTGGATACTGGAAAGACATTCACAGTCACACAAAATGTGCGCGAAGGT
GATGTTGCAAACATCGTTCGGCCTCACAGTGAAATTAAAGTTTCGACTCC
TTCTGAGGCACCAGCAAGGCTCTTGCCACAAGTTCATCCACAATCCGCTC
CACCAGAGCTTTCGGAACAGGAGAAATTGAATTCTGTACATGCTAGTCCG
GTGAAAATTAACGAACAACAAAAGAAGCAAGAGTCACTTAATGTTACAGC
ACCAAAGCCCGATGAAATTTCATCGTCTTCATCAACATACTCAAAACCTT
CTCAGGAATTGCCGCGATATGATCGCCCTGTTCCTGGATCAACTTTGCGC
TGTTTGGAAGATCCCGATTATCCCGATATCAATTCGCCTCCTAGCTCAAA
TCCGCCACGTAGCGTCAATAATCCAGTCACTGAAGAAATTGTGGATAAGG
CAAGAGATCGCTTCGATCGTTTCTGGGGTAACCCAGGTGACGAAAAAAAG
TAAACGTGAGTTGAACTCTAACGGGAATTTTTAGAACTTCAATTTTTTTT
TAAGATTCATGTCAGATATTTTAGATTAGCAATTGATAAAAACAAATGCT
TAACCACTGTTTGTTCATTTATACTCCTGCTAATTCTAATGACTATTTGA
AAAAAGAGAATTTTCTCCCTTCCTACACTATTGAAAAACGTACTTTAGAT
ACAATTGAAAGACAAAAAAAATAGACATTCATGTTCACTCATTAACAGGG
TAGAGAATGTAGA
>CL40.Contig2_All
GGGGTCTTCTAATAACGACAATCAAATAGTATTAGAACCCCCTAGAAAAT
CGCAATCAATGGGTGCAATAAAGTCGCAGTCAAATACTTTAGCTGGAATA
CATAAAAAGCGTACAACTAATGAAAAAGAAGCTACTGTTCATGAACTGGA
ACCGCTTGTCAATGATGTTGTTGATTCGGCTCCGAATCATGAGAAGAAAG
ATCTTCAGAATGAATACAGGAAAAACTTCAACACGGCACATTATAGCGAA
AAGGAGAAATTTGGCTTTGAACAAAATTCAACGGTTGACAATAAGGTCGT
TGCTAATGGTAGTGCTTATGATCCATTATGGTATAAAGAAGTTATTGAAT
TGAGAAAGAAAGCGGGTGAATATAAGAATCGCGGCTGGAGTGGTGAAACT
CATCGTGAATTGTCAAAGAAACAGGCTGAACTGTGGGATCAAGTTTCCCG
TCGAAGTTCGTTAAGTGCTTTATCATTAGCTTCATCAATTCGACCCATAT
CGAAGGAAGAAAAAGAACGTGAAAATAAGAATAAAAGTTCGCCAACGAAG
CCATCAGGGCGTCGTATTCCTGGATCAGCTCGACTGATTGACAATCGAAC
TGTCACTGATGGTAATTTATATGGACGTTTAAAACGTGAAACGATTCGTC
ATCATTTGGAACGTACGACGGGTCCAGTTTCACTTTCAGATGCCGAGGAA
GGTGCATTGTTACCATCACCAACACGTGAAAAGTTAATGCCGACACTACC
TCGTTCGAAGACTGGAAGTCCACAACGTGGTAGTCCTCAAAAGACAATTA
GCTCTCGTCATGGAAGCCCTCATAAGGCCAGCCCACAAAAAAGTCCAAAA
AAGATTTCAAAAGTTGGTCGCTCACAGTCAGTTGGTCCGACTGTAACTGA
TTCTGGCTCTCCCAAAAAGCAAGCAAAGCCTATGAGTGCTTCTATTACTG
CGGCAACAGCTTCATCAGCTGCGAAAACGCACAACAAAAAGACGCCAGTT
TCAACTCCGACTTCTGCTCCGGTTGATCGTCAAACCAGACCAATGGAAGA
TGGTTTCGATGGACCACCACAAATCTTGCATCCGGAACAATTTGAGCAAA
TTGTCAAGTCGCCGCCTGAACCGACACGTGTTAAATCGCCTGAGCAGATA
ATTATGCGCTCACCAGATCCAGTTTTCTGGACAGTTCCTTTGGATACTGG
AAAGACATTCACAGTCACACAAAATGTGCGCGAAGGTGATGTTGCAAACA
TCGTTCGGCCTCACAGTGAAATTAAAGTTTCGACTCCTTCTGAGGCACCA
GCAAGGCTCTTGCCACAAGTTCATCCACAATCCGCTCCACCAGAGCTTTC
GGAACAGGAGAAATTGAATTCTGTACATGCTAGTCCGGTGAAAATTAACG
AACAACAAAAGAAGCAAGAGTCACTTAATGTTACAGCACCAAAGCCCGAT
GAAATTTCATCGTCTTCATCAACATACTCAAAACCTTCTCAGGAATTGCC
GCGATATGATCGCCCTGTTCCTGGATCAACTTTGCGCTGTTTGGAAGATC
CCGATTATCCCGATATCAATTCGCCTCCTAGCTCAAATCCGCCACGTAGC
GTCAATAATCCAGTCACTGAAGAAATTGTGGATAAGGCAAGAGATCGCTT
CGATCGTTTCTGGGGTAACCCAGGTGACGAAAAAAAGTAAACGTGAGTTG
AACTCTAACGGGAATTTTTAGAACTTCAATTTTTTTTTAAGATTCATGTC
AGATATTTTAGATTAGCAATTGATAAAAACAAATGCTTAACCACTGTTTG
TTCATTTATACTCCTGCTAATTCTAATGACTATTTGAAAAAAGAGAATTT
TCTCCCTTCCTACACTATTGAAAAACGTACTTTAGATACAATTGAAAGAC
AAAAAAAATAGACATTCATGTTCACTCATTAACAGGGTAGAGAATGTAGA
>CL40.Contig3_All
AATTATTGACTGACAATTTGACGATTGGTCAGCAACGTAACAACAAGAAA
AAAGCTCTGGAAATGGAAGATGGTTTCGATGGACCACCACAAATCTTGCA
TCCGGAACAATTTGAGCAAATTGTCAAGTCGCCGCCTGAACCGACACGTG
TTAAATCGCCTGAGCAGATAATTATGCGCTCACCAGATCCAGTTTTCTGG
ACAGTTCCTTTGGATACTGGAAAGACATTCACAGTCACACAAAATGTGCG
CGAAGGTGATGTTGCAAACATCGTTCGGCCTCACAGTGAAATTAAAGTTT
CGACTCCTTCTGAGGCACCAGCAAGGCTCTTGCCACAAGTTCATCCACAA
TCCGCTCCACCAGAGCTTTCGGAACAGGAGAAATTGAATTCTGTACATGC
TAGTCCGGTGAAAATTAACGAACAACAAAAGAAGCAAGAGTCACTTAATG
TTACAGCACCAAAGCCCGATGAAATTTCATCGTCTTCATCAACATACTCA
AAACCTTCTCAGGAATTGCCGCGATATGATCGCCCTGTTCCTGGATCAAC
TTTGCGCTGTTTGGAAGATCCCGATTATCCCGATATCAATTCGCCTCCTA
GCTCAAATCCGCCACGTAGCGTCAATAATCCAGTCACTGAAGAAATTGTG
GATAAGGCAAGAGATCGCTTCGATCGTTTCTGGGGTAACCCAGGTGACGA
AAAAAAGTAAACGTGAGTTGAACTCTAACGGGAATTTTTAGAACTTCAAT
TTTTTTTTAAGATTCATGTCAGATATTTTAGATTAGCAATTGATAAAAAC
AAATGCTTAACCACTGTTTGTTCATTTATACTCCTGCTAATTCTAATGAC
TATTTGAAAAAAGAGAATTTTCTCCCTTCCTACACTATTGAAAAACGTAC
TTTAGATACAATTGAAAGACAAAAAAAATAGACATTCATGTTCACTCATT
AACAGGGTAGAGAATGTAGA
>CL41.Contig1_All
GTCGTTATCATTCGTCATCAGATTAATTGTTTACGAAAATCAACCGTTGA
AATTTATGTTTTGTTTTCATCATACACTCCAGAACTTATGTACTCTGAAT
AAGATATGAAACCATCGTTATCCTTGTCCATCAATGACAGCACTTGATCG
ATTGTCTCTTCAATCTGCTTATCGGTGTATGCTTCGGACATTTCCTTTTT
GCCATCATTTTCATGCCAGTGAATGAGAGATTTTATTAATTCGCATCCAT
CTAATTTATTGTTGTTATCAGCATCGTGCATCTTGAAGTAATGAAACTGC
AGCTCCTGATCGGACATTTTACTCGTGTCTATGGGAACTTCCATATGTTC
TGCAATGTGGTCTCTCTCCATTTGCAGATCCCCTGTATGAAGTACTTGCT
GAGGTGCTCCATGATGATCATGATGTCCGCCACCACCGTGTGCTTGTTGA
GCGGGCATCTGTTGCTGCTGGTGCTGAACGGGCAACTGTTGTTGCTGGTG
CTGAACGTGCACCTGTTGCTGCTGTTGCACATTTGGTTGGTGTTGAACGG
GAACCTGCGGAACTTGAGGCTGATATTGCTGTTGTCCTATATTCGCCTGC
TGATAGTGACCAGGATTTACATTTGGTGGAGGATTATATTGCTGTTGTTG
ATAGTGTGGCTGTGGTGGATTGTATTGTGGTTGTTGGTGTGATGGTACCT
GATAATTTGGATCATAGTGCTGAGGAGGCACGCCCGGAGCAACTCGCTGG
CCAGATACACCAGGATTATTAACCAGTGATGAAAAAGTCAAAAATATACT
TATGACAAATATAGCTCTCATCTCGCTCTTAAACAGCTTTCACTTTCGAC
AAAAAACTACACGGCAATATCTTAAAAATGGCTTATTTTTTATTGATCAA
AGTTTTACTTCCGCAACAGACAGTTTGCATACGAAATATGTTAAGAATTT
TTTTTGTGCCAACCAAAAAATAACAAAAAATAGGGCAACTTTGCAATGAA
T
>CL41.Contig2_All
GTCGTTATCATTCGTCATCAGATTAATTGTTTACGAAAATCAACCGTTGA
AATTTATGTTTTGTTTTCATCATACACTCCAGAACTTATGTACTCTGAAT
AAGATATGAAACCATCGTTATCCTTGTCCATCAATGACAGCACTTGATCG
ATTGTCTCTTCAATCTGCTTATCGGTGTATGCTTCGGACATTTCCTTTTT
GCCATCGTTTTCTAAATTCAATTGAATTAGGATTTTGTTATTTACACTGA
CAAATTTATATGCCAAAATACGTGTCACGTGATATAAAAATATTTTTAAT
CGCTCGCATTTTGATCTATAAATTCATCATATGAGAAAATTTACCATCAC
CAACCAACTTCCATCTTCTGAAATAACTTTGAACAATTTATGTGAGAATT
ACTTTGACGTTCAACAAAAAAAGAATACTTAACGAAATTTATTGTTGCAT
TTTTTTTGTTTGTTTACAAAGCCATTTCAGTGGCACCAAAACGTGTCTGA
GATTCAGATTTGATCATTTCTTCAAAAGTTAATTTTGTTCTTGAAGCAAA
AAAACAGCGAAAAATAATAATTACGATTGACATCATCCAAATGCGATGTC
AAACAGAAATTTTGCATGTACGGACCTTTATGTTTTTTTTTTTTTTTTTG
AAACACGGCTTATGGATGATGTCTATCATACAACATTAAAATAAATTGTT
CACACATCTCCCTCCATTGTGCATGCGTCCATCAGAACGTATGGCGCCCC
AAAGTCCAACCAGAACCAACATTAATGAAAGTATGTGGTGATTGTGATGG
AATGCTATGACTATAAATACAATTTTTAGGACGCTGAATGAAGGCCAATC
CCAATGGACGAAGTTTAATTTGGTCAGTCTTTGATCGATTCATGGTTGAT
GATAGTTAAGGGAGTTGCGTTTAATATTTAATTATCTATTTTGATTATTG
GCTGCGGATTTCTGTTGCGCTCGGATGAATTCGGGATAATCAATGTATCC
ATCATGATTTAGATCATCGCTTTGCAGGATCGGATCAATAAGTGCATTCA
GCTCATCATCGGTAAATATTTTCTCCTCCACCTGGGGCACTTGTTGATCT
TGATGATTTTCTTTACTTCCTTGAGCATGCCAGTGAATGAGAGATTTTAT
TAATTCGCATCCATCTAATTTATTGTTGTTATCAGCATCGTGCATCTTGA
AGTAATGAAACTGCAGCTCCTGATCGGACATTTTACTCGTGTCTATGGGA
ACTTCCATATGTTCTGCAATGTGGTCTCTCTCCATTTGCAGATCCCCTGT
ATGAAGTACTTGCTGAGGTGCTCCATGATGATCATGATGTCCGCCACCAC
CGTGTGCTTGTTGAGCGGGCATCTGTTGCTGCTGGTGCTGAACGGGCAAC
TGTTGTTGCTGGTGCTGAACGTGCACCTGTTGCTGCTGTTGCACATTTGG
TTGGTGTTGAACGGGAACCTGCGGAACTTGAGGCTGATATTGCTGTTGTC
CTATATTCGCCTGCTGATAGTGACCAGGATTTACATTTGGTGGAGGATTA
TATTGCTGTTGTTGATAGTGTGGCTGTGGTGGATTGTATTGTGGTTGTTG
GTGTGATGGTACCTGATAATTTGGATCATAGTGCTGAGGAGGCACGCCCG
GAGCAACTCGCTGGCCAGATACACCAGGATTATTAACCAGTGATGAAAAA
GTCAAAAATATACTTATGACAAATATAGCTCTCATCTCGCTCTTAAACAG
CTTTCACTTTCGACAAAAAACTACACGGCAATATCTTAAAAATGGCTTAT
TTTTTATTGATCAAAGTTTTACTTCCGCAACAGACAGTTTGCATACGAAA
TATGTTAAGAATTTTTTTTGTGCCAACCAAAAAATAACAAAAAATAGGGC
AACTTTGCAATGAATTGGGT
>CL41.Contig3_All
ACCCAATTCATTGCAAAGTTGCCCTATTTTTTGTTATTTTTTGGTTGGCA
CAAAAAAAAATTCTTAACATATTTCGTATGCAAACTGTCTGTTGCGGAAG
TAAAACTTTGATCAATAAAAAATAAGCCATTTTTAAGATATTGCCGTGTA
GTTTTTTGTCGAAAGTGAAAGCTGTTTAAGAGCGAGATGAGAGCTATATT
TGTCATAAGTATATTTTTGACTTTTTCATCACTGGTTAATAATCCTGGTG
TATCTGGCCAGCGAGTTGCTCCGGGCGTGCCTCCTCAGCACTATGATCCA
AATTATCAGGTACCATCACACCAACAACCACAATACAATCCACCACAGCC
ACACTATCAACAACAGCAATATAATCCTCCACCAAATGTAAATCCTGGTC
ACTATCAGCAGGCGAATATAGGACAACAGCAATATCAGCCTCAAGTTCCG
CAGGTTCCCGTTCAACACCAACCAAATGTGCAACAGCAGCAACAGGTGCA
CGTTCAGCACCAGCAACAACAGTTGCCCGTTCAGCACCAGCAGCAACAGA
TGCCCGCTCAACAAGCACACGGTGGTGGCGGACATCATGATCATCATGGA
GCACCTCAGCAAGTACTTCATACAGGGGATCTGCAAATGGAGAGAGACCA
CATTGCAGAACATATGGAAGTTCCCATAGACACGAGTAAAATGTCCGATC
AGGAGCTGCAGTTTCATTACTTCAAGATGCACGATGCTGATAACAACAAT
AAATTAGATGGATGCGAATTAATAAAATCTCTCATTCACTGGCATGGTAA
GTTGTGGCGTGGTTTCATTAAAAATAATTTATTTGCTTTTCATAATAACA
TTGTTCATTCTGATGTGCCTGGAATTTGTATTGTCTCGCTAAATATGCAT
TTTCGTTTGTGGTGATAGCTCAAGGAAGTAAAGAAAATCATCAAGATCAA
CAAGTGCCCCAGGTGGAGGAGAAAATATTTACCGATGATGAGCTGAATGC
ACTTATTGATCCGATCCTGCAAAGCGATGATCTAAATCATGATGGATACA
TTGATTATCCCGAATTCATCCGAGCGCAACAGAAATCCGCAGCCAATAAT
CAAAATAGATAATTAAATATTAAACGCAACTCCCTTAACTATCATCAACC
ATGAATCGATCAAAGACTGACCAAATTAAACTTCGTCCATTGGGATTGGC
CTTCATTCAGCGTCCTAAAAATTGTATTTATAGTCATAGCATTCCATCAC
AATCACCACATACTTTCATTAATGTTGGTTCTGGTTGGACTTTGGGGCGC
CATACGTTCTGATGGACGCATGCACAATGGAGGGAGATGTGTGAACAATT
TATTTTAATGTTGTATGATAGACATCATCCATAAGCCGTGTTTCAAAAAA
AAAAAAAAAAAACATAAAGGTCCGTACATGCAAAATTTCTGTTTGACATC
GCATTTGGATGATGTCAATCGTAATTATTATTTTTCGCTGTTTTTTTGCT
TCAAGAACAAAATTAACTTTTGAAGAAATGATCAAATCTGAATCTCAGAC
ACGTTTTGGTGCCACTGAAATGGCTTTGTAAACAAACAAAAAAAATGCAA
CAATAAATTTCGTTAAGTATTCTTTTTTTGTTGAACGTCAAAGTAATTCT
CACATAAATTGTTCAAAGTTATTTCAGAAGATGGAAGTTGGTTGGTGATG
GTAAATTTTCTCATATGATGAATTTATAGATCAAAATGCGAGCGATTAAA
AATATTTTTATATCACGTGA
>CL42.Contig1_All
AGATTTTTAAATTAAAATAATTTATTTTATCTAAGAAATTGCACAACAAA
CATTCAAAATGCGTTACAATAACAATAATGGAGCTAATATGTAGAACGAT
GATAAGTGGTACGAGAATCACTTAATAATTTCTTTCTTAATTATTTGCTA
TCTTGACTATAATAAAGAAGCGATAATTTTTCTGTTGCTAAATCTGATCA
ATAAAATCTAATTAACCTCATTTCAGGCAATGTACACCAGTCAATAAACT
GATATCACAGAGTCACATGAACAGTTTTTTTTTGTTGTCAAATTAACAAA
TTAATTCTAGATAGATTCTAGAAGATTTACTACAAGGTATGGAGACGATC
AATTAATCGCTCGTGATGATGCACGGATTTGTGTTTTGTGTGATCTTCAT
GTAACTTTTGCGCATCAAGTTGCTTCATATATGCCAAAAATATCGTCCAA
ATGAAACTCGCCATTGCAACAAATGGCACTCGATTACGTTCCTTAATAAA
TGTAAAATTAATGACTTGAATAATAGGCCAGTAGCAAACAGCAACTTGAA
ATGTTTGTGGAAATTTCTCTTTGACTTCGTAGCATGCATCTGAAAATGAT
CGTCCCTCCATCAGTGTCATAAGAGTAAAGAATGCAACACCAGCTGCTGG
ACCATAGCTTATTTGCTCGACTGCTGCTTTGATGATACCATTCCTAAGGT
TCATATGTGGCCACATGTGACTACTTAACTTCACCCATGCATATAAACTT
GGTGCAACAAAAAAGGTTCCAAACATAAAGAATCGAAAACTTTTCTTCCA
ATCAAACGGTTCCTTATTAATGGCTTGTTGCACTACTGAACTCGTCGGCC
ATATGAAAGCATAAACCGCCATGCCTTTAGCTAATGGATGTGCGCGAAAA
AATTTCGATACACGTGAAATCATTTTCGTTTTGTTGTTGCAATTTTTGGT
TTCGGTTGCCTAAAAATAAATCCACTGAAATAATCTTAATTCAACTAAGA
TTAGAACTGCAATTTGATTAAAAATATTAAATATTTCGAGAAATAATTCT
TTCTCTCTCGTTTTATTTATTTATCTTCTTCTTTCTCTTCTTTGTTTCAT
TCTCAATTATCTAAAGTGCGTTCAGTAGATCGAGTGCATTCAGTACCAAG
ACGAAGGAAAAGTTTTCATCAAGCTTAAGAAAATTTTAGTTTCAGCAATT
ATATCGAAGGAAAATCAGGTAATAAGAAGAATTCAAAATGGCACGTACAA
AGCAAACTGCACGTAAATCTACTGGTGGAAAAGCGCCTCGTAAACAGCTC
GCCACTAAGGCAGCCCGTAAATCGGCACCATCGACCGGTGGAGTTAAGAA
GCCTCATCGTTATCGTCCTGGTACAGTTGCTCTTCGTGAAATTCGTCGTT
ACCAGAAGTCGACTGAATTGTTGATTCGCAAATTGCCATTCCAACGTTTG
GTTCGTGAAATTGCTCAAGATTTCAAGACCGATTTGCGTTTCCAGTCCGC
GGCTATTGGAGCTCTTCAAGAAGCATCGGAAGCTTATTTGGTTGGTCTGT
TTGAAGATACAAATTTGTGCGCTATTCACGCAAAACGCGTCACAATTATG
CCGAAAGATATCCAACTGGCAAGACGCATTCGCGGTGAACGTGCTTAAGA
TGTTTATCATTCAACCGACAGAAGTTCAAATAAATCTTCGATCTTCATTC
AATCAACAATATTCTTTTTAATTAGACATGATTTTTACAAATAGACGTAA
AATTTACATTTTTTTTAAGAACTTGTGAGAATCATCACATTTCACATTTT
ATTCAAACTTTTCTTTTTGTGTTCCATTTACATATAATTTTTAGGTTATA
ATGAATTTTTCATTAACTTTAAATTTACATACATTTTCATAATTTCTTTT
TAGATATAATCCATTTGCAAAAAAA
>CL42.Contig2_All
TTTTTTTGCAAATGGATTATATCTAAAAAGAAATTATGAAAATGTATGTA
AATTTAAAGTTAATGAAAAATTCATTATAACCTAAAAATTATATGTAAAT
GGAACACAAAAAGAAAAGTTTGAATAAAATGTGAAATGTGATGATTCTCA
CAAGTTCTTAAAAAAAATGTAAATTTTACGTCTATTTGTAAAAATCATGT
CTAATTAAAAAGAATATTGTTGATTGAATGAAGATCGAAGATTTATTTGA
ACTTCTGTCGGTTGAATGATAAACATCTTAAGCACGTTCACCGCGAATGC
GTCTTGCCAGTTGGATATCTTTCGGCATAATTGTGACGCGTTTTGCGTGA
ATAGCGCACAAATTTGTATCTTCAAACAGACCAACCAAATAAGCTTCCGA
TGCTTCTTGAAGAGCTCCAATAGCCGCGGACTGGAAACGCAAATCGGTCT
TGAAATCTTGAGCAATTTCACGAACCAAACGTTGGAATGGCAATTTGCGA
ATCAACAATTCAGTCGACTTCTGGTAACGACGAATTTCACGAAGAGCAAC
TGTACCAGGACGATAACGATGAGGCTTCTTAACTCCACCGGTCGATGGTG
CCGATTTACGGGCTGCCTTAGTGGCGAGCTGTTTACGAGGCGCTTTTCCA
CCAGTAGATTTACGTGCAGTTTGCTTTGTACGTGCCATTTTGAATTCTTC
TTATTACCTGATTTTCCTTCGATATAATTGCTGAAACTAAAATTTTCTTA
AGCTTGATGAAAACTTTTCCTTCGTCTTGGTACTGAATGCACTCGATCTA
CTGAACGCACTTTAGATAATTGAGAATGAAACAAAGAAGAGAAAGAAGAA
GATAAATAAATAAAACGAGAGAGAAAGAATTATTTCTCGAAATATTCAAT
ATTTTTAATCAAATTGCAGTTCTAATCTTAGTTGAATTAAGATTATTTCA
GTGGTCAGTTTCATCAAATTAAGTGTTGAACAATATTTTATAGGTGACAA
TATTCCAAATCTGACGATTTATTTTTAGGCAACCGAAACCAAAAATTGCA
ACAACAAAACGAAAATGATTTCACGTGTATCGAAATTTTTTCGCGCACAT
CCATTAGCTAAAGGCATGGCGGTTTATGCTTTCATATGGCCGACGAGTTC
AGTAGTGCAACAAGCCATTAATAAGGAACCGTTTGATTGGAAGAAAAGTT
TTCGATTCTTTATGTTTGGAACCTTTTTTGTTGCACCAAGTTTATATGCA
TGGGTGAAGTTAAGTAGTCACATGTGGCCACATATGAACCTTAGGAATGG
TATCATCAAAGCAGCAGTCGAGCAAATAAGCTATGGTCCAGCAGCTGGTG
TTGCATTCTTTACTCTTATGACACTGATGGAGGGACGATCATTTTCAGAT
GCATGCTACGAAGTCAAAGAGAAATTTCCACAAACATTTCAAGTTGCTGT
TTGCTACTGGCCTATTATTCAAGTCATTAATTTTACATTTATTAAGGAAC
GTAATCGAGTGCCATTTGTTGCAATGGCGAGTTTCATTTGGACGATATTT
TTGGCATATATGAAGCAACTTGATGCGCAAAAGTTACATGAAGATCACAC
AAAACACAAATCCGTGCATCATCACGAGCGATTAATTGATCGTCTCCATA
CCTTGTAGTAAATCTTCTAGAATCTATCTAGAATTAATTTGTTAATTTGA
CAACAAAAAAAAACTGTTCATGTGACTCTGTGATATCAGTTTATTGACTG
GTGTACATTGCCTGAAATGAGGTTAATTAGATTTTATTGATCAGATTTAG
CAACAGAAAAATTATCGCTTCTTTATTATAGTCAAGATAGCAAATAATTA
AGAAAGAAATTATTAAGTGATTCTCGTACCACTTATCATCGTTCTACATA
TTAGCTCCATTATTGTTATTGTAACGCATTTTGAATGTTTGTTGTGCAAT
TTCTTAGATAAAATAAATTATTTTAATTTAAAAATCTTTAAGACACATTC
AACTCCGTAGAATGCCAAATCGCATGGTTCATTTGATATAGCATAAGCTG
CTCCTTGACATTGTTCGATTTGCGCTTCGGTGATTGATTTCTTATTATTT
TGTGCGATAACTCTTATTATGTCTACATTCATTTTACCAGCTGCATTAAC
AATTTTATCATTTTCCAGCAAGCATTTTGCGAAGCAATGTTCTTCAGGAA
ATTGAAAGGTGGGATCTGATAAGATTTTCACCTGAACAGCTTTATCTGTG
ATTTTCATTCGCACAAAGCAAGCTTCAGCAGATGTTGTAACTTGTGGTGA
TCCCTCAGCATCAGTCGGCATGAAACTCAAAATGACGATCAATGATCCAA
TGGTCAGTAAGAAGACTCGATGCTCCATTTTTAATGCAAACTGTATTATT
TCATGAATTCTGATACACTTTTATACTTTGATGTTTTGGTGATTGCAACA
AAATATA
>CL42.Contig3_All
TTTTTTTGCAAATGGATTATATCTAAAAAGAAATTATGAAAATGTATGTA
AATTTAAAGTTAATGAAAAATTCATTATAACCTAAAAATTATATGTAAAT
GGAACACAAAAAGAAAAGTTTGAATAAAATGTGAAATGTGATGATTCTCA
CAAGTTCTTAAAAAAAATGTAAATTTTACGTCTATTTGTAAAAATCATGT
CTAATTAAAAAGAATATTGTTGATTGAATGAAGATCGAAGATTTATTTGA
ACTTCTGTCGGTTGAATGATAAACATCTTAAGCACGTTCACCGCGAATGC
GTCTTGCCAGTTGGATATCTTTCGGCATAATTGTGACGCGTTTTGCGTGA
ATAGCGCACAAATTTGTATCTTCAAACAGACCAACCAAATAAGCTTCCGA
TGCTTCTTGAAGAGCTCCAATAGCCGCGGACTGGAAACGCAAATCGGTTT
TGAAATCTTGAGCAATTTCACGAACCAAACGTTGGAATGGTAATTTGCGG
ATCAACAATTCAGTTGATTTTTGATAGCGACGAATTTCACGGAGAGCAAC
GGTACCAGGGCGATAACGATGTGGTTTCTTCACTCCACCAGTAGCTGGTG
CCGATTTACGGGCAGCTTTGGTTGCCAATTGCTTACGTGGTGCCTTTCCA
CCAGTTGATTTACGAGCGGTTTGCTTTGTACGGGCCATTTTTTTCTTTAC
TTGAACGATGTATACGTGCGAGCGTCTCTA
>CL43.Contig1_All
CAGTAACTCGAATCAACATTTATTAAAGTACAATGAGCACGAAAACATTG
GAACAAAAACAAAAAGTGACCAGCGCTGATAACGATAACGGCGGCAATCA
ATCAAGGTCGTCAAGATTGGCTCTCGAAAAAGCGAGCTCGCACTGATCCA
GACTAAACATGTCATATCGCTACTTCAGAAGCTCTTTCCCAATATTAAAT
TTTAAATTCATACAATGAGTACATTAGGCGATCGTGTTTTGGGAACATCA
CTGCCGAAAATTGGCGAAAAGTCGCTATTTACAAAGGATCTTGAGGAAGC
GCTAACGTATGGTGGTGTTGATTTTGTCGTGCATTCACTTAAAGATCTGC
CTACGCAACTACCCCATGGAATGACAATTGGTGCAATATTGAAACGTGAC
GATCCACGCGATGCCTTAGTTTTGAATAGTAAATTTATTGGACGTAAATT
GAAGACACTGCCAGAAGGCTCTCTAATTGGAACATCGTCACTGAGACGTT
CGGCTCAATTGTCGAGAAACTATATGCATTTAAATGTGAATGAATTTTCC
TTGAAAGTCGATGGCGCTGTTTGGAGCTTGGATGGAAAAACGGAAATTGT
TGATCTTATCAAATGTACATTAGTTTTTGATGGCGATGACGTTTTGCCAA
CTAAACGTCCGAAATTAACTCAAACTGATAATGGCGACAAGAGTCCAGAA
ATTATCAACGACGATCCATTTGAACTTCCGCACTCATCTGAAAATGATGA
TAAGAATGTTACCGAAATAATGAACGTTCACGGCAAATTAATCGCTGATG
TTTGTCCATATTCATCGGGACAAACATCGGTAAAAAATTACAAGCCAGCT
CCAAAAAGAGCTGCTGCTGGTAATTTTAAAGCGAGCAATATTCCAGTTGG
ACAAGATTTTATGGG
>CL43.Contig2_All
TGTGACGTAACTGTAGATCTTGGGGCATCATTGATAGGAAGCGATTATTA
TTTAATTAAGTCGTGGACGATCTGTGGAGATGAAGTAAGTGAACACAATA
GTCGCAATTGCGAAGACAACTAGTATAGCATAATCGACATCATCACAGTA
ACTCGAATCAACATTTATTAAAGTACAATGAGCACGAAAACATTGGAACA
AAAACAAAAAGTGACCAGCGCTGATAACGATAACGGCGGCAATCAATCTA
ACTAAGGTCGTCAAGGTTGGCTCTCGAAAAAGCGAGCTCGCACTGATCCA
GACTAAACATGTCATATCGCTACTTCAGAAACTCTTTCCCAATATTAAAT
TTGAAATTCATACAATGAGTACATTAGGCGATCGTGTTTTGGGAACATCA
CTGCCGAAAATTGGCGAAAAGTCGCTATTTACAAAGGATCTTGAGGAAGC
GCTAACGTATGGTGGTGTTGATTTTGTCGTGCATTCACTTAAAGATCTGC
CTACGCAACTACCCCATGGAATGACAATTGGTGCAATATTGAAACGTGAC
GATCCACGCGATGCCTTAGTTTTGAATAGTAAATTTATTGGACGTAAATT
GAAGACACTGCCAGAAGGCTCTCTAATTGGAACATCGTCACTGAGACGTT
CGGCTCAATTGTCGAGAAACTATATGCATTTAAATGTGTGCGACATTCGA
GGTAATTTGAATACTCGTTTGGCAAAACTGGATGCACCACAATCGAAATT
TTGTGGCATTTTATTGGCAAATGCTGGCCTCGTTCGTATGGGATGGATGA
AACGTGTCGATCAAATTATCGACCCTGAAGAAATGTTGTATGCTGTCGGA
CAAGGTGCTTTGGCGGTTGAATGTCGTGTCAATGATGATTTTATTCTTGA
TATTCTTTCGCCACTGTGTGATTTTCAAACGCAATGTCGAATTTTGACAG
AAAGGAGCTTCTTAAAGACACTCGGTGGTGGTTGTTCAGCGCCTGTAGCT
GTTAATTCGGTTATTGAAGCAGTTCCGAACACTGTTGATAATGAATTTTC
CTTGAAAGTCGATGGCGCTGTTTGGAGCTTGGATAGAAAAACGGAAATTG
TTGATCATATCAAATGTACATTAGTTTTTGATGGCGATGACGTTTTGCGA
ACTAAACGTCCGAAATTAACTCAAACTGATAATGGCGACAAGAGTCCAGA
AATTATCAATGACGATCCATTTGAATTTCCGCACTCATCTGAAAATGATG
ATAAGAATGTTACCGAAATAATGAACGTTCACGGCAAATTAAATCAATCT
CCCTGGAGTTGCCGCGAACATTTTATTTGAGTTCAGCATGACGAGTGTAA
AGTCAATTTTTAAGTTGTCTCCGGAAAATTTGAAGTTCTTGAAGATTTTT
CAAACTTTGGGCTTTTTACCCGTCGAATTGTATGCAAATGACAGGAAATT
AATATTAATTGCCCAATCAGTTGTCGTGATATTTCACGTTTTCTTATCAT
TTTTGCGATATTTCCTCGATTACACTTTATTGTTTCTAGTCTTGCAATTT
TGGTTTGATATTTTTGCAATTTTCGTTGCTATCGTCCATCAATGTGTTGC
CATTGAACGTCACAAGAAAGTTCTCACATTGCTCGGAGATATCGATACGA
AAATCAAGCAGCATCTGAATATGCGAAGAGAATTAGAAATTCTTAATGTT
AAATTGCAAAGAAAGATTGTCATTGTGTGGGCCATTTATTTATTAATTAC
TTTTTATTTTCCACTTTTGCTTGTGATGAAAGGTGAAAGTTCATTGACAA
TTGGTGATTCACTGTTTCGCATCGTGTCATGGTCAATAAGTGTAAATTTG
ATTGTGACAAAATTTCTCTACTTTTACGTTTTAATCGCACTTCAACGATT
GGAAATTATAAAGAAATGTTGCACAAACATTTTAAGTCAACACAATTTCT
GTGACAATTTTATTGCGCATCGAACAAATTCAAAACGTTTGAAAATTTTA
AGTTTAAAGGCAATTTATGGAAATTGTTGGTTGCTTCAAGAAAATATTAA
CCAACTTAGTGGACCATCAATTCTTATACAAATCTTTGCATATACTGGTC
AAATAGCGTACGCAATGTTTTATGTAGTTAGGAATGCAATTTTGGAGGAA
CAATTTATTGAACAAATCTTAAACATCGTCTTATGGATGATGTTGTTAAA
TGTTTTCACGATTTTCTATTTTATTGTGAGCCATAAAATACACGGCAAGT
ACTTGCGAATTGCCGGATTAATTCATAATATTGCACAAAATGCTCTCAAC
GATCGACAACTTGTAGAAAGTATAAAGCTCTTCGCACTGCAAATTGGGCA
ACAACCAATGACCTTCATCAATATTTTTGGCATATTTTATTATGACAAGA
CCAATATCATGTTTAAGATATTTCATATTCTTTTCTTTAAACTCATTACC
GAAATTTACTTTGAAAAAAGTTAAACCTTTTGTAAACCTGGTCATGAGCA
GGTTTACAAATCGTCTAATCCGAAATTTTGGTTTAACTTGTTTAGTGAGA
ACTTACTATACTTAGATTCAGAAAAGACAAAATCTAGGTTCAAAAAATAA
GAAAAGCTCTACGTTCATTCTCCAAAAGATAAAAGGAAAAAAGTTAGATT
CAAATACGAACCTGCTCGCTTCGCTTGCATTTTTTAGCAACACTAAATAA
ATCACTTTGATTTTTCACTGGTGACAGAC
>CL43.Contig3_All
TGTGACGTAACTGTAGATCTTGGGGCATCATTGATAGGAAGCGATTATTA
TTTAATTAAGTCGTGGACGATCTGTGGAGATGAATACAATGAGCACGAAA
ACATTGGAACAAAAACAAAAAGTGACCAGCGCTGATAACGATAACGGCGG
CAATCAATCTAACTAAGGTCGTCAAGGTTGGCTCTCGAAAAAGCGAGCTC
GCACTGATCCAGACTAAACATGTCATATCGATACTTCAGAAACTCTTTCC
CAATATTAAATTTGAAATTCGTTGTTAATTAGCATAACTTGCTTGGTAGG
ATTCAAGGTAAATAAATATACCAGGTAGGACGGACTCTAACACATTCAAA
AATGT
>CL43.Contig4_All
GTAACTGTAGATCTTGGGGCATCTTTGATAGGAAGCGATCATTATTTAAT
TAAGTCGTGGACGATCTGTGGAGATGAATACAATGAGCACGAAAACATTG
GAACAAAAACAAAAAGTGACCAGCGCTGATAACGATAACGGCGGCAATCA
ATCTAAGGTCGTCAAGGTTGGCTCTCGAAAAAGCGAGCTCGCACTGATCC
AGACTAAACATGTCATATCGATACTTCAGAAACTCTTTCCCAATATTAAA
TTTGAAATTCATACAATGAGTACATTAGGCGATCGTGTTTTGGGAACATC
ACGAAAAGTCGCTATTTACAAAGGATCTTAAGGAAGCGCTAACGTATGCT
GGTGTTGATTTTGTCGTGCATTCACTTAAAGATCTGCCTACGCAACTACC
CCATGGAATGACAATTGGTGCAATATTGAAACGTGACGATCCACGCGATG
CCTTAGTTTTGAATAG
>CL43.Contig5_All
TGTGACGTAACTGTAGATCTTGGGGCATCATTGATAGGAAGCGATTATTA
TTTAATTAAGTCGTGGACGATCTGTGGAGATGAAGTAAGTGAACACAATA
GTCGCAATTGCGAAGACAACTAGTATAGCATAATCGACATCATCACAGTA
ACTCGAATCAACATTTATTAAAGTACAATGAGCACGAAAACATTGGAACA
AAAACAAAAAGTGACCAGCGCTGATAACGATAACGGCGGCAATCAATCTA
ACTAAGGTCGTCAAGGTTGGCTCTCGAAAAAGCGAGCTCGCACTGATCCA
GACTAAACATGTCATATCGATACTTCAGAAACTCTTTCCCAATATTAAAT
TTGAAATTCATACAATGAGTACATTAGGCGATCGTGTTTTGGGAACATCA
CTGCCGAAAATTGGCGAAAAGTCGCTATTTACAAAGGATCTTGAGGAAGC
GCTAACGTATGGTGGTGTTGATTTTGTCGTGCATTCACTTAAAGATCTGC
CTACGCAACTACCCCATGGAATGACAATTGGTGCAATATTGAAACGTGAC
GATCCACGCGATGCCTTAGTTTTGAATAGTAAATTTATTGGACGTAAATT
GAAGACACTGCCAGAAGGCTCTCTAATTGGAACATCGTCACTGAGACGTT
CGGCTCAATTGTCGAGAAACTATATGCATTTAAATGTGAATGAATTTTCC
TTGAAAGTCGATGGCGCTGTTTGGAGCTTGGATGGAAAAACGGAAATTGT
TGATCTTATCAAATGTACATTAGTTTTTGATGGCGATGACGTTTTGCCAA
CTAAACGTCCGAAATTAACTCAAACTGATAATGGCGACAAGAGTCCAGAA
ATTATCAACGACGATCCATTTGAACTTCCGCACTCATCTGAAAATGATGA
TAAGAATGTTACCGAAATAATGAACGTTCACGGCAAATTAAATCAATCTC
CCTGGAGTTGCCGCGAACATTTTATTTGAGTTCAGCATGACGAGTGTAAA
GTCAATTTTTAAGTTGTCTCCGGAAAATTTGAAGTTCTTGAAGATTTTTC
AAACTTTGGGCTTTTTACCCGTCGAATTGTATGCAAATGACAGGAAATTA
ATATTAATTGCCCAATCAGTTGTCGTGATATTTCACGTTTTCTTATCATT
TTTGCGATATTTCCTCGATTACACTTTATTGTTTCTAGTCTTGCAATTTT
GGTTTGATATTTTTGCAATTTTCGTTGCTATCGTCCATCAATGTGTTGCC
ATTGAACGTCACAAGAAAGTTCTCACATTGCTCGGAGATATCGATACGAA
AATCAAGCAGCATCTGAATATGCGAAGAGAATTAGAAATTCTTAATGTTA
AATTGCAAAGAAAGATTGTCATTGTGTGGGCCATTTATTTATTAATTACT
TTTTATTTTCCACTTTTGCTTGTGATGAAAGGTGAAAGTTCATTGACAAT
TGGTGATTCACTGTTTCGCATCGTGTCATGGTCAATAAGTGTAAATTTGA
TTGTGACAAAATTTCTCTACTTTTACGTTTTAATCGCACTTCAACGATTG
GAAATTATAAAGAAATGTTGCACAAACATTTTAAGTCAACACAATTTCTG
TGACAATTTTATTGCGCATCGAACAAATTCAAAACGTTTGAAAATTTTAA
GTTTAAAGGCAATTTATGGAAATTGTTGGTTGCTTCAAGAAAATATTAAC
CAACTTAGTGGACCATCAATTCTTATACACATCTTTGCATATACTGGTCA
AATAGCGTACGCAATGTTTTATGTAGTTAGGAATGCAATTTTGGAGGAAC
AATTTATTGAACAAATCTTAAACATCGTCTTATGGATGATGTTGTTAAAT
GTTTTCACGATTTTCTATTTTACTGTTGAGCCATAAAATACACGGCAAGT
ACTTGCGAATTGCCGGATTAATTCATAATATTGCACAAAATGCTCTCAAC
GATCGACAACTTGTAGAAAGTATAAAGCTCTTCGCACTGCAAATTGGGCA
ACAACCAATGACCTTCATCAATATTTTTGGCATATTTTATTATGACAAGA
CCAATATCATGTTTAAGATATTTCATATTCTTTTCTTTAAACTCATTACC
GAAATTTACTTTGAAAAAAGTTAAACCTTTTGTAAACCTGGTCATGAGCA
GGTTTACAAATCGTCTAATCCGAAATTTTGGTTTAACTTGTTTAGTGAGA
ACTTACTATACTTAGATTCAGAAAAGACAAAATCTAGGTTCAAAAAATAA
GAAAAGCTCTACGTTCATTCTCCAAAAGATAAAAGGAAAAAAGTTAGATT
CAAATACGAACCTGCTCGCTTCGCTTGCATTTTTTAGCAACACTAAATAA
ATCACTTTGATTTTTCACTGGTGACAGACATTATTAACTTTTTCTCATAT
TTAGCATTTGTATTTTTTTTTATAAACTGCATTTGTACTTTTATAAATAT
CATTTTTATTATTTATAAA
>CL44.Contig1_All
TTTTCATACTCAACAATCAAGTTATCCAATCTCTAGAGAGAGTTACAAAA
CAAAATCTGGAAATGTTCGGCTACTATCAATGTGTGTCGATCTACATTTT
CCCAAAAATGTGGGTCATTCAACGTACACTGTTTTTTGCCATAATCTGCA
GCTACAATAGTCAATACTTTTTTTTATTCAATCAAAAATCCGAAAAGAGT
TCATTACAGAAATTTTGATTCTAAAGAATGCAAATGCGTTTGTATGTAGT
ATATTTATTATGAAGATCTCAATAATGATATTTAGGACTTGAGTGCAACG
AACTGTTGGAATACATCAAGGATGTGCGGATCAACTTGTGTGAACAGCAA
GCTCTCCAATGTGCTCGAATATTTTTGCACTTGCTCATGGTGCACCAAAA
ATACTTGCTGCAAGCGACCAATGGTCCAGCGATACCAATCGGTGTTAAAG
TCACGTCCATCAGTATCGCACTTTACTAAATGTTCCGACAAAATCATGAT
GAAGCGCTGAAAGATGATGAGAAAAATGCGTTTCTGATCGCCAAATGCAG
CTTCTAGTTTCTCCTCCATTTTTTCAACCATTTCTTCTGTTGGCTTATCT
CCGATTTCGATTTTTTTTCTTCGCGTAGTTGTTTCTTCATCAGAGTCGTC
ACTCGAAGATGAATCATGCGCCATCTTTTCTTTTGCTTCAGCCAATTCAG
CGCTTAACTTCATAACATGTTTGTTCATTTTCTTGATTGTCAAGTGCAAA
ATTTCCCACAAGTACATTTTCGTGAACTCCGATGACATTTCTTTAGAAAA
AATCCATGTAGCAACTGATGAGCACTCAACTATCTGGGTCTTTAGGAGCT
TATCAACAATTACCACCATCATTTGCTGATGATTGTGCCACAGTTCAAAG
ACATTATGCAGAACACAAATTTGTCCTTCTTCTGATTCCGCCAGCTGCTT
GAAGACATAATGAAACTTTGAAATAGCAGCAAATGTATGAGAGAAACTTT
TTGAACCCAAATTCAGAAGAGTCTGAACAAAAACATCAATTTTAAGCGGA
TTAAATGACGATTCGACCATATCATTCTCATTTTCCTTCAGATTAACAAG
ATCCTTTAATTCGTTGACAACTTCTTCCGGCGTACACTTCTGTCGAATTG
CGACGACCAATTTATGAGCTGCCGCTGTTCCAGGCAACGCGGCAGCTCCT
TCAGATGTATATTTGTAGTCAGGCGCTGGAATCGCTGGCAACAATCGATC
GTATGTTTCAGGCATCATGTCTTTGATGCGTTGATAGTAGGATAATCGAA
GAGATTTCTGCAGTACTTCCTGAATAAATTTAGGACGTGGGTGTTCAGGC
TCCAGTAGCAAGCAGCTATCCCAATCGTCCCATGACCAACGAAACTGAAA
ATTGCTCAAGTGATACGAGAACCAATTAACGAAGCGATCGAAACATGATG
TGTTCATTGAATCAATTCGCATGAACAGAATTTCAGTTGCCTGTGCTAGA
ACTTGGGGTAATGTTGACGGTTGCAGCTTACATAACTCTATCATAATAGA
TCCATAACAAATCTCCAAATACCGCGGCGATGGCATGTGAAATAGTTCAC
TAAAAATTACTTCAACAATGCAATATTCCAATGGTATTTTGTTTTTGTAT
GGGAAACTAAGCAAATTACTGGCACAGTCTTTGCGCTCTAGATGATGAGT
TTCTATAATCGAGTGCAAATGTTCTTCAATCAGGAATCTTTCGATCGAAT
GAGCTCCCGGCAAAATGGGTCCGTCTGGGCAATCGGTGTAATCGAACATG
CGATAAACGACCCACGGCATGGGATATACATAACTTTCATGATGCGGCGG
TGGAACCACTGATGGCAACGAATGCTGAAGTGCCTCACAAAGAATAGAAT
CAAATGCCAGATACGGGCGTGGAATATGTTTTTCCGACCAATTATCTTGA
CGCAATTTTCGTATTTGAGCCCATAAACAATCTAAATACTCTTCTTGAGG
ATGTGGGGTGTCAACAGACCATACACGTAGAGCATTGTGATGCTTCTTTG
TGCGTTTGTTCAGGAATACTTCAATTCGAACCAATAAGTTCTCTAATGCC
GATTCCTTCTTTTCGTAGAGATCCCGTCCGACCCAGGGCAATGTAGAAAG
GACTGAGAAAACATACCAATCACGACGCACTTGAGGCACCTCATCTTCAT
TACTTGCATCAACCATAGAATCGAGTAACTGAAGCAAAGAAACGGCCGAA
ATGACATTACAATTTACCAAATCAGCAAGGAAACGCAGGGAATAGCGAGC
CTCATTCCATGCGCAATTCTTCAAGCTATCCTTGAATGTCTTCAACATAT
GGTCAACAAACTCTCCACCAAAGCTGTAATTTTTCGCGTTCAATAGCCCA
ACGAGTGTAGTGTAGATTGTACATTTTTCTGGCATCTTGATGGCGCATTC
TGATAAGATGCGTAATATCTTGTTTCGAAACGTCCCTAAATCCGCCTCCA
ACACCGATACCAACCCTTCGAGATTTGATTCCAGGCTCGAAGTAGATTTT
TCGCCAACACGCAAGATTAGTGATTCTAGGCGGTCTTCAATTTCCTGGTT
CTCAGACACTTTGCGGCGCTTTGCTCGACGATCGTAGCCCTCATCGTCCT
CATATGGTCTTCTGCGATTCATTATCCAATATTTGAGTACTTTATGCGTA
TTTAATTTATATTTTTGCTTCTGCGACGACGCTGATCACTTTAGCTATTG
GGAGAGAATTTCGGTTTACTCTTTACGATGACTTCTTT
>CL44.Contig2_All
GAAAAGAGTTCATTACAGAAATTTTGATTCTAAAGAATGCAAATGCGTTT
GTATGTAGTATATTTATTATGAAGATCTCAATAATGATATTTAGGACTTG
AGTGCAACGAACTGTTGGAATACATCAAGGATGTGCGGATCAACTTGTGT
GAACAGCAAGCTCTCCAATGTGCTCGAATATTTTTGCACTTGCTCATGGT
GCACCAAAAATACTTGCTGCAAGCGACCAATGGTCCAGCGATACCAATCG
GTGTTAAAGTCACGTCCATCAGTATCGCACTTTACTAAATGTTCCGACAA
AATCATGATGAAGCGCTGAAAGATGATGAGAAAAATGCGTTTCTGATCGC
CAAATGCAGCTTCTAGTTTCTCCTCCATTTTTTCAACCATTTCTTCTGTT
GGCTTATCTCCGATTTCGATTTTTTTTCTTCGCGTAGTTGTTTCTTCATC
AGAGTCGTCACTCGAAGATGAATCATGCGCCATCTTTTCTTTTGCTTCAG
CCAATTCAGCGCTTAACTTCATAACATGTTTGTTCATTTTCTTGATTGTC
AAGTGCAAAATTTCCCACAAGTACATTTTCGTGAACTCCGATGACATTTC
TTTAGAAAAAATCCATGTAGCAACTGATGAGCACTCAACTATCTGGGTCT
TTAGGAGCTTATCAACAATTACCACCATCATTTGCTGATGATTGTGCCAC
AGTTCAAAGACATTATGCAGAACACAAATTTGTCCTTCTTCTGATTCCGC
CAGCTGCTTGAAGACATAATGAAACTTTGAAATAGCAGCAAATGTATGAG
AGAAACTTTTTGAACCCAAATTCAGAAGAGTCTGAACAAAAACATCAATT
TTAAGCGGATTAAATGACGATTCGACCATATCATTCTCATTTTCCTTCAG
ATTAACAAGATCCTTTAATTCGTTGACAACTTCTTCCGGCGTACACTTCT
GTCGAATTGCGACGACCAATTTATGAGCTGCCGCTGTTCCAGGCAACGCG
GCAGCTTTGGTATTACAGTCTCAGCATTTTGAAGTTCCAGTTGTAATGCG
TCAAATGCCATTTGTTCAATATGCACACATGCCTTATGATACTCCCCCTC
AAATACAATTATCAGCTCCCTCAGATAAAATAATATTTCCTCAGTCCGAC
ATAACAACTTTCCGTTATCAAATGCAACCGATAATTAATACGCATAATTC
ACATTCACAAGCATCGCCGCCACTTCA
>CL45.Contig1_All
CCCACTTCCTCTTACATCACTCTGAGATACCCCCGACCCGTCCTTCCTCA
CAATCCTCACACAACACATACCGTAATCATGGTGCAGAACAAGACCCTCA
CATACCTCGCTCACCCCACCGAGAAGATCATTCCCGGCGAGCACATTGGC
ATCAAGGAGAACACCTTCGACCCCGAGCAGGCCCCTCCTGCCGGCGGCAT
CACCGTCAAGATCCACTATGTCTCCTTCGACCCCTACCAGCGTGGTCGCA
TGCGCCCTAGCCACATCAAGTCCTACAGCCCTGCCTTCGAGCTGAACAGC
GCCATCACCAACGGTAGCATTGCCACCGTTCTCAAGAGCGACAACGAGAA
GTTCAAGGCCGGCGACCAGATCGTCTCCCTCTTCGCCACTCCCACAGCCG
AGTACGCCGCTCTCCCCAAGGCCATCGCCGACACCGCCAATGTCATCCAG
AACCCCTACAACCTCGACACCAAGCTCTTCCTTGGTCCCCTTGGTATGCC
CGGTCTTACCGCCTACTCTTCCTTCTACGACATCGGCCTCCCCAAGAAGG
GCGAGACCATCTTCATTTCCTCCGCCGCTGGTCCCGTTGGCCAGCTCGTC
GGCCAGCTCGCTAAGCACGAGGGCTTGACCGTTATCGGCTCCGTTGGCGA
GGACAAGAAGCTCGACTTCATCATCAAGGAGCTCGGCTTCGACGGCGGCT
TCAACTACAAGAAGGAGAAGCCCCTCGACGCCCTCAAGCGCCTCGCGCCC
AACGGCATCGATATTTACTACGAGAACGTCGGTGGTGAGCAGCTCGAGGC
CGCCATCACCTGCATGAACGACTTCGGCCGCATCGTCGCCTGCGGCATGA
TCAGCCAGTACAACCTCAAGCCCGAGAACCAGTACCCCATCAAGAACCTC
ATGCAGGTCGTCGCCAAGCGTCTGACCATGCGCGGCTTCATCGTCGGTGA
CGCCAACATGGGTCCCAGGTACGCTGTTGAGCACCAGCAGAAGGTGCAGA
AGTGGCTCAGCGAGGGCACTTTCAAGGCTGCCATGGATGTCACCGAGGGT
ATCGACAACGCCAGCGAGGGCCTTGTTGGCCTGTTCGAGGGCAAGAACTT
CGGCAAGGCCGTGTTGGAGGTTAGCAAGTTGTAAATAATACCACGCTCGG
GATGGTGATGGATACACTGCCG
>CL45.Contig2_All
ATCAAGTCCTACTCTCCTGCATTCGAGCTGAACACTCCCATCACCAACGG
TGCCATCGCCACCGTCCTCAAGAGTGACAACCAGAAGTTCAAGTCTGGCG
ACCAGATCGTCTCCCTCTTCGCCACTCCCACAGCCGAGTACGCCGCTCTC
CCCAAGGCCATCGCCGACACCGCCAATGTCATCCAGAACCCCTACAACCT
CGACACCAAGCTCTTCCTCGGCCCCCTCGGCATGCCCGGCCTGACCGCCT
ACTCTTCCTTCTA
>CL45.Contig3_All
TCGTTGTCGCTCTTGAGGACGGTGGCAATGCTGCCGTTGGTGATGGCGCT
GTTCAGCTCGAAGGCAGGGCTGTAGGACTTGATGTGGCTAGGGCGCATGC
GACCACGCTGGTAGGGGTCGAAGGAGACATAGTGGATCTTAACGGTGATG
CCGCCGGCGGGAGGGGCCTGGTCGACGTCGAAGGTGTTGTCCTTGATGCC
AATGTGCTCGCCGGGGATGATCTTCTCGCTGGGGTGAGCGAGGTATGTGA
GGGTCTTGTTCTGCACCATGTTTGCGGTTTGTGTGAGAAGTGAAGGATTG
CGTGTGGGTATCTTAGAGCAGTGTAAGGAAGATG
>CL46.Contig1_All
AAGCAAACTGTTTCACCACCACAATCAGTGGCATCAGTGGGTTCATCATC
CGTTCCCATTTTCATTGATTTGTCGTTCCTGGAGCAAAAGAAACGAATTC
TGGAGCAACAGCAAGAACTTGAACGTCAGAAACAACAGAATAAAAAATAC
TTTGGTTACATCCCAAAGACCCAAACCCAATTTAGTCGTCCACAAGCTAC
TCCTCAAATGCAAAATGCACCTGCTTCTAATACAACTACCGAATATCCAA
CAACTAGTTTCAGTCCCAAATTTTATAAATAATCGTTATGGTTTGTTACT
TCTCTAACCATAAATTAAAGACATAAAAAAAATTAAAATGCTTGTTCCTT
GATCACTAACATCCTTTTGACGGATTTCCCAATGTTCGATAGCTTGCGTG
CTTTTATCAGATTTTTCTTTCCTTTTTTTTACAAGTCAAATATCTACAAA
ATATTTTATGGGTTATTTTTTTTTTACTGAAAAGTTCTGTGTGTTTGTTG
TCTTCTTGTGCAAATATATAAAAAAAAAAAAGTTTGCTCCAGTGAACATC
CCTGTAAGCTACAAAAAAACAGTTGTTTATGACCCATTGAAGAGCGAAAC
ATACAGAGCTTTGCAAG
>CL46.Contig2_All
ACTGTTTCACCACCACAATCAGTGGCATCAGTGGGTTCATCATCCGTTCC
GTAAGTATATTTAGTACTTTCATATTGCAGAAATAATTATATGGCTTGAT
AGTTTAGAAGTAAAACGCGACATATCTATGTAGACATTAGTAAAAGATTC
ATTTATTTAACTTGATTGATTAAAAGAGATCAGTCATGTTGAGTCAATCT
AAGAATCTAAGTTTATGAAATGAAACCAGAGGTTCCGATTAATTAAAGCT
TACTCTCTTTACTTTTAAAATTTTTTCTTAAATTATAAAAAAAAAATAAT
GAAAAATAAATTAGATCACCAAATGGAACATTGAGTCGTCAGCAATCACG
TCCGACAAAGATTCAAGGGTAATATGCCAAAATAAATTGCATCACTCAGA
ACTCATTTGACTCACTTCCAAATAGGCTATAAAGTTATATTAATTAGCGA
TTTGAACTAATTAATGAATTATTTAGAAAATTGCTTTTACATCTTTTCAT
TGCAACTCTGCTTTCATCTTCGATCGGTTTTCGAGCATTTTGATATTTTT
CTTAATTTCGAAGTGCATTTTGTGTATTACATGAAATCTACGTTAAATAA
TCAAATTTATTCCGAATAAATTTTCATTGTCTTCACATCAATCTAAATTT
AAAATAACTATAAAATCTTCATTAACAGCATTTTCATTGATTTGTCGTTC
CTGGAGCAAAAGAAACGAATTCTGGAGCAACAGCAAGAACTTGAACGTCA
GAAACAACAGAATAAAAAATACTTTGGTTACATCCCAAAGACCCAAACCC
AATTTAGTCGTCCACAAGCTACTCCTCAAATGCAAAATGCACCTGCTTCT
AATACAACTACCGAATATCCAACAACTAGTTTCAGTCCCAAATTTTATAA
ATAATCGTTATGGTTTGTTACTTCTCTAACCATAAATTAAAGACATAAAA
AAAATTAAAATGCTTGTTCCTTGATCACTAACATCCTTTTGACGGATTTC
CCAATGTTCGATAGCTTGCGTGCTTTTATCAGATTTTTCTTTCCTTTTTT
TTACAAGTCAAATATCTACAAAATATTTTATGGGTTATTTTTTTTTTACT
GAAAAGTTCTGTGTGTTTGTTGTCTTCTTGTGCAAATATATAAAAAAAAA
AAAGTTTGCTCCAGTGAACATCCCTGTAAGGTGAATCCTTATTATATTGC
CAACAATATATTTTAAGATCATTAACACAAAAGCAAAACCAAAGATTCAT
TTTGACAGAGAAACATTTTTCAATATCGAAATTCATTTAACATAAAAAAA
ATCATTCGATCAAAATTTCACTGTGGATTTTCACTAAATTTTGCAATTAT
TATTTTTTGTTCCATCTTTGTTCCACCTATACTTCTCCTTGATTGTGTGT
TGATTCTGTTAACCAAATCAGCTACAAAAAAACAGTTGTTTATGACCCAT
TGAAGAGCGAAACATACAGAGCTTTGCAAG
>CL46.Contig3_All
GCAAACTGTTTCACCACCACAATCAGTGGCATCAGTGGGTTCATCATCCG
TTCCCATTTTCATTGATTTGTCGTTCCTGGAGCAAAAGAAACGAATTCTG
GAGCAACAGCAAGAACTTGAACGTCAGAAACAACAGAATAAAAAATACTT
TGGTTACATCCCAAAGACCCAAACCCAATTTAGTCGTCCACAAGCTACTC
CTCAAATGCAAAATGCACCTGCTTCTAATACAACTACCGAATATCCAACA
ACTAGTTTCAGTCCCAAATTTTATAAATAATCGTTATGGTTTGTTACTTC
TCTAACCATAAATTAAAGACATAAAAAAAATTAAAATGCTTGTTCCTTGA
TCACTAACATCCTTTTGACGGATTTCCCAATGTTCGATAGCTTGCGTGCT
TTTATCAGATTTTTCTTTCCTTTTTTTTACAAGTCAAATATCTACAAAAT
ATTTTATGGGTTATTTTTTTTTTACTGAAAAGTTCTGTGTGTTTGTTGTC
TTCTTGTGCAAATATATAAAAAAAAAAAAGTTTGCTCCAGTGAACATCCC
TGTAAGGTGAATCCTTATTATATTGCCAACAATATATTTTAAGATCATTA
ACACAAAAGCAAAACCAAAGATTCATTTTGACAGAGAAACATTTTTCAAT
ATCGAAATTCATTTAACATAAAAAAAATCATTCGATCAAAATTTCACTGT
GGATTTTCACTAAATTTTGCAATTATTATTTTTTGTTCCATCTTTGTTCC
ACCTATACTTCTCCTTGATTGTGTGTTGATTCTGTTAACCAAATCAGCTA
CAAAAAAACAGTTGTTTATGACCCATTGAAGAGCGAAACATACAGAGCTT
TGCA
>CL47.Contig1_All
TTTTTTTTTTTTTATATAATATTTGGACATACAACAGTTCCTGCTATGCT
TCTCATTATTGCAACTCTAAAGATTAAGTTGTCTGAAACAATACGCTGTT
TGCTTTGATATGAGTTTAATTATACATATAAAATAAATTCTGTTTATGAT
TATGATATATTTGAAGCACATATTATGCGAGTAAATTATGTATACTTTTT
CGCAGCTCAAAGAGCTTTCATGTTGCTTTTATGTTGTGCGGTATGATCTT
GCTACTTTTATTTCTAGAACGTCAAATATTTGTGTAATAAATTTCACACA
CTTTTCCCTTTTTTGGTTCAGTTCCTTATACACATAAAGGCAAACACTCC
TCAAAAAATATTTCTTTATATAATGTATATGTATAGCTGCCAAGTAGCAG
CTCTCCTACAACATAATGAAACCAAATTGATATTTGCCTACATTTACACA
TATTTGTTTCGAAAAATAAATTTCACAAAGTTCTTTCTTGTTTAATTTTC
AGAATTTCACTTGGAGCTGTACGCAACGATTTTTATCAACGACACCACCG
GATGTTAATGTGGCATCAAAGAAATCATTGGAGCCCTCAGCGACCAATAT
ATCGACAACGAATAGTGGTAAATTTACTTTAGTGCCATTATCTCGGCTAT
AATTTCATGTTGAGCTTTAATCATAAAACGCATTGAATAAATTACTAAAC
CAGTACCGAAGTTAGCACCCCTTATAAGTGTTGTTCTTATCAGCAATCTT
TAATAATATGAAACCGCTGTGATAATCTTTTAAAGTTTTCCTTTTTCTTT
CGCATGATATGTTTACATGAAAAAATCGAGAAACACGCTCGAGAATTTAT
TTGCTATTGAGGCTATCATAGTCATCTTCCATTACTTCGAATTCTTCAAA
TTCCATTTCGTCATATTTCTTAGATGTTTCGATTAATCGACGGTCATTTG
CGATGTATTCCTTTCCCAAATTTCCGACCGTACTCCAGTTCACCATCTTA
ATGGGCTTTTCGAATGCCTCCGATTTTGATGCTGACAACGGAAATTCTGC
ATTCTGGGAATGATTTTTAATATGAGTCGAGTTGTTTATCTTATCCTGAT
TTTTTACCATCTCGACTGATTCCATTTTGCAAATATTGCCCCATTTAGAC
GCTTTAAATTTGGTATGCTCTTGAGGTACATCTAAACTTTCGTCTCGCAT
CG
>CL47.Contig2_All
CGATGCGAGACGAAAGTTTAGATGTACCTCAAGAGCATACCAAATTTAAA
GCGTCTAAATGGGGCAATATTTGCAAAATGGAATCAGTCGAGATGGTAAA
AAATCAGGATAAGATAAACAACTCGACTCATATTAAAAATCATTCCCAGA
ATGCAGAATTTCCGTTGTCAGCATCAAAATCGGAGGCATTCGAAAAGCCC
ATTAAGATGGTGAACTGGAGTACGGTCGGAAATTTGGGAAAGGAATACAT
CGCAAATGACCGTCGATTAATCGAAACATCTAAGAAATATGACGAAATGG
AATTTGAAGAATTCGAAGTAATGGAAGATGACTATGATAGCCTCAATAGC
AAATAAATTCTCGAGCGTGTTTCTCGATTTTTTCATGTAAACATATCATG
CGAAAGAAAAAGGAAAACTTTAAAAGATTATCACAGCGGTTTCATATTAT
TAAAGATTGCTGATAAGAACAACACTTATAAGGGGTGCTAACTTCGGTAC
TGGTTTAGTAATTTATTCAATGCGTTTTATGATTAAAGCTCAACATGAAA
TTATAGCCGAGATAATGGCACTAAAGTAAATTTACCACTATTCGTTGTCG
ATATATTGGTCGCTGAGGGCTCCAATGATTTCTTTGATGCCACATTAACA
TCCGGTGGTGTCGTTGATAAAAATCGTTGCGTACAGCTCCAAGTGAAATT
CTTATTCCTTTGATGTAGACTAGAAGCAAGAGATTTATAATCAAGACGCA
AGAACAAGATTGAACCTCTCGTAGCCATTATAAATTACTATAATCACTTT
AATTAACAATCACTGGTAAAGTGTTTATGTGCATTTAGATAAAATGGTCA
CTGTATGAGAGAATTAATTGATCTTTAGAAATGGTAAACTATATCCTAAC
TATTGAAATTTATTTTTTATACTACACTAGGTTTGCTTTCTTTCGAG
>CL48.Contig1_All
AAAAAGTTGAACCTTAGATTTAAATCTTTTATATAAACGTCTAAATCTGT
GATTCTGATTCTCCCTAACGCTCGCATGCGAGACTTGCATACAAATGTTT
TCTTCGCATCCAAGACACAAAATTTTTGCGGGGTGGCAGGGGGTGGATAG
TTTATCGAGAGATCCTTAATTAATTTCTTTTTGTCAAATAATAAAACCAA
TTAATTTTAACAAAGAAAATGTTTGATTATTTATTTAACGGGCGCCTGAG
GCGCCTTACTACTACTAGTTATATATAATATGCGAAGATTTTGTCATTTG
AAAATATTTCGTCCTTCTAAATTCATGAAAATATTATTTCATATTTAAAA
TCGAAGTAGACATTTATTTATGTATTGGTCCCAATGTTACATTTTTCCAG
GAATCATAAAGTATATTTTTGTTTATTCAGCAAGCATTTCTGAAGCAGCC
GCACTAACTTCTTGCCAAGAATATTCCATGTCTTCAACAACAGTGAAGCG
TGAACAAACAGCCATACGTAAAAAGTATGTATCATTAATTTTTGAAGGAA
CCAAATGAATATTTCCACGGCCATTAATTCGTTTTAACAGTTTTTCATTG
ATTTCATTGGTTCCTTTCAGTCGGAAGCAAACAAGACCCATAATCGTTTC
CGCCACAATTTCGAATCGATTGTCAGCTGAACATAATTGTTCGAATTGTT
TGGCGAATCCAATATGTCGCCTAATATGAGCCTGAAGGTTTTCAATCCCG
TACAGTCTCAACACAAACCATATTTTCAGTGCCCTGAATCTGCGACCCAA
CGGGATTTGCCAGTGACGATAATCTGGAGCTGAGCCTTGCTGATCATGTT
TAAGATATAGAGGATCAACATTAAACGCATTCACAACCCAGTTGGGATCT
TTCAACCACATTGCTGAGCAATCAAAATTAACGAGCATCCATTTGTGTGG
ATTGAAATTAAAGGATTCCGCATGTTCGACGCCTTTCATCAAATATCTAA
ATTCGGGACAGATAAATGCACTGCCAGCATAAGCTGCATCAACATGAATC
CAGATATTGTATCTATTTCCAACAGGCCCGATTTCATCTAATCGATCAAA
AGCGCATGAATTTGTTGTGCCCAAAGTTGCAACTGCATAGAATGGAATGA
ATCCAGCTTCTAAGTCTTCTTTAATAGCTGCTTCAAGAACATCCCCGCGA
AGCTTATGATTTATATCTGTCTTCAAGCTTCTCAATCTAATGCCACCCAA
GAGACCAGCTCTCTCCACTGACGAGTGAGCTTGATCTGAGCAATATCCCA
CAAGTTTTGAAATTATATGATTGTCATCCCATTCTGGATGTTCGGCTTTA
ATGCGTTTCATTGTCTTTGCTTTTGCACCTAGCAATGCCACCAGTGTGGC
TTCGCTTGCAGTTCCTTGAATTACACCACCTCCTTTTCCACCAGAACATG
CTAGAAAATCTGCAGGAAGTTCTAACATTTTACCAAGCCAATCAAGCATG
ACAACTTCAAGTTCAGTGCAAGCCGGACTCGCAATCCATGTAAATCCTAT
ACATGCAATAGCACCAGACAGCATATCGGCAACAATTGCTGGATACGAAT
TAGCTGTTGGAAAATACGCGTGGAATTTTGGACTATGCCAGTGTGTAACT
CCAGGCATTATAACGCGTTCAATGTCTGCCATTACATCCGTCCAACTTTC
AGGCTTCTCTGGAGCTGTTTCAGGAATTAACGGGCGCAAATATCCAGGTT
GAACAGTTGGCAATACTTTTCTGTCTCTTATATTTTCCAAATAATTTGCG
ATGTAATCAACCATTTTTTTCGCGAATTCTTTGAATTCGGGAGCTTCCAT
ATCAATAGATTCAACATTATTTTTATTTTCAAAATCCATTTTTGTTTTAT
TTTCGATGCTTATTTATAATCTCCAAATTCAAAATCAACAGACACTTGAT
TTAATGAATGAAAACGAAGTTTCGCCGACCTTGCTCAGTCAGTATTGGAT
GAATGCAATGAACAATAATGACAGTCTTAACAGTACAGTTTCAA
>CL48.Contig2_All
TTTTAACAAAGAAAATGTTTGATTATTTATTTAACGGGCGCCTGAGGCGC
CTTACTACTACTAGTTATATATAATATGCGAAGATTTTGTCATTTGAAAA
TATTTCGTCCTTCTAAATTCATGAAAATATTATTTCATATTTAAAATCGA
AGTAGACATTTATTTATGTATTGGTCCCAATGTTACATTTTTCCAGGAAT
CATAAAGTATATTTTTGTTTATTCAGCAAGCATTTCTGAAGCAGCCGCAC
TAACTTCTTGCCAAGAATATTCCATGTCTTCAACAACAGTGAAGCGTGAA
CAAACAGCCATACGTAAAAAGTATGTATCATTAATTTTTGAAGGAACCAA
ATGAATATTTCCGCGGCCATTAATTCGTTTTAACAGTTTTTCATTGATTT
CATTGGTTCCTTTCAGTCGGAAGCAAACAAGACCCATAATCGTTTCCGCC
ACAATTTCGAATCGATTGTCAGCTGAACACAATTGTTCGAATTGTTTGGC
GAATCCAATATGTCGCCTAATATGAGCCTGAAGGTTTTCAATCCCGTACA
GTCTCAACACAAACCATATTTTCAGTGCCCTGAATCTGCGACCCAACGGG
ATTTGCCAGTGACGATAATCTGGAGCTGAGCCTTGCTGATCATGTTTAAG
ATATAGAGGATCAACATTAAACGCATTCACAACCCAGTTGGGATCTTTCA
ACCACATTGCTGAGCAATCAAAATTAACGAGCATCCATTTGTGTGGATTG
AAATTAAAGGATTCCGCATGTTCGACGCCTTTCATCAAATATCTAAATTC
GGGACAGATAAATGCACTGCCAGCATAAGCTGCATCAACATGAATCCAGA
TATTGTATCTATTTCCAACAGGCCCGATTTCATCTAATCGATCAAAAGCG
CATGAATTTGTTGTGCCCAAAGTTGCAACTGCATAGAATGGAATGAATCC
AGCTTCTAAGTCTTCTTTAATAGCTGCTTCAAGAACATCCCCGCGAAGCT
TATGATTTATATCTGTCTTCAAGCTTCTCAATCTAATGCCACCCAAGAGA
CCAGCTCTCTCCACGGACGAGTGAGCTTGATCTGAGCAATATCCCACAAG
TTTTGAAATTATATGATTGTCATCCCATTCTGGATGTTCGGCTTTAATGC
GTTTCATTGTCTTTGCTTTTGCACCTAGCAATGCCACCAGTGTGGCTTCG
CTTGCAGTTCCTTGAATTACACCACCTCCTTTTCCACCAGAACATGCTAG
AAAATCTGCAGGAAGTTCTAACATTTTACCAAGCCAATCAAGCATGACAA
CTTCAAGTTCAGTGCAAGCCGGACTCGCAATCCATGTAAATCCTATACAT
GCAATAGCACCAGACAGCATATCGGCAACAATTGCTGGATACGAATTAGC
TGTTGGAAAATACGCGTGGAATTTTGGACTATGCCAGTGTGTAACTCCAG
GCATTATAACGCGTTCAATGTCTGCCATTACATCCGTCCAACTGTCAGGC
TTCTCTGGAGCTGTTTCAGGAATTAACGGGCGCAAATATCCAGGTTGAAC
AGTTGGCAATACTTTTCTGTCTCTTATATTTTCCAAATAACCTGCGATGT
AATCAACCATTTCTTTCGCGAATTCTTTGAATTCAGGAGCCTCCATATCA
ATTTGTTTTATTTTCGATGCTTATTTATAATCTCCAAATTCAAAATCAAC
AGACACTTGATTTAATCAATGAAAACGAAGTTTCGCCGACCTTGCTCAGT
CAGTATTGGATGAATGCAATGAAAAATAATGACAGTCTTAACGGTACAGT
TTCAATGGATGGACTAAAACTCTATGCTGGCCATAGCAGACTTTTTATAT
GAAAATC
>CL49.Contig1_All
TATAAGTCTCGCGCCTCGTTCACATCGTTTACATTGCTGTATGATTGTGA
AATGAATATACATAGATAAATATATAACGTCAAATTAAAGTGAAAACAAG
ACTTTAAATAATATCGTGAAAAACAATTTTCAGGAAAATATAAGAAAAAT
TTAAAGGAGAAAAAAATATTCACTAAAATGTGAAGAAATGTGAATGATCT
ATTGAGATTTCTACCAGACATTTCACCCACAAAACAAACGAGAAAGAAAA
AATTTCCTCAGAAAACGAATGAGAGAGAGAGAGAGACGGATCACCATCAA
TGATGTCAAAGAAATAATTTCCAATTGTGAATGATAAAATAACAAGGTGC
TGATAAGATTTTAAATGAGAAAGTCGCAAGAATTGCAAAAAAAAACTATA
ATAAAAATTGTCGAGTGAAAAATTAATTTTCATTCTTTGGGTGAATTGTG
GTGAAAAGAAAAAAATTGTATTGAAGGAATTTCCATGGGAACGAACCCAC
AAAGCAAATCCTGCTTAAATAATTTTCTGTTCCGGTGAAATCGTGTGTAA
AATTCAACTCGCAATCATGGATGCAAGTTGTTTTTGCTGTCAATTTAGTT
TAAACACTGCTGGCATTATTATAGGCGTATACGAAATTGTTCAATACACT
TTGTTGTTCTTCTTTGCATTGCACTTTTTTAAAGATGATTCAGATTTTCT
AACAATCGTTACCTGCTGTTTATGTGCTCTCATCATTGTGTCAGCACTGC
TCGTGTATGGATCATTTAAAAACATAAGGCGATATGTGGTATCATGGATA
GTTGTTGTCGTGGTGATTGTTGTAATTCAACTCATGGTCCTGTTTGATGT
CATTCATGTTGTCAATACAAAGAGCAGTGAAGCGTCAGACAAAACGTTCC
TCTACACAGCACTGGAAGTGTTTTGTTTAGTGACAAATATTTCATTTTTG
ATCGTTATGATGGAGTTCCAGCGAAAACTTAAAGAGCAAGAAGACGATGA
CCGGCTACCATAAAAGGACAAAATGACGTCTTCAAATTGAGCCTTGGATT
AAATTTAAAGCTTTAGAATTAAGTATCAACACTCAACGTTTCTCGTACAT
TTAATTCAATTAGTTGTGGTCATAGTTTAATTTTATTTTTTTTTTTCATA
AATATAAAGTGGGAAAGCATCCTCGCTTCGAATGTCATGTCAACAGTGAT
TATAATTAATGAATCTTGCAATGAAAATCTATTAAAAGTCACAGATCTTT
TTCTTTCTATCTCATTCGCAAACTGCAAACTCAGCAGTGGATTTAGACAT
GTTGGATTTTCTATTTTTCTCAGAAATCTGTTGACTGTCTTATTGCAATT
TCTGCACGACATCAGAGACAATAAATTAAATGAAAACTGTCCAGTGCGCT
GAAAGCAACTGCAGAATATATTTTTTAAAAAATGTCGAATTGATTAATAG
ATTTAAAGGAAAAATTCTCACTCGGTTTTTTTGTTGTTGCGCTGCACAAA
TTTTATTTAAGAAAAAGAAAAAAAAATAATTGCTA
>CL49.Contig2_All
TAGCAATTATTTTTTTTTCTTTTTCTTAAATAAAATTTGTGCAGCGCAAC
AACAAAAAACCGAGTGAGAATTTTTCCTTTAAATCTATTAATCAATTCGA
CATTTTTTAAAAAATATATTCTGCAGTTGCTTTCAGCGCACTGGACAGTT
TTCATTTAATTTATTGTCTCTGATGTCGTGCAGAAATTGCAATAAGACAG
TCAACAGATTTCTGAGAAAAATAGAAAATCCAACATGTCTAAATCCACTG
CTGAGTTTGCAGTTTGCGAATGAGATAGAAAGAAAAAGATCTGTGACTTT
TAATAGATTTTCATTGCAAGATTCATTAATTATAATCACTGTTGACATGA
CATTCGAAGCGAGGATGCTTTCCCACTTTATATTTATGAAAAAAAAAAAT
AAAATTAAACTATGACCACAACTAATTGAATTAAATGTACGAGAAACGTT
GAGTGTTGATACTTAATTCTAAAGCTTTAAATTTAATCCAAGGCTCAATT
TGAAGACGTCATTTTGTCCTTTTATGGTAGCCGGTCATCGTCTTCTTGCT
CTTTAAGTTTTCGCTGGAACTCCATCATAACGATCAAAAATGAAATATTT
GTCACTAAACAAAACACTTCCAGTGCTGTGTAGAGGAACGTTTTGTCTGA
CGCTTCACTGCTCTTTGTATTGACAACATGAATGACATCAAACAGGACCA
TGAGTTGAATTACAACAATCACCACGACAACAACTATCCATGATACCACA
TATCGCCTTATGTTTTTAAATGATCCATACACGAGCAGTGCTGACACAAT
GATGAGAGCACATAAACAGCAGGTAACGATTGTTAGAAAATCTGAATCAT
CTTTAAAAAAGTGCAATGCAAAGAAGAACAACAAAGTGTATTGAACAATT
TCGTATACGCCTATAATAATGCCAGCAGTGTTTAAACTAAATTGACAGCA
AAAACAACTTGCATCCATGATTGCGAGTTGAATTTTACACACGATTTCAC
CGGAACAGAAAATTATTTAAGCAGGATTTGCTTTGTGGGTTCGTTCCCAT
GGAAATTCCTTCAATACAATTTTTTTCTTTTCACCACAATTCACCCAAAG
AATGAAAATTAATTTTTCACTCGACAATTTTTATTATAGTTTTTTTTTGC
AATTCTTGCGACTTTCTCATTTAAAATCTTATCAGCACCTTGTTATTTTA
TCATTCACAATTGGAAATTATTTCTTTGACATCATTGATGGTGACTGAAA
TAACAACAAAATTCTCCTCATAATTTTCTCACTTTTATGATAACTGTCTA
TTTCTTCTTCTGCTTTTCCGTATTTTCTATAAATATAAATTTTTCCTTTA
CAAAAAAATAGTGAAGAAGAAGAAAAAAAAAAATGAAAAATTGTTGAAAT
TCTTTTTCTCCACGTTTTGTGGAATCTGAAAAATATTTTTCTTGCTTCCT
ATGTGATGTTTCTTTCTTTTTTTCTTTCTCTTACTCCGTCTCTCTCTCTC
TCTCTCATTCGTTTTCTGAGGAAATTTTTTCTTTCTCGTTTGTTTT
>CL49.Contig3_All
TATAAGTCTCGCGCCTCGTTCACATCGTTTACATTGCTGTATGATTGTGA
AATGAATATACATAGATAAATATATAACGTCAAATTAAAGTGAAAACAAG
ACTTTAAATAATATCGTGAAAAACAATTTTCAGGAAAATATAAGAAAAAT
TTAAAGGAGAAAAAAATATTCACTAAAATGTGAAGAAATGTGAATGATCT
ATTGAGATTTCTACCAGACATTTCACCCACAAAACAAACGAGAAAGAAAA
AATTTCCTCAGAAAACGAATGAGAGAGAGAGAGAGACGGAGAAAAATTTA
TATTTATAGAAAATACGGAAAAGCAGAAGAAGAAATAGACAGTTATCATA
AAAGTGAGAAAATTATGAGGAGAATTTTGTTGTTATTTCAGTCACCATCA
ATGATGTCAAAGAAATAATTTCCAATTGTGAATGATAAAATAACAAGGTG
CTGATAAGATTTTAAATGAGAAAGTCGCAAGAATTGCAAAAAAAAACTAT
AATAAAAATTGTCGAGTGAAAAATTAATTTTCATTCTTTGGGTGAATTGT
GGTGAAAAGAAAAAAATTGTATTGAAGGAATTTCCATGGGAACGAACCCA
CAAAGCAAATCCTGCTTAAATAATTTTCTGTTCCGGTGAAATCGTGTGTA
AAATTCAACTCGCAATCATGGATGCAAGTTGTTTTTGCTGTCAATTTAGT
TTAAACACTGCTGGCATTATTATAGGCGTATACGAAATTGTTCAATACAC
TTTGTTGTTCTTCTTTGCATTGCACTTTTTTAAAGATGATTCAGATTTTC
TAACAATCGTTACCTGCTGTTTATGTGCTCTCATCATTGTGTCAGCACTG
CTCGTGTATGGATCATTTAAAAACATAAGGCGATATGTGGTATCATGGAT
AGTTGTTGTCGTGGTGATTGTTGTAATTCAACTCATGGTCCTGTTTGATG
TCATTCATGTTGTCAATACAAAGAGCAGTGAAGCGTCAGACAAAACGTTC
CTCTACACAGCACTGGAAGTGTTTTGTTTAGTGACAAATATTTCATTTTT
GATCGTTATGATGGAGTTCCAGCGAAAACTTAAAGAGCAAGAAGACGATG
ACCGGCTACCATAAAAGGACAAAATGACGTCTTCAAATTGAGCCTTGGAT
TAAATTTAAAGCTTTAGAATTAAGTATCAACACTCAACGTTTCTCGTACA
TTTAATTCAATTAGTTGTGGTCATAGTTTAATTTTATTTTTTTTTTTCAT
AAATATAAAGTGGGAAAGCATCCTCGCTTCGAATGTCATGTCAACAGTGA
TTATAATTAATGAATCTTGCAATGAAAATCTATTAAAAGTCACAGATCTT
TTTCTTTCTATCTCATTCGCAAACTGCAAACTCAGCAGTGGATTTAGACA
TGTTGGATTTTCTATTTTTCTCAGAAATCTGTTGACTGTCTTATTGCAAT
TTCTGCACGACATCAGAGACAATAAATTAAATGAAAACTGTCCAGTGCGC
TGAAAGCAACTGCAGAATATATTTTTTAAAAAATGTCGAATTGATTAATA
GATTTAAAGGAAAAATTCTCACTCGGTTTTTTGTTGTTGCGCTGCACAAA
TTTTATTTAAGAAAAAGAAAAAAAAATAATTGCTA
>CL50.Contig1_All
GTATTGGGTTAGTCCGTCCTACCTTGTTTATTTATTTACCTTGTGAAATA
GTATATAAGGTACCCAGTACCCCATGTATAGAAGTCCAAGATGGTACAGG
TTACAGGAAGATGTGATGTTAGATGGCTGAGATATAAGACAAAATGTAAG
AGTCACAGATTCATCTGCTTACAGAAGATGACTGTGTATATACACGAAAA
GAGAGGAAAAATGTATGTATGTGTTGGTAAAAGAGAGAATTTTTTTCAAT
CAAGTTGATGATACCCGATGATATTGATGGCAA
>CL50.Contig2_All
GTATTGGGTTAGTCCGTCCTACCTTGTTTATTTATTTACCTTGTGAAATA
GTATATAAGGTACCCAGTACCCCATGTATAGAAGTCCAAGATGAGGCAGG
TTACAGGAAGGTGTGATGTTAGATGGCTGAGATATAAGACAAAATGTAAG
AGTGTATATACACGAAAAGAGAGGAAAAATGTATGTATGTGTTGGTAAAA
GAGAGAATTTTTTTCAATCAAGTTGATGATACCCGATGATATTGATGGCA
A
>CL50.Contig3_All
TCTTATTCAAGCTTTGAACGAGTGCGGCTGGACAGTAAATAGAGATCTAA
AATGTAGATTTTAACTCTTTATTCTAGACAACTACTAGAATATATAGTAT
GAAATAGTATATAAGGTACCCAGTACCCCATGTATAGAAGTCCAAGATGG
TACAGGTTACAGGAAGATGTGATGTTAGATGGCTGAGATATAAGACAAAA
TGTAAGAGTCACAAACTCAGCTCATTACGATAGGTGACTGTGTATATACA
CGAAAAGAGAGGAAAAATGTATGTATGTGTTGGTAAAAGAGAGAATTTTT
TTCAATCAAATTGATGATGCTTGATGATATTGATGGCATCGAGCTAATTT
TGTCGCACCTTGTGCGACCATGAAATAAATTTTTGGCATATAAATTGATT
GCCTGCACCATGTACAGAAATTTTTTTTTTTTAGGCATAAAAATTGATGC
CATGCACCATGTACAGAAATTTTTATCTAGATTTATA
>CL50.Contig4_All
ATCATCAACTTGATTGAAAAAAATTCTCTCTTTTACCAACACATACATAC
ATTTTTCCTCTCTTTTCGTGTATATACACAGTTACCCTCTGTAAGCAGCT
GAGTTTGTGACTCTTACATTTTGTCTTATATCTCAGCCATCTAACATCAC
ATCTTCCTGTAACCTGTACCATCTTGGACTTCTATACATGGGGTACTGGG
TACCTTATATCTCATATCCACCATTCATTAGACACATGTACGAGTG
>CL51.Contig1_All
CATTGCGATCATATAACAAATCAGTTTTCACGGATGGACTTTAAGCACAA
GTCATCTCCAGCTACTAATGGTAATATGAATCTGGAACATCATAGTCATC
GATCACCATACAATGATTTATCCACGACAACAAATCAATCTTTACTTCAC
CACATTAATACACAACAAAAACATCATTATCAACAAGAACACATGGATAT
TTCGGAATACCACCAGCAACAGCAACAATACCACCAGAAACAATATTACG
CAAATCATCAGCAACAACAACCACAAAACATGTTTGTAAAATCTCACTAT
CACCAATCGCCGAAATCTTCATCGCGACTTCGAAGACGTTGCCGGAGTGA
ATGCTTGTCGCCTTCGAGCAGTCCACAATACAATCCGCAATATCAAGATC
GTTTAGCTGTACGGAACGGATACACCGGATATATAAATGAACATGAACAA
CCTCAGGATTTATGGAGAGTTCATCGAAATCCGGAACCAGTTCGTTATCA
AAGCGATCAACAAAGCATTGAAGCTTACAAGCATCGCTTCCATAATTTAC
AAATTGATGGAAAAAGTGTTCAATTCGACGACTCAGCTATACAGAATGAT
GCTGACTATTCGGCATGGCATCAACGACGCCGTTTAAGAGCACGCAGTGA
ATCAGAGTCTTATGATTATTACTATCGTGAAACGTTTCAAGATGATCTGC
GACCGAAACGAATTCGTGAGACACTAAATTCACCGTCAAGGGATCAGCGT
CGCACTGCACCATCGCAACGTGTTCATCAAAATGTGACTAACTCGAAAGC
CAATTTTAGTGTCTTAACCAATTCAGCACATTACCAACACTTATCTCGCT
ACTCGCCAAAAACCAAAGTTCGAAGCCATCATGTTGGTCATAAAGTTGGC
GTTGTTCGTGTTTCCTCGCCATTACACAAGACTCGAATGCAAGTTTGGAA
GTCAAGTCAATCGAGCTCATGTTCTATTCCATCAATAGAATCACCATCTG
TAACGGAGGCTAGCACACCACAAACAGTTGAAGATGAAGAAGACGACTCA
GATGATGATGATCCACCAATGATGTATGGACCAGGAGATCAGATTGTAGA
TGATGACTTAACGGACCCGGAAGATAATTATGAATCGTTACTGTCTATAA
GCAGCTCCGAAAAATCATTAGCTGCCGCTCAGAATGGATCATTAACAATA
AACACCGATTGTGTTCAGGGTGGACGGGTCCTACAAGCTCCATTTGCCCC
ATCCTTATTTCCTTTTTGTCCACCTTACATCTCATTTGCAACATACGATG
AAAAGGGACCAGATATGCCTGCTGTGATTCATAAACAGCTTAAATGGAAG
CTCACATCTATAACACCATTGCTTGTGCGGAAAGTGCTAGTGAATACAGG
ATTTCGATTGATGAAGAAGCCAAATGATTGGATCGGCACATGGGCGAAAC
ATATGAAATCGCCATGTTTTAAGACACTTCATTCCTATCAGAAATTCAAT
CATCTCCCTGGCTCTTTTCAAATTGGACGCAAGGATCGTTGCTGGCGTAA
TTTGCAATCGCTTATGTCGCGGCATGGTAAAAAGGAATTTGGCTTTATGC
CGAGGACGTTCATCATTCCGCAGGATTTAAATTTATTACGTCAAACGTGG
CACAAATATAGTCAGAAGAATACTAAATGGATTATTAAGCCACCGGCATC
TGCACGCGGAACAGGCATTCGTGTCGTCAACAGTTGGTCACAAATTCCGA
AACGAAAACCGCTCATTGTTCAGCGATACATCGAACGTCCACTTTTGATA
AACGGAAGTAAATTCGATTTGCGCCTTTATGTCCTGGTGACATCAATGAA
TCCTTTACGCGTTTTTATGCACACTGATGGACTGGCACGATTCGCATCTG
TTAAATATAGTGAACGAAATGATACGCTCAATGATCGTTATATGCATTTA
ACAAATTATTCCATCAATAAATTGTCCAACAGTTACGATAAGAATGATGA
TGCAAATGCCTGCAAGGGCATGAAATGGACCATCAAATCACTGTGGACAT
ATTTGAAGCAGAAGGGCATAAATACCGAACGATTGTGGGGTGCATTAAGA
AATTTAGTACTCCGAACAATTCTCGCAGGCGAAGCACCAATAAATAGCAT
GATCAAAGCAAATCTTCAGAACAAGTACAACAGTTTTGAGCTGTTTGGCA
TTGATGTTCTGTTGGATTCTGAGCTAGTGCCATGGCTGTTGGAGGTGAAT
ATTTCGCCATCCTTGCATTCTGCATCTGGATTGGATATGGCTGTGAAAGG
ACCGCTTGTAACAGCACTTATGAATACTGCCATGTATCAAATCCCACCAA
AGATTCCCACTGCACAACAAGCCGATTTGGCTCGTGAACTAAATTTGAAG
ACGCCACTTTGCTATGATAAACGAATTTATGTGACAGCATTAACGAAAGA
AGAGCGCCAGAAGCATCATCATTTTACACAGAAGACAATACTCAGGGAAG
ATTATTTATCTGCAATTTTGGAAAATTTAACGCCAGACGATGTTCGTTGT
TTGATTTCAACTGAAGATGAGCTGTCGCGTTGCCATCCACTTGAGAGAAT
TTTTCCAGCACCTAATAGCCACAAATACCTTCACTTTACCGATCAGCCGC
GTTATTATAACCATTTGCTGGACGCATGGGAAAATCGGTACAGTAAAAAG
CGCGAAAATGGAATTGCATTATTGAGATCACTATGCTGGAAACGAATCCA
TCTTAAAGTTCCACCATCGAGTATTCAAAAGGATTGCGACAATAAAGATC
TTGAAAGGATCAAAGAAGCTGAATCATCAGAGGAATCATTTTCAACGCCG
CCATCATCGTTGGATATGAATAGCGAAACAACAACATCATCATCGTCACT
AAGCATTCAGCAAGATATTGAAATTGATCCAAATGAGAATCGTGACACAT
CAAATTTGGCCATTTCTGAAATCGTTCCACCATCACCTAAGAAGCCACCG
AGTGAAATAGCTGATGGCAAATGTTTTAATAACGTAATCAACAACATGTT
ACCTATAACATCCGATGGGGAAATTATATTAGTTAAACAATAGGTTTAAA
ACTTTTTATGAAGTGAAGACTGATTCTGAAATATTGAAGCATGATCACTT
CAAAACACAAAAGAAAGCTCTATATCAACCTATTTAATTGTTCTGAACTT
GCATATAACTTTTAACTTCATCCATTATTCTTTTCGAAGTTCCGTTTTTT
TCTTTCGAATTGTCCATATCCGTTTCTTTAAAAAGTGTG
>CL51.Contig2_All
CGAGTATTCAAAAGGCTAGATGTTTGCAGATTATACCGATTTTATTGTCT
CCCAACTGCCAATAGCTTCACTATGAAATTTAATCGCGAATTAAAAAAAA
AGTTATCTGTGATTGCGACAATAAAGATCTTGAAAGGATCAAAGAAGCTG
AATCATCAGAGGAATCATTTTCAACGCCGCCATCATCGTTGGATATGAAT
AGCGAAACAACAACATCATCATCGTCACTAAGCATTCAGCAAGATATTGA
AATTGATCCAAATGAGAATCGTGACACATCAAATTTGGCCATTTCTGAAA
TCGTTCCACCATCACCTAAGAAGCCACCGAGTGAAATAGCTGATGGCAAA
TGTTTTAATAACGTAATCAACAACATGTTACCTATAACATCCGATGGGGA
AATTATATTAGTTAAACAATAGGTTTAAAACTTTTTATGAAGTGAAGACT
GATTCTGAAATATTGAAGCATGATCACTTCAAAACACAAAAGAAAGCTCT
ATATCAACCTATTTAATTGTTCTGAACTTGCATAACTTTTAACTTCATCC
ATTATTCTTTTCGAAGTTCCGTTTTTTTCTTTCGAATTGTCCATATCCGT
TTCTTTAAAAAGTGTG
>CL51.Contig3_All
TTTTTTTTTTCTCTATAAATCGCTACAAACTTTTTTCATAGAAATTTTTC
TAGTGCATTTCTTTGATTCTCAAATGCTCTTATGCAAAGATGAAATTAAC
TAACTTTTATAAATCTATTCATCAATCTTCAAATGTAGGATTGCGACAAT
AAAGATCTTGAAAGGATCAAAGAAGCTGAATCATCAGAGGAATCATTTTC
AACGCCGCCATCATCGTTGGATATGAATAGCGAAACAACAACATCATCAT
CGTCACTAAGCATTCAGCAAGATATTGAAATTGATCCAAATGAGAATCGT
GACACATCAAATTTGGCCATTTCTGAAATCGTTCCACCATCACCTAAGAA
GCCACCGAGTGAAATAACTGATGGCAAATGTTTTAATAACGTAATCAACA
ACATGTTACCTATAACATCCGATGGGGAAATTATATTAGTTAAACAATAG
GTTTAAAACTTTTTATGAAGTGAAGACTGATTCTGAAATATTGAAGCATG
ATCACTTCAAAACACAAAAGAAAGCTCTATATCAACCTATTTAATTGTTC
TGAACTTGCATATAACTTTTAACTTCATCCATTATTCTTTTCGAAGTTCC
GTTTTTTTCTTTCGAATTGTCCATATCCGTTTCTTTAAAAAGTGTG
>CL52.Contig1_All
TGAAAAACTACTTAGTTCCATTTGAAGATAAAGAAGACAAGTCAAAGAAA
AATTTTCGTCAAACGAATTAAGCTACATTTTACTATCCAAATCAACTTTA
TTGTTTTTGTTTAGTGTTTATTTGAAGCTGCAACCATTGAGAAATACAAA
AATAATGCCTGCCAAGATGATTAATAATCGTGAGCCAAGTAGTAATTTTA
GTAAACCCGAGCCATTAACTGAAGAGATGATGTCAGGCAATAACTGTAAG
CGTACTTATTCGACTTCCAGCAATTCCTCGGTATTGTCCACATCGTACTG
CGTTACGCTCGGTGTGGGACCACTGTGGTGGTCCTGATGTCACTAAAGAA
AGAACCGATCATGATAAGGCGTCGCTATTAGTTGATTACAATCGTAAAGT
TTCTTTCGATTCCGTTTCGGAAGATTCTGATGCTGACTACTCTGAATCAG
CTGATCATCATTTGTCATTTATCGATGAGGAAGATGACGATGTTGAGAAT
GTGAAACAACATGGTGCCGCCGCTGCTGCTGTTGGTAGCAAAAATTCTGA
TGATACCGACAGTGAAAGTGATGAAGAAGATGCATTAATTTCACAAATTG
TTGCGCAAAAGTCGCCAACACGCATCACCATTAAGCTTCATGTTACCGAT
AAAATTTCATCAAGCTGGGACTCGGTTTTGGACCATAACACTAATATCTT
GTATGTGGCACTACCCAAAACATTGACACACGAAGCCAGCAAACAGTCGT
TCTTGTCTCTTCTCGAATTCGCTGAAGAGAAATTGGACTGCGATGGTGTT
GTATTGTGCATTCGCAAGGATCGTCCCGATCGTGCAAATTTGGTCAAAAC
TTTCCTTTTTTTTGGGCTTTTCGCCATTAACACCCAACTCGCCATTGGCA
CCGCCACAAGAACATGGACGCAACGATGAAAACTTGTTCCTCATTTACAA
CATTGAGGATTGAAAATGTCGGTAAAATTCAGCATCAGCAGACTTCGTAT
ATTTCAAGCATTTTAAAAAATAATAATTCACACAAATATCAACAGACAGC
AGACAAAAAATGAAGCATCAACGAAGGAGAACAGTTTAGTAAAACAATTT
TTTCAGAGTATTCAGCATATAAAACAATTATTTTAAAATCGCCATCTAGC
GGCATTGTAATCAACTAGTAGTAACGCTTTAATTCGCGCAAAAAAAAAAG
TTAAAGAAAACAAAAAACAAAGGAAAAAAAACTTTAAAAATACAAAAATG
AGCCAACGCACGCAGTTTTGAAAGTTTATCCGATGAAGTTCAAAATTTGT
GTACACTGGTTCAAACAAAAAAAAAAATACTAAGAAATGACCAAAAGTCA
CAAAAAATTACTTTCTTAATTTATCTTTTTTTTATAAGCTCTTCGTGGGC
ACCCTTTAAATCCAAATCTATATTCAAATTATTATTATTGTTTTTGTAGG
GCAGTGAAAAAACATTATAAATTTAATCAAATACATCTCTTCTAACGGAG
TTTATAAATTTAATCACTTATTAGTTTATTGCAATTTCTTTTGAGGATAT
TTTTAAAAATTCAGAAATAATTATTATGGTGTAAGGAGTTAAAATCATAT
GCAATGAAATGAATCTAATCGTTCTTAAATATTTACAAATCTTGAGAATT
GCCATAATGCAAACAAAAAAAAAAAAAAAAAACATTTAAAGAGAATCAAT
TAAATGCTTAGAGATGATTGGAAGAAAACAATGAGAATAGTAATCCAGCA
TAGAAAGATATTAATATTCAAATCCCACAAACACTCACACATTATTGGAA
CTTTTCAATTTCAACACATTTTTAAAGCGGAGTTTAATTAATGCTTGGAA
AATTATAAGAAAAATCTTGAGAATATTTATCTTTATCTCGTTGAGATTGA
GCTGCAAAAAAATCCTCCATTTAGTGATTATGTTATATACTTTCTATTTC
AATTAAATAACAAGATTCATTTCCTTAAATTTATTTTTCTCTTATGCAAT
GAAAGTACATTTCTTAAATATTTGCTATTAATTATATTTGTATACCATAA
TTTAGTTCATTTTGAAGAAAGAAATAAAGCAAACAAAACTAAA
>CL52.Contig2_All
GTGAAAAACTACTTAGTTCCATTTGAAGATAAAGAAGACAAGTCAAAGAA
AAATTTTCGTCAAACGAATTAAGCTACATTTTACTATCCAAATCAACTTT
ATTGTTTTTGTTTAGTGTTTATTTGAAGCTGCAACCATTGAGAAATACAA
AAATAATGCCTGCCAAGATGATTAATAATCGTGAGCCAAGTAGTAATTTT
AGTAAACCCGAGCCATTAACTGAAGAGATGATGTCAGGCAATAACTGTAA
GCGTACTTATTCGACTTCCAGCAATTCCTCGGTATTGTCCACATCGTACT
GCGTTACGCTCGGTGTGGGACCACTGTGGTGGTCCTGATGTCACTAAAGA
AAGAACCGATCATGATAAGGCGTCGCTATTAGTTGATTACAATCGTAAAG
TTTCTTTCGATTCCGTTTCGGAAGATTCTGATGCTGACTACTCTGAATCA
GCTGATCATCATTTGTCATTTATCGATGAGGAAGATGACGATGTTGAGAA
TGTGAAACAACATGGTGCCGCCGCTGCTGCTGTTGGTAGCAAAAATTCTG
ATGATACCGACAGTGAAAGTGATGAAGAAGATGCATTAATTTCACAAATT
GTTGCGCAAAAGTCGCCAACACGCATCACCATTAAGCTTCATGTTACCGA
TAAAATTTCATCAAGCTGGGACTCGGTTTTGGACCATAACACTAATATCT
TGTATGTGGCACTACCCAAAACATTGACACACGAAGCCAGCAAACAGTCG
TTCTTGTCTCTTCTCGAATTCGCTGAAGAGAAATTGGACTGCGATGGTGT
TGTATTGTGCATTCGCAAGGATCGTCCCGATCGTGCAAATTTGGTCAAAA
CTTTCCTTTTTTTGGGCTTTTCGCCATTAACACCCAACTCGCCATTGGCA
CCGCCACAAGAACATGGACGCAACGATGAAAACTTGTTCCTCATTTACAA
CATTGAGGATTGAAAATGTCGGTAAAATTCAGCATCAGCAGACTTCGTAT
ATTTCAAGCATTTTAAAAAATAATAATTCACACAAATATCAACAGACAGC
AGACAAAAAATGAAGCATCAACGAAGGAGAACAGTTTAGTAAAACAATTT
TTTCAGAGTATTCAGCATATAAAACAATTATTTTAAAATCGCCATCTAGC
GGCATTGTAATCAACTAGTAGTAACGCTTTAATTCGCGCAAAAAAAAAGT
TAAAGAAAACAAAAAACAAAGGAAAAAAAACTTTAAAAATACAAAAATGA
GCCAACGCACGCAGTTTTGAAAGTTTATCCGATGAAGTTCAAAATTTGTG
TACACTGGTTCAAACAAAAAAAAAAATACTAAGAAATGACCAAAAGTCAC
AAAAAATTACTTTCTTAATTTATCTTTTTTTTATAAGCTCTTCGTGGGCA
CCCTTTAAATCCAAATCTATATTCAAATTATTATTATTGTTTTTGTAGGG
CAGTGAAAAAACATTATAAATTTAATCAAATACATCTCTTCTAACGGAGT
TTATAAATTTAATCACTTATTAGTTTATTGCAATTTCTTTTGAGGATATT
TTTAAAAATTCAGAAATAATTATTATGGTGTAAGGAGTTAAAATCATATG
CAATGAAATGAATCTAATCGTTCTTAAATATTTACAAATCTTGAGAATTG
CCATAATGCAAACAAAAAAAAAAAAAAAAAACATTTAATTTTGTCAATTT
TCTTTGCGCTCAAATGCAATTTTCCATTTATTTGAAAGTACAGAATAAAA
TTATTTTTATTGTTCGATGGATAGTCGCAAGATGAAACGCAAACTGTGCA
CACGAGTTTTGCTGCTCAAATCAGTTGCAATTGTTTTGGTTGCATTTGGA
GCGAGTTTTGCCGTTTTCTGGCCGCAAATTTTTGATGCAATATTAGCTGG
GGAACTCAAGCTAAGCCCCTCATCGAAAATCTATGAACAATGGAAGAAGC
CAAACGTGTCGCTCTATTTTGATGTTTATTTCTTCAATTGGACAAATCCA
AATGATATTTTTGACGAAACAATTAAACCGATTTTCGACGAAATTGGACC
GTATCGCTTTCTTGATGTTCGCGATAAAACCAGAATTTCATTCAATCGCA
ACTCAACTGTGAGCTATAGAAATTTTCAGACTTTCTATTTCGATGCCGAT
GGGAGCAATGGAACGTTGGATGATGTTTTAACGACTTTAAATATGGTTGC
ACTTGGTGCAAATGCAAATGCTAGAAATATGAATTACATGAATCGTAAGA
AAGTTTCACTCGGTTTAAATCTTTACAAGCAGAATATTCATGTTACACAA
TCGGCACGCGAACTATTGTTTGAGGGTTATGAAGATGATATGCTGCTGAT
GGCACGTGAGAAACTCATTGAGGGTTTTGAAAACATTGAAGTTCCTTATG
ATCGTGTTGGGTTCTTTTATAAGCGTAATGCGACTGATGAAATGAGTAGC
ACGCTTAATATTCACACTGGATCAGGAGATGCCAGTAATTTGGGTACAAT
AGATAAATTCAATAATTTGGATTTTAATCCGTATTATCCTGGGGAATGTA
GAAAATTGCATGGATCAGCAAATGGCGAACTTTTTCCACAACAACAAACA
CGTGATGGACCACTGAATATTTTCCTCGCTGATATCTGTCGAACTGTTCC
ATTTGATTACGAAACTGACATTGTTGTTGATGGAATAACCGGTTATCGCT
TTACTGCCGGTGAGAGAGCTGTCGATAATGGAACAAAATATCCTGAAAAT
TCATGCTACACTGGATTTAATGGAGAATCAGTTCCTTCTGGTGTTATGAA
TATTTCCGCTTGTCGATATTCATCGCCGGTTTTTATGTCGTATCCGCACT
TTTATGCTGCTGATGAATTTTATAGCAATGAAGTTGACGGATTGGAGCCA
ATTAGAGAAAAACATGAATCGTACATTATTCTTGAGCCAATAACGGGAGT
GCCATTGGAAATCAATATGAGATTTCAAGTCAACATGTATATACAGCCAA
CCGAAAATATTGCTCTCTATCAGGAAGCTCCAACGATTTTTATGCCACTG
TTGTGGTTCGAAGAAAGATTTACAATGGATCAAAAAGATCGTGACCAAAT
GAAACAAGCTCTTGCAATACGATGGATTGGACGCTTGTTGGGAATTGTGG
TTTTGGCAATTGGCATTATATTGTTGCTTCTTATTTCTATTGTGAACTGC
ATGAAAAAGCGACAAAAGCCATTGAATATAAGCAATTTAACGGATAGAAC
GGTTGAAGGCACCACGTTGCTAAATCAGCAGGCTAAACCGCAAATGATTC
AACCAAACAGCAAAACTTCAACCAATTGCTGAAACTTTTAAAATTGTGCA
TTTTTAATGACAACTTGTCAAACCTACTTAGTTCCAAGCTTTAGTTTGAG
AAAACTTGGTTTTAATGTAATTTTAAGAATTTTGTGCTTAAAAATGATTA
TTAAATTTTAAAGATATTTTTCTTTATGAAATAAAATTTCTAGAGGCAGT
TAAAATTTACATATATACTTTATCTAATTTAAAATTTCCCTGAATCGTTT
CATAGCTGAAAACACTTCAAATGTTATTATTTCTGAATGTGTTAATAATG
TAGGAGGAGCCTAACAAATGTAAAGTTTTTTTACACCATCGCACGAAATT
AAAAACACATTCAAACTACTTAATTTTCATTCCTTAAAACACTTTCGCGA
TCATTCTTCACAAACAACATTATAAATAAAGCTCGACGGTGTGACCAATA
AAAATCATACATACTAAGAGTTTTGTATCGTAATCTGTCGCCATGAAATC
GGATCGCCAAAATCATAAAATTTGCGATTTAATTCTTAAGAAATG
>CL52.Contig3_All
AAATGTTTTTTTTTTTTTTTTTTTTTTTTTTTTATTGTGATTTCTTCTTA
AAATTCGCGGATGTTTTTTTTTTGGCTCTTGTATATTTAAGTATCTGCTC
AGACACTTCGAAGCGATCCTCAACAAAGAATTTATTTAGACGATAGTTTA
TGACGAAAGCGCCCTTTAAACCACTGGGAATTTTCCATTACACTTTAAAA
GAGAGAAAGGCAAAAAAGAAAATCAAAAAGATAAGATCAAATAAACTTGG
GTAACTGTGAGGAAACAAACCAATCTAGAATTGCAATAAACAATTTAATT
GACTTTGATTTGCGGCTACATACATCTGTTCTATTCTTTTTTTTTATTCA
AATAGTGAGCCAAGTAGTAATTTTAGTAAACCCGAGCCATTAACTGAAGA
GATGATGTCAGGCAATAACTGTAAGCGTACTTATTCGACTTCCAGCAATT
CCTCGGTATTGTCCACATCGTACTGCGTTACGCTCGGTGTGGGACCACTG
TGGTGGTCCTGATGTCACTAAAGAAAGAACCGATCATGATAAGGCGTCGC
TATTAGTTGATTACAATCGTAAAGTTTCTTTCGATTCCGTTTCGGAAGAT
TCTGATGCTGACTACTCTGAATCAGCTGATCATCATTTGTCATTTATCGA
TGAGGAAGATGACGATGTTGAGAATGTGAAACAACATGGTGCCGCCGCTG
CTGCTGTTGGTAGCAAAAATTCTGATGATACCGACAGTGAAAGTGATGAA
GAAGATGCATTAATTTCACAAATTGTTGCGCAAAAGTCGCCAACACGCAT
CACCATTAAGCTTCATGTTACCGATAAAATTTCATCAAGCTGGGACTCGG
TTTTGGACCATAACACTAATATCTTGTATGTGGCACTACCCAAAACATTG
ACACACGAAGCCAGCAAACAGTCGTTCTTGTCTCTTCTCGAATTCGCTGA
AGAGAAATTGGACTGCGATGGTGTTGTATTGTGCATTCGCAAGGATCGTC
CCGATCGTGCAAATTTGGTCAAAACTTTCCTTTTTTTGGGCTTTTCGCCA
TTAACACCCAACTCGCCATTGGCACCGCCACAAGAACATGGACGCAACGA
TGAAAACTTGTTCCTCATTTACAACATTGAGGATTGAAAATGTCGGTAAA
ATTCAGCATCAGCAGACTTCGTATATTTCAAGCATTTTAAAAAATAATAA
TTCACACAAATATCAACAGACAGCAGACAAAAAATGAAGCATCAACGAAG
GAGAACAGTTTAGTAAAACAATTTTTTCAGAGTATTCAGCATATAAAACA
ATTATTTTAAAATCGCCATCTAGCGGCATTGTAATCAACTAGTAGTAACG
CTTTAATTCGCGCAAAAAAAAAGTTAAAGAAAACAAAAAACAAAGGAAAA
AAAACTTTAAAAATACAAAAATGAGCCAACGCACGCAGTTTTGAAAGTTT
ATCCGATGAAGTTCAAAATTTGTGTACACTGGTTCAAACAAAAAAAAAAA
TACTAAGAAATGACCAAAAGTCACAAAAAATTACTTTCTTAATTTATCTT
TTTTTTATAAGCTCTTCGTGGGCACCCTTTAAATCCAAATCTATATTCAA
ATTATTATTATTGTTTTTGTAGGGCAGTGAAAAAACATTATAAATTTAAT
CAAATACATCTCTTCTAACGGAGTTTATAAATTTAATCACTTATTAGTTT
ATTGCAATTTCTTTTGAGGATATTTTTAAAAATTCAGAAATAATTATTAT
GGTGTAAGGAGTTAAAATCATATGCAATGAAATGAATCTAATCGTTCTTA
AATATTTACAAATCTTGAGAATTGCCATAATGCAAACAAAAAAAAAAAAA
AAAAACATTTAAAGAGAATCAATTAAATGCTTAGAGATGATTGGAAGAAA
ACAATGAGAATAGTAATCCAGCATAGAAAGATATTAATATTCAAATCCCA
CAAACACTCACACATTATTGGAACTTTTCAATTTCAACACATTTTTAAAG
CGGAGTTTAATTAATGCTTGGAAAATTATAAGAAAAATCTTGAGAATATT
TATCTTTATCTCGTTGAGATTGAGCTGCAAAAAAATCCTCCATTTAGTGA
TTATGTTATATACTTTCTATTTCAATTAAATAACAAGATTCATTTCCTTA
AATTTATTTTTCTCTTATGCAATGAAAGTACATTTCTTAAATATTTGCTA
TTAATTATATTTGTATACCATAATTTAGTTCATTTTGAAGAAAGAAATAA
AGCAAACAAAACTAAA
>CL53.Contig1_All
AAAATATTCTTTATGGAGCTTTTCACTTGCCAAATCAAAGAAAGCTTTAC
AAAAAATATTTTCCAAACGCAAAGAAATCATTTGATGAAATGTACAAGAG
TAATGCAATCTTGTTCCTTAATAACCATGTAAGTTCGTCATCTCCACGTC
CTTACTTACCCAACATGATTGAAATTGGCGGAATTCATGTTGAACCAGTC
AAACCTTTGCCAAATGATATTCAGCAGTTTTTGGATGATGCCCCTGACGG
AGTGATTTTGTTTTCAATGGGATCATTTATTCAGAGCAAAGATTGGGTTA
CAGAAAAGCGTGAA
>CL53.Contig2_All
GTTATTTGAGCGAGTATGAAGTTGTTGTGTTTATTTCTTTTGGTGTTATC
AGCATTTGATATTATCGATGGTGCCAAAGTACTTGGCGTACTGCCATTTG
GAACAAAGTCACATTTTGCGATCGGACATGCTATTGTCAAAGCACTTGTT
GATGCCGGTCATGAAGCGACAGTTATTTCGCCGTATCCCATGAAGAAACC
GATGAAAAACTATCGAGACATCAGCACAGCAGATGTGATTAAAAAATATA
TGAAAGAAAAACCGCTGAACATGTTTGAGTTTGGAAAAATTCATCCGATT
TTTGGAGTTGTTTTCTTATATAAGATGGGTGCCGATCTTGTGGAGGGAAC
TTTATCAGCTCCTGAAGTATCGAAATTTATAGAATCCGGTGAAAAGTTTG
ATGTTTGCATAGTCGAAGTTTTCAATGCTGATGCGTTTTTGGGGCTAGCT
GATCATGTGGGATGTGTCTTGATTACTTACACAACGATCGGTGGCGTAAT
GTGGATTGATGACATGACCTCCAATCAATCGCCATATTCATATGTTCCGT
CAATTCATTTGGAGTTTACAGACAAGATGACATTTTCGCAACGATTTACG
AATACATGGTTTCAGTTATTTGAATACTTCGCTTACCAAATTTATCACAA
ACCGAAACAGCAAAAACTTTACCAAAAATATTTTCCAAACGCAAAGAAAT
CTTTTTACGAAATGTATAAAAGTTCTGCAATTATTTTTATGAATAACCAT
GTAAGCTCATCAACAGCTAGACCGTTTTTGCCAAATATGATAGAAGTGGG
TGGAATTCATGTCGAACCTGCTAAACCTTTGCCAAAAGATCTTCAGGAAT
TTTTGGACGATGCCACTGACGGAGTGATTTTGTTTTCAATGGGATCAATC
ATTCAAGCTGTTGGATGGCCATCAGAAAAGCGAGAGGCTTTCGTTAAAGC
TTTTGGAAAACTTAAGCAGAAAGTTTTGTGGAAATATGAAAATGAAACAT
TGCCTGGAAAACCCGATAATGTAAAAATTGGATCATGGATTCCACAAAGA
GATATCGTGGCACATCCTAATGTAAAGCTTTTCATTACTCATGGAGGTTT
ACTTGGAACAACTGAAGCTCTCGTTGAGGGTGTTCCTGTTTTAGGAATTC
CAATATTTGGTGATCAAAAAATGAATATGGCAAAAGCCGCTTTACGTGGA
TATGGACTGCAATTAATATACGATGAAATTTCTGAAGAAAATATTTCGAA
TGCTTTGAATGAACTTTTGAATAATCCAAAATACAGCAAGAATGCGAAGG
AAATTTCAAGTAGATTCATCGACAGGCCATTGACCCCTCAACAATCAGTT
GTCTATTGGACTGAGTATGCATTACGACATAAGGGAGCTCCGCACTTAAA
AGCAGCTGGAAATGATTTGAACTTCGTCGAACTTTATCAGATTGATGTTT
ATTCAATGATAATCTTTATTTTCATACTATTTATTTGCATTGATTACATC
ATTTTGAAGTGCATCATTCGCAGATGCTTCAGGTCGTCAGGAGCTAGCAA
CAAAATAAAACGAAATTAACGAATTTAATTAATGAATTTACGGAAAGATT
TATAAAAAGTTAACATATATTTTATTTTTAATCTACACGACCTGCCTCAA
CACTTCTGGCGCGTGAGTTTTACAACTTTTTGTATCATAGTTCAAGGTTT
TCAGTGTATTCGAGTTGCCTGATAAGCTTTGGAGTAGATAACTCTTTTTA
TAGTATATAAGTGACTGATTGTTCTATTCGGTTTTAGTCTGAACTCAGTT
TTTAAAGGAACTCTTTGCGCAGTCAGAATGAAATATTCAATATGTGTTCT
ATTGACGTTGATGTGCGTCCAAACCTCGTTGTCATCTCGAATTTTATTCT
TATTTCCGAGTCCAAGTAAGTCGCATCTGATCATAGCTCATGGTCTCTCA
ACAATATTGGCTGAAAGGGGTCATGAAGTCACGGTGTTTAGTCCGTTTCC
ATTAAGCAAACCGCTAAAGAATCACCGGGAATTTAAATCACCAATAAGTG
AAGTGCAATCGCAATTTGCAAGTGATCTCGTGAAAAATCCAAAACAATCG
ATTTTTAATATGTTGCCAAAACTGATGGAAACAACAGAAGAACTTGGTCA
ATCTGTTTGGTGTTGCTGATCACTTCAAATGTCCATCAATAATGCTGTCC
GTAACAGGAACATTTACAATATCGAATCTTTTGATTGGTAATCCGTTAGC
TGTTGATTCAGTTCCACATCTGCTTATTCATGTAGCAAAAATGGGGTTTG
TTGATCGCGTTAAGAATTTTGCGCTTTATGGTGTCGATCTGGTTATGACT
GAATATATGAGAAGAAAACAAAAAGCAGTATACGATCGTAATTTTCCATC
CGATCGTTATATCACATATGATCAGGCAACAGGGAACCTTTCAATGGCTC
TCGTTAATAGTCATTTTACTGAAGGCAGAGTTAGACCTAACGTTCCAGCT
CTGGTAGAAATAGGTGGCATTCAAATTAATCCAGTTACTCAAAAGCTTCC
AACAGAGCTTCAGACTTTCATTGATGGCGGTAAGGATGGAGCAATCTTAT
TCAGTCTTGGTTCCAATGCCAAAACAAGTTTCTTGCCGAGGGAGAAAATT
GATATTTTACTTAAAGCATTCTCAAAACTAAAGCAACGAGTGATCATGAA
ATGGGAGAGTGACACTTTAGAAAGAAAACCAGAAAACGTTTTAATTGGAA
AATGGCTGCCACAAGATTCTATACTTGCACATCCAAATATTAAATTATTC
ATAACGCATGGCGGACTTGGAAGCATCGTCGAATCTAAATATCATGGCGT
ACCCATCATTGGAATGCCAATTTTCGCTGACCAACATGGAAATATTGAAA
GTGCTGTCAAAGATGGTTGGGGCTTGAAAGTTGATTTCATTAACTTGAAG
GAAGATGAGCTAAGTGAGGCAATTCACAAAATGTTGACAAACGATAAATA
TTCAGCAACTGTTAAGCAAATTGCAAAACTTTATAAGGATCGTCCAATGA
ATGCGAGAGAAACTGCAGTTTATTGGGTTGAATATGTAATTCGTCATCAT
GGAGCACCTCATATTAGATATTCTGGAACCGATCTAAATTTCATACAACG
AACTTCGCTTGATATCATTGTTTTCTTAATTTCTCTGAGCTACGTCTTTT
TCAAACTTTTTGCTTTTATAGTAAAGTTCATTTTCAAGAAAACGTGTGGT
AAGAAATCCAAAAATCTTCAAAAAGATAAGAAAACGAGTTAAAATATTTT
TTTGAAATTCATCATTGTTGCCTCAATATGCGATAAGCTTATAAGGTGGT
AAATAATTACCTGATATTACTACCTGATAAGATAAAAGTGGCTCCAAATT
TTATAAATACAATTAAATATTGAGAAATAAAAATTATCTTTTCACGAAAA
>CL53.Contig3_All
AGTTATTTGAGCGAGTATGAAGTTGTTGTGTTTATTTCTTTTGGTGTTAT
CAGCATTTGATATTATCGATGGTGCCAAAGTACTTGGCGTACTGCCATTT
GGAACAAAGTCACATTTTGCGATCGGACATGCTATTGTCAAAGCACTTGT
TGATGCCGGTCATGAAGCGACAGTTATTTCGCCGTATCCCATGAAGAAAC
CGATGAAAAACTATCGAGACATCAGCACAGCAGATGTGATTAAAAAATAT
ATGAAAGAAAAACCGCTGAACATGTTTGAGTTTGGAAAAATTCATCCGAT
TTTTGGAGTTGTTTTCTTATATAAGATGGGTGCTGATCTTGTGGAAGGAA
CTTTATCAGCTCCTGAAGTATCGAAATTTATAGAATCCGGTGAAAAGTTT
GATGTTTGCATAGTCGAAGTTTTCAATGCTGATGCGTTTTTGGGGCTAGC
TGATCATGTGGGATGTGTCTTGATTACTTACACAACGATCGGTGGCGTAA
TGTGGATTGATGACATGACCTCCAATCAATCGCCATATTCATATGTTCCG
TCAATTCATTTGGAGTTTACAGACAAGATGACATTTTCGCAACGATTTAC
GAATACATGGTTTCAGTTATTTGAATACTTCGCTTACCAAATTTATCACA
AACCGAAACAGCAAAAACTTTACCAAAAATATTTTCCAAACGCAAAGAAA
TCTTTTTACGAAATGTATAAAAGTTCTGCAATTATTTTTATGAATAACCA
TGTAAGCTCATCAACAGCTAGACCGTTTTTGCCAAATATGATAGAAGTGG
GTGGAATTCATGTCGAACCTGCTAAACCTTTGCCAAAAGATCTTCAGGAA
TTTTTGGACGATGCCCCTGACGGAGTGATTTTGTTTTCAATGGGATCAAT
CATTCAAGCTGTTGGATGGCCATCAGAAAAGCGAGAGGCTTTCGTTAAAG
CTTTTGGAAAACTTAAGCAGAAAGTTTTGTGGAAATATGAAAATGAAACA
TTGCCTGGAAAACCCGATAATGTAAAAATTGGATCATGGATTCCACAAAG
AGATATCGTGGCACATCCTAATGTAAAGCTTTTCATTACTCATGGAGGTT
TACTTGGAACAACTGAAGCTCTCGTTGAGGGTGTTCCTGTTTTAGGAATT
CCAATATTTGGTGATCAAAAAATGAATATGGCAAAAGCCGCTTTACGTGG
ATATGGACTGCAATTAATATACGATGAAATTTCTGAAGAAAATATTTCGA
ATGCTTTGAATGAACTTTTGAATAATCCAAAATACAGCAAGAATGCGAAG
GAAATTTCAAGTAGATTCATCGACAGGCCATTGACCCCTCAACAATCAGT
TGTCTATTGGACTGAGTATGCATTACGACATAAGGGAGCTCCGCACTTAA
AAGCAGCTGGAAATGATTTGAACTTCGTCGAACTTTATCAGATTGATGTT
TATTCAATGATAATCTTTATTTTCATACTATTTATTTGCATTGATTACAT
CATTTTGAAGTGCATCATTCGCAGATGCTTCAGGTCGTCAGGAGCTAGCA
ACAAAATAAAACGAAATTAACGAATTTAATTAATGAATTTACGGAAAGAT
TTATAAAAAGTTAACATATATTTTATTTTTAATCTACACGACCTGCCTCA
ACACTTCTGGCGCGTGAGTTTTACAACTTTTTGTATCATAGTTCAAGGTT
TTCAGTGTATTCGAGTTGCCTGATAAGCTTTGGAGTAGATAACTCTTTTT
ATAGTATATAAGTGACTGATTGTTCTATTCGGTTTTAGTCTGAACTCAGT
TTTTAAAGGAACTCTTTGCGCAGTCAGAATGAAATATTCAATATGTGTTC
TATTGACGTTGATGTGCGTCCAAACCTCGTTGTCATCTCGAATTTTATTC
TTATTTCCGAGTCCAAGTAAGTCGCATCTGATCATAGCTCATGGTCTCTC
AACAATATTGGCTGAAAGGGGTCATGAAGTCACGGTGTTTAGTCCGTTTC
CATTAAGCAAACCGCTAAAGAATCACCGGGAATTTAAATCACCAATAAGT
GAAGTGCAATCGCAATTTGCAAGTGATCTCGTGAAAAATCCAAAACAATC
GATTTTTAATATGTTGCCAAAACTGATGGAAACAACAGAAGAACTTGGTC
AATCTATGATGGATATGCCCGAATTCAGAAAAATGATGAAGGAGGAAAAA
TTTGATTTGTTAATTATCGGCATGTTTATGAATAACTACCTGTTTGGTGT
TGCTGATCACTTCAAATGTCCATCAATAATGCTGTCCGTAACAGGAACAT
TTACAATATCGAATCTTTTGATTGGTAATCCGTTAGCTGTTGATTCAGTT
CCACATCTGCTTATTCATGTAGCAAAAATGGGGTTTGTTGATCGCGTTAA
GAATTTTGCGCTTTATGGTGTCGATCTGGTTATGACTGAATATATGAGAA
GAAAACAAAAAGCAGTATACGATCGTAATTTTCCATCCGATCGTTATATC
ACATATGATCAGGCAACAGGGAACCTTTCAATGGCTCTCGTTAATAGTCA
TTTTACTGAAGGCAGAGTTAGACCTAACGTTCCAGCTCTGGTAGAAATAG
GTGGCATTCAAATTAATCCAGTTACTCAAAAGCTTCCAACAGAGCTTCAG
ACTTTCATTGATGGCGGTAAGGATGGAGCAATCTTATTCAGTCTTGGTTC
CAATGCCAAAACAAGTTTCTTGCCGAGGGAGAAAATTGATATTTTACTTA
AAGCATTCTCAAAACTAAAGCAACGAGTGATCATGAAATGGGAGAGTGAC
ACTTTAGAAAGAAAACCAGAAAACGTTTTAATTGGAAAATGGCTGCCACA
AGATTCTATACTTGCACATCCAAATATTAAATTATTCATAACGCATGGCG
GACTTGGAAGCATCGTCGAATCTAAATATCATGGCGTACCCATCATTGGA
ATGCCAATTTTCGCTGACCAACATGGAAATATTGAAAGTGCTGTCAAAGA
TGGTTGGGGCTTGAAAGTTGATTTCATTAACTTGAAGGAAGATGAGCTAA
GTGAGGCAATTCACAAAATGTTGACAAACGATAAATATTCAGCAACTGTT
AAGCAAATTGCAAAACTTTATAAGGATCGTCCAATGAATGCGAGAGAAAC
TGCAGTTTATTGGGTTGAATATGTAATTCGTCATCATGGAGCACCTCATA
TTAGATATTCTGGAACCGATCTAAATTTCATACAACGAACTTCGCTTGAT
ATCATTGTTTTCTTAATTTCTCTGAGCTACGTCTTTTTCAAACTTTTTGC
TTTTATAGTAAAGTTCATTTTCAAGAAAACGTGTGGTAAGAAATCCAAAA
ATCTTCAAAAAGATAAGAAAACGAGTTAAAATATTTTTTTGAAATTCATC
ATTGTTGCCTCAATATGCGATAAGCTTATAAGGTGGTAAATAATTACCTG
ATATTACTACCTGATAAGATAAAAGTGGCTCCAAATTTTATAAATACAAT
TAAATATTGAGAAATAAAAATTATCTTTTCACGAAAA
>CL54.Contig1_All
TTCATGCTTATGCTCTTGAAACGTTTTTTCTATCGTTTATTTGATAATTT
ACAAACATGCAACACTATTATTTTTTCCTTACAACAATTGGCAATTTTAT
TGTTAAACTTTTTTCTCGCTTATCAGTATAATAAAGTCACGATTTATCTA
TAATCATGTCGAATGAGCGTATATTTAGTTTGAGAGAGTGTGGGGTATAT
GGGAGGAAATTCTCGAAAAAGTATTTACAAATGTTAACCTTAATGCTTAG
AAGGCATATTTTCAGATTGCAAGCCTCGAAAATTGGCAAACATTTTTAAA
ATTATTCATAGGGTCCTATCACAAATGACATAAAATTATGTGATGTTGGC
GAATCATAAAAATGATTTAAAATGTCAAATGAAATTTCTTAATGAATGAA
AATTACTGAAAATTTGGCTTGATTGGATCCGGTTTCGAAACTATTTTTTA
TCGTCATCGAGGCTGTTGCTTCTGCTGAAAAGTCCACTAAGTCCACCAAG
TAAACCTCCTTGCTGTTGTCCATATTGTTGACCATATTGCTGGCCATATA
ATTGATTCCCATATTGTTGGCCGAATTGTGAACCATATTGTTGTTGACCG
CCGCCTAAAAATCAGGTGAAACACCGTCCAAAAAGAATTTTTTTTATGGT
TAGGTAGGCATGAAACGGAGTTTTGATGAATTGGTGCAAGCATTGTGTGT
TTATTTTTTGTAATATCCACCGTAATAACCTGCTCCGCCATAACTTGGTC
TGTATTGATTGTATCCATAGTTTCCATAGCCTCCAGTTCCTGATCCGTAT
CCTCCTAATCCTGTTCCGTATCCTCCAACTCCCGATCCATAACCGTAGTT
GGGATAACCGCCTCCATAACCAGCATAACTAGTAGGTCTAAAACCTCCAT
AATTTGTTGTATATCCGTATCCTGGTTGGTATCTGTATCCACCTCCATAT
CCTCCATTGGATCCTTGTCCGTTGCCATATCCGCCGTAACCACCATATCC
CCCATTACCATAGCCGCCGCTTCCATAACTATTACTGAACAGTCCATATC
CTAATGCTGATACAGTTGATGCAACAAATGCAATAAAGAGCATTAATGAG
ATAAGTGAACGCATTTTGTCGTTTTATTTTTATTTTTTAAATTTGGAAAT
ATGGAAACTTTGTAAGAAAATTAAATTTCACAATCAAGCGCGCGTCTAGC
AAACGATATTAACAAATATTTCTATGAAACTGATTTGATCTTCGGTGTTG
TTTCTACTTATATATAATACTCAAGTTGGTGGCAGCAGTGGGC
>CL54.Contig2_All
TTCATGCTTATGCTCTTGAAACGTTTTTTCTATCGTTTATTTGATAATTT
ACAAACATGCAACACTATTATTTTTTCCTTACAACAATTGGCAATTTTAT
TGTTAAACTTTTTTCTCGCTTATCAGTATAATAAAGTCACGATTTATCTA
TAATCATGTCGAATGAGCGTATATTTAGTTTGAGAGAGTGTGGGGTATAT
GGGAGGAAATTCTCGAAAAAGTATTTACAAATGTTAACCTTAATGCTTAG
AAGGCATATTTTCAGATTGCAAGCCTCGAAAATTGGCAAACATTTTTAAA
ATTATTCATAGGGTCCTATCACAAATGACATAAAATTATGTGATGTTGGC
GAATCATAAAAATGATTTAAAATGTCAAATGAAATTTCTTAATGAATGAA
AATTACTGAAAATTTGGCTTGATTGGATCCGGTTTCGAAACTATTTTTTA
TCGTCATCGAGGCTGTTGCTTCTGCTGAAAAGTCCACTAAGTCCACCAAG
TAAACCTCCTTGCTGTTGTCCATATTGTTGACCATATTGCTGGCCATATA
ATTGATTCCCATATTGTTGGCCGAATTGTGAACCATATTGTTGTTGACCG
CCGCCGTAATAACCTGCTCCGCCATAACTTGGTCTGTATTGATTGTATCC
ATAGTTTCCATAGCCTCCAGTTCCTGATCCGTATCCTCCTAATCCTGTTC
CGTATCCTCCAACTCCCGATCCATAACCGTAGTTGGGATAACCGCCTCCA
TAACCAGCATAACTAGTAGGTCTAAAACCTCCATAATTTGTTGTATATCC
GTATCCTGGTTGGTATCTGTATCCACCTCCATATCCTCCATTGGATCCTT
GTCCGTTGCCATATCCGCCGTAACCACCATATCCCCCATTACCATAGCCG
CCGCTTCCATAACTATTACTGAACAGTCCATATCCTAATGCTGATACAGT
TGATGCAACAAATGCAATAAAGAGCATTAATGAGATAAGTGAACGCATTT
TGTCGTTTTATTTTTATTTTTTAAATTTGGAAATATGGAAACTTTGTAAG
AAAATTAAATTTCACAATCAAGCGCGCGTCTAGCAAACGATATTAACAAA
TATTTCTATGAAACTGATTTGATCTTCGGTGTTGTTTCTACTTATATATA
ATACTCAAGTTGGTGGCAGCAGTGGGC
>CL54.Contig3_All
TTCCTTACAACAATTGGCAATTTTATTGTTAAACTTTTTTCTCGCTTATC
AGTATAATAAAGTCACGATTTATCTATAATCATGTCGAATGAGCGTATAT
TTAGTTTGAGAGAGTGTGGGGTATATGGGAGGAAATTCTCGAAAAAGTAT
TTACAAATGTTAACCTTAATGCTTAGAAGGCATATTTTCAGATTGCAAGC
CTCGAAAATTGGCAAACATTTTTAAAATTATTCATAGGGTCCTATCACAA
ATGACATAAAATTATGTGATGTTGGCGAATCATAAAAATGATTTAAAATG
TCAAATGAAATTTCTTAATGAATGAAAATTACTGAAAATTTGGCTTGATT
GGATCCGGTTTCGAAACTATTTTTTATCGTCATCGAGGCTGTTGCTTCTG
CTGAAAAGTCCACTAAGTCCACCAAGTAAACCTCCTTGCTGTTGTCCATA
TTGTTGACCATATTGCTGGCCATATAATTGATTCCCATATTGTTGGCCGA
ATTGTGAACCATATTGTTGTTGACCGCCGCCTCCAGTTCCTGATCCGTAT
CCTCCTAATCCTGTTCCGTATCCTCCAACTCCCGATCCATAACCGTAGTT
GGGATAACCGCCTCCATAACCAGCATAACTAGTAGGTCTAAAACCTCCAT
AATTTGTTGTATATCCGTATCCTGGTTGGTATCTGTATCCACCTCCATAT
CCTCCATTGGATCCTTGTCCGTTGCCATATGGTACGTTCGCATAACCACC
ATAATAATTTGGATAACCCGAGCCATAACCACCATATCCGCCGTAACCAC
CATATCCCCCATTACCATAGCCGCCGCTTCCATAACTATTACTGAACAGT
CCATATCCTAATGCTGATACAGTTGATGCAACAAATGCAATAAAGAGCAT
TAATGAGATAAGTGAACGCATTTTGTCGTTTTATTTTTATTTTTTAAATT
TGGAAATATGGAAACTTTGTAAGAAAATTAAATTTCACAATCAAGCGCGC
GTCTAGCAAAC
>CL54.Contig4_All
GGCAATTTTATTGTTAAACTTTTTTCTCGCTTATCAGTATAATAAAGTCA
CGATTTATCTATAATCATGTCGAATGAGCGTATATTTAGTTTGAGAGAGT
GTGGGGTATATGGGAGGAAATTCTCGAAAAAGTATTTACAAATGTTAACC
TTAATGCTTAGAAGGCATATTTTCAGATTGCAAGCCTCGAAAATTGGCAA
ACATTTTTAAAATTATTCATAGGGTCCTATCACAAATGACATAAAATTAT
GTGATGTTGGCGAATCATAAAAATGATTTAAAATGTCAAATGAAATTTCT
TAATGAATGAAAATTACTGAAAATTTGGCTTGATTGGATCCGGTTTCGAA
ACTATTTTTTATCGTCATCGAGGCTGTTGCTTCTGCTGAAAAGTCCACTA
AGTCCACCAAGTAAACCTCCTTGCTGTTGTCCATATTGTTGACCATATTG
CTGGCCATATAATTGATTCCCATATTGTTGGCCGAATTGTGAACCATATT
GTTGTTGACCGCCGCCTCCAGTTCCTGATCCGTATCCTCCTAATCCTGTT
CCGTATCCTCCAACTCCCGATCCATAACCGTAGTTGGGATAACCGCCTCC
ATAACCAGCATAACTAGTAGGTCTAAAACCTCCATAATTTGTTGTATATC
CGTATCCTGGTTGGTATCTGTATCCACCTCCATATCCTCCATTGGATCCT
TGTCCGTTGCCATATCCGCCGTAACCACCATATCCCCCATTACCATAGCC
GCCGCTTCCATAACTATTACTGAACAGTCCATATCCTAATGCTGATACAG
TTGATGCAACAAATGCAATAAAGAGCATTAATGAGATAAGTGAACGCATT
TTGTCGTTTTATTTTTATTTTTTAAATTTGGAAATATGGAAACTTTGTAA
GAAAATTAAATTTCACAATC
>CL54.Contig5_All
GCCCACTGCTGCCACCAACTTGAGTATTATATATAAGTAGAAACAACACC
GAAGATCAAATCAGTTTCATAGAAATATTTGTTAATATCGTTTGCTAGAC
GCGCGCTTGATTGTGAAATTTAATTTTCTTACAAAGTTTCCATATTTCCA
AATTTAAAAAATAAAAATAAAACGACAAAATGCGTTCACTTATCTCATTA
ATGCTCTTTATTGCATTTGTTGCATCAACTGTATCAGCATTAGGATATGG
ACTGTTCAGTAATAGTTATGGAAGCGGCGGCTATGGTAATGGGGGATATG
GTGGTTACGGCGGATATGGTGGTTATGGCTCGGGTTATCCAAATTATTAT
GGTGGTTATGCGAACGTACCATATGGCAACGGACAAGGATCCAATGGAGG
ATATGGAGGTGGATACAGATACCAACCAGGATACGGATATACAACAAATT
ATGGAGGCGGTTATCCCAACTACGGTTATGGATCGGGAGTTGGAGGATAC
GGAACAGGATTAGGAGGATACGGATCAGGAACTGGAGGCTATGGAAACTA
TGGATACAATCAATACAGACCAAGTTATGGCGGAGCAGGTTATTACGGTG
GATATTACAAAAAATAAACACACAATGCTTGCACCAATTCATCAAAACTC
CGTTTCATGCCTACCTAACCATAAAAAAAATTCTTTTTGGACGGTGTTTC
ACCTGATTTTTAGGCGGCGGTCAACAACAATATGGTTCACAATTCGGCCA
ACAATATGGGAATCAATTATATGGCCAGCAATATGGTCAACAATATGGAC
AACAGCAAGGAGGTTTACTTGGTGGACTTAGTGGACTTTTCAGCAGAAGC
AACAGCCTCGATGACGATAAAAAATAGTTTCGAAACCGGATCCAATCAAG
CCAAATTTTCAGTAATTTTCATTCATTAAGAAATTTCATTTGACATTTTA
AATCATTTTTATGATTCGCCAACATCACATAATTTTATGTCATTTGTGAT
AGGACCCTATGAATAATTTTAAAAATGTTTGCCAATTTTCGAGGCTTGCA
ATCTGAAAATATGCCTTCTAAGCATTAAGGTTAACATTTGTAAATACTTT
TTCGAGAATTTCCTCCCATATACCCCACACTCTCTCAAACTAAATATACG
CTCATTCGACATGATTATAGATAAATCGTGACTTTATTATACTGATAAGC
GAGAAAAAAGTTTAACAATAAAATTGCCAATTGTTGTAAGGAAAAAATAA
TAGTGTTGCATGTTTGTAAATTATCAAATAAACGATAGAAAAAACGTTTC
AAGAGCATAAGCATGAA
>CL54.Contig6_All
GCCCACTGCTGCCACCAACTTGAGTATTATATATAAGTAGAAACAACACC
GAAGATCAAATCAGTTTCATAGAAATATTTGTTAATATCGTTTGCTAGAC
GCGCGCTTGATTGTGAAATTTAATTTTCTTACAAAGTTTCCATATTTCCA
AATTTAAAAAATAAAAATAAAACGACAAAATGCGTTCACTTATCTCATTA
ATGCTCTTTATTGCATTTGTTGCATCAACTGTATCAGCATTAGGATATGG
ACTGTTCAGTAATAGTTATGGAAGCGGCGGCTATGGTAATGGGGGATATG
GTGGTTACGGCGGATATGGTGGTTATGGCTCGGGTTATCCAAATTATTAT
GGTGGTTATGCGAACGTACCATATGGCAACGGACAAGGATCCAATGGAGG
ATATGGAGGTGGATACAGATACCAACCAGGATACGGATATACAACAAATT
ATGGAGGCGGTTATCCCAACTACGGTTATGGATCGGGAGTTGGAGGATAC
GGAACAGGATTAGGAGGATACGGATCAGGAACTGGAGGCTATGGAAACTA
TGGATACAATCAATACAGACCAAGTTATGGCGGAGCAGGTTATTACGGCG
GCGGTCAACAACAATATGGTTCACAATTCGGCCAACAATATGGGAATCAA
TTATATGGCCAGCAATATGGTCAACAATATGGACAACAGCAAGGAGGTTT
ACTTGGTGGACTTAGTGGACTTTTCAGCAGAAGCAACAGCCTCGATGACG
ATAAAAAATAGTTTCGAAACCGGATCCAATCAAGCCAAATTTTCAGTAAT
TTTCATTCATTAAGAAATTTCATTTGACATTTTAAATCATTTTTATGATT
CGCCAACATCACATAATTTTATGTCATTTGTGATAGGACCCTATGAATAA
TTTTAAAAATGTTTGCCAATTTTCGAGGCTTGCAATCTGAAAATATGCCT
TCTAAGCATTAAGGTTAACATTTGTAAATACTTTTTCGAGAATTTCCTCC
CATATACCCCACACTCTCTCAAACTAAATATACGCTCATTCGACATGATT
ATAGATAAATCGTGACTTTATTATACTGATAAGCGAGAAAAAAGTTTAAC
AATAAAATTGCCAATTGTTGTAAGGAAAAAATAATAGTGTTGCATGTTTG
TAAATTATCAAATAAACGATAGAAAAAACGTTTCAAGAGCATAAGCATGA
A
>CL54.Contig7_All
GCCCACTGCTGCCACCAACTTGAGTATTATATATAAGTAGAAACAACACC
GAAGATCAAATCAGTTTCATAGAAATATTTGTTAATATCGTTTGCTAGAC
GCGCGCTTGATTGTGAAATTTAATTTTCTTACAAAGTTTCCATATTTCCA
AATTTAAAAAATAAAAATAAAACGACAAAATGCGTTCACTTATCTCATTA
ATGCTCTTTATTGCATTTGTTGCATCAACTGTATCAGCATTAGGATATGG
ACTGTTCAGTAATAGTTATGGAAGCGGCGGCTATGGTAATGGGGGATATG
GTGGTTACGGCGGATATGGCAACGGACAAGGATCCAATGGAGGATATGGA
GGTGGATACAGATACCAACCAGGATACGGATATACAACAAATTATGGAGG
CGGTTATCCCAACTACGGTTATGGATCGGGAGTTGGAGGATACGGAACAG
GATTAGGAGGATACGGATCAGGAACTGGAGGCTATGGAAACTATGGATAC
AATCAATACAGACCAAGTTATGGCGGAGCAGGTTATTACGGTGGATATTA
CAAAAAATAAACACACAATGCTTGCACCAATTCATCAAAACTCCGTTTCA
TGCCTACCTAACCATAAAAAAAATTCTTTTTGGACGGTGTTTCACCTGAT
TTTTAGGCGGCGGTCAACAACAATATGGTTCACAATTCGGCCAACAATAT
GGGAATCAATTATATGGCCAGCAATATGGTCAACAATATGGACAACAGCA
AGGAGGTTTACTTGGTGGACTTAGTGGACTTTTCAGCAGAAGCAACAGCC
TCGATGACGATAAAAAATAGTTTCGAAACCGGATCCAATCAAGCCAAATT
TTCAGTAATTTTCATTCATTAAGAAATTTCATTTGACATTTTAAATCATT
TTTATGATTCGCCAACATCACATAATTTTATGTCATTTGTGATAGGACCC
TATGAATAATTTTAAAAATGTTTGCCAATTTTCGAGGCTTGCAATCTGAA
AATATGCCTTCTAAGCATTAAGGTTAACATTTGTAAATACTTTTTCGAGA
ATTTCCTCCCATATACCCCACACTCTCTCAAACTAAATATACGCTCATTC
GACATGATTATAGATAAATCGTGACTTTATTATACTGATAAGCGAGAAAA
AAGTTTAACAATAAAATTGCCAATTGTTGTAAGGAAAAAATAATAGTGTT
GCATGTTTGTAAATTATCAAATAAACGATAGAAAAAACGTTTCAAGAGCA
TAAGCATGAA
>CL54.Contig8_All
GCCCACTGCTGCCACCAACTTGAGTATTATATATAAGTAGAAACAACACC
GAAGATCAAATCAGTTTCATAGAAATATTTGTTAATATCGTTTGCTAGAC
GCGCGCTTGATTGTGAAATTTAATTTTCTTACAAAGTTTCCATATTTCCA
AATTTAAAAAATAAAAATAAAACGACAAAATGCGTTCACTTATCTCATTA
ATGCTCTTTATTGCATTTGTTGCATCAACTGTATCAGCATTAGGATATGG
ACTGTTCAGTAATAGTTATGGAAGCGGCGGCTATGGTAATGGGGGATATG
GTGGTTACGGCGGATATGGCAACGGACAAGGATCCAATGGAGGATATGGA
GGTGGATACAGATACCAACCAGGATACGGATATACAACAAATTATGGAGG
CGGTTATCCCAACTACGGTTATGGATCGGGAGTTGGAGGATACGGAACAG
GATTAGGAGGATACGGATCAGGAACTGGAGGCTATGGAAACTATGGATAC
AATCAATACAGACCAAGTTATGGCGGAGCAGGTTATTACGGCGGCGGTCA
ACAACAATATGGTTCACAATTCGGCCAACAATATGGGAATCAATTATATG
GCCAGCAATATGGTCAACAATATGGACAACAGCAAGGAGGTTTACTTGGT
GGACTTAGTGGACTTTTCAGCAGAAGCAACAGCCTCGATGACGATAAAAA
ATAGTTTCGAAACCGGATCCAATCAAGCCAAATTTTCAGTAATTTTCATT
CATTAAGAAATTTCATTTGACATTTTAAATCATTTTTATGATTCGCCAAC
ATCACATAATTTTATGTCATTTGTGATAGGACCCTATGAATAATTTTAAA
AATGTTTGCCAATTTTCGAGGCTTGCAATCTGAAAATATGCCTTCTAAGC
ATTAAGGTTAACATTTGTAAATACTTTTTCGAGAATTTCCTCCCATATAC
CCCACACTCTCTCAAACTAAATATACGCTCATTCGACATGATTATAGATA
AATCGTGACTTTATTATACTGATAAGCGAGAAAAAAGTTTAACAATAAAA
TTGCCAATTGTTGTAAGGAAAAAATAATAGTGTTGCATGTTTGTAAATTA
TCAAATAAACGATAGAAAAAACGTTTCAAGAGCATAAGCATGAA
>CL54.Contig9_All
GCCCACTGCTGCCACCAACTTGAGTATTATATATAAGTAGAAACAACACC
GAAGATCAAATCAGTTTCATAGAAATATTTGTTAATATCGTTTGCTAGAC
GCGCGCTTGATTGTGAAATTTAATTTTCTTACAAAGTTTCCATATTTCCA
AATTTAAAAAATAAAAATAAAACGACAAAATGCGTTCACTTATCTCATTA
ATGCTCTTTATTGCATTTGTTGCATCAACTGTATCAGCATTAGGATATGG
ACTGTTCAGTAATAGTTATGGAAGCGGCGGCTATGGTAATGGGGGATATG
GTGGTTACGGCGGATATGGTGGTTATGGCTCGGGTTATCCAAATTATTAT
GGTGGTTATGCGAACGTACCATATGGCAACGGACAAGGATCCAATGGAGG
ATATGGAGGTGGATACAGATACCAACCAGGATACGGATATACAACAAATT
ATGGAGGTTTTAGACCTACTAGTTATGCTGGTTATGGAGGCGGTTATCCC
AACTACGGTTATGGATCGGGAGTTGGAGGATACGGAACAGGATTAGGAGG
ATACGGATCAGGAACTGGAGGCTATGGAAACTATGGATACAATCAATACA
GACCAAGTTATGGCGGAGCAGGTTATTACGGCGGCGGTCAACAACAATAT
GGTTCACAATTCGGCCAACAATATGGGAATCAATTATATGGCCAGCAATA
TGGTCAACAATATGGACAACAGCAAGGAGGTTTACTTGGTGGACTTAGTG
GACTTTTCAGCAGAAGCAACAGCCTCGATGACGATAAAAAATAGTTTCGA
AACCGGATCCAATCAAGCCAAATTTTCAGTAATTTTCATTCATTAAGAAA
TTTCATTTGACATTTTAAATCATTTTTATGATTCGCCAACATCACATAAT
TTTATGTCATTTGTGATAGGACCCTATGAATAATTTTAAAAATGTTTGCC
AATTTTCGAGGCTTGCAATCTGAAAATATGCCTTCTAAGCATTAAGGTTA
ACATTTGTAAATACTTTTTCGAGAATTTCCTCCCATATACCCCACACTCT
CTCAAACTAAATATACGCTCATTCGACATGATTATAGATAAATCGTGACT
TTATTATACTGATAAGCGAGAAAAAAGTTTAACAATAAAATTGCCAATTG
TTGTAAGGAAAAAATAATAGTGTTGCATGTTTGTAAATTATCAAATAAAC
GATAGAAAAAACGTTTCAAGAGCATAAGCATGAA
>CL54.Contig10_All
GCCCACTGCTGCCACCAACTTGAGTATTATATATAAGTAGAAACAACACC
GAAGATCAAATCAGTTTCATAGAAATATTTGTTAATATCGTTTGCTAGAC
GCGCGCTTGATTGTGAAATTTAATTTTCTTACAAAGTTTCCATATTTCCA
AATTTAAAAAATAAAAATAAAACGACAAAATGCGTTCACTTATCTCATTA
ATGCTCTTTATTGCATTTGTTGCATCAACTGTATCAGCATTAGGATATGG
ACTGTTCAGTAATAGTTATGGAAGCGGCGGCTATGGTAATGGGGGATATG
GTGGTTACGGCGGATATGGTGGTTATGGCTCGGGTTATCCAAATTATTAT
GGTGGTTATGCGAACGTACCATATGGCAACGGACAAGGATCCAATGGAGG
ATATGGAGGTGGATACAGATACCAACCAGGATACGGATATACAACAAATT
ATGGAGGTTTTAGACCTACTAGTTATGCTGGTTATGGAGGCGGTTATCCC
AACTACGGTTATGGATCGGGAGTTGGAGGATACGGAACAGGATTAGGAGG
ATACGGATCAGGAACTGGAGGCTATGGAAACTATGGATACAATCAATACA
GACCAAGTTATGGCGGAGCAGGTTATTACGGTGGATATTACAAAAAATAA
ACACACAATGCTTGCACCAATTCATCAAAACTCCGTTTCATGCCTACCTA
ACCATAAAAAAAATTCTTTTTGGACGGTGTTTCACCTGATTTTTAGGCGG
CGGTCAACAACAATATGGTTCACAATTCGGCCAACAATATGGGAATCAAT
TATATGGCCAGCAATATGGTCAACAATATGGACAACAGCAAGGAGGTTTA
CTTGGTGGACTTAGTGGACTTTTCAGCAGAAGCAACAGCCTCGATGACGA
TAAAAAATAGTTTCGAAACCGGATCCAATCAAGCCAAATTTTCAGTAATT
TTCATTCATTAAGAAATTTCATTTGACATTTTAAATCATTTTTATGATTC
GCCAACATCACATAATTTTATGTCATTTGTGATAGGACCCTATGAATAAT
TTTAAAAATGTTTGCCAATTTTCGAGGCTTGCAATCTGAAAATATGCCTT
CTAAGCATTAAGGTTAACATTTGTAAATACTTTTTCGAGAATTTCCTCCC
ATATACCCCACACTCTCTCAAACTAAATATACGCTCATTCGACATGATTA
TAGATAAATCGTGACTTTATTATACTGATAAGCGAGAAAAAAGTTTAACA
ATAAAATTGCCAATTGTTGTAAGGAAAAAATAATAGTGTTGCATGTTTGT
AAATTATCAAATAAACGATAGAAAAAACGTTTCAAGAGCATAAGCATGAA
>CL55.Contig1_All
TGTATGGGCTCAACATTTGTCTGAAGAATGCCGTCGTCGCTTCTATAAGA
ATTGCTCTCCTGAGCCATTATGGATGAGAGCCTACGTTTGAAAGTTATGC
AAGCCCTTCAGCCTTAATGTCTGAAGATTGGTGACCATGACTGGAAACAG
TAATCTCCAATGGGCTCCACAGTCTACGAGGTCTGTTTCCGATTGTTCTA
ATTCTCGCGCTAACCATTCGTCAGGTATTCGAGCAAAAAGAAGGCTTTCA
CCAAGGCCAGCAAGAAGTGGACCGATGATTT
>CL55.Contig2_All
AAAAAATCTCAAGTCATTAATTGGCGACGACCACTTTAAGTAGAACTGAT
TAATAAAAAAAATCCCTAAAGCTCTCCTGAGCCATTATGGATGAGAGCCT
ACGTTTGAAAGTTATGCAAGCCCTTCAGCCTTAATGTCTGAAGATTGGTG
ACCATGACTGGAAACAGTAATCTCCAATGGGCTCCACAGTCTACGAGGTC
TGTTTCCGATTGTTCTAATTCTCGCGCTAACCATTCGTCAGGTATTCGAG
CAAAAAGAAGGCTTTCACCAAGGCCAGCAAGAAGTGGACCGATG
>CL56.Contig1_All
GAAAGAAGCAACGGAATTTAAAAATTGGAATAAATACTTACTATATAAAA
AACCATAGGTAATGGGCTTAAAATACATAACTAGCAAGGTTATTGCGATT
GCTGTGGTTTTGCTAATAAAGAAAAGTTCGGAAATCCCAATAGGCGACCT
TGGCGATGCCTTGGGTGACTTTTGTCGCTTAAGTAATGGGGAAACTGGCG
AATGTAAACTGGACAAAGATTGCGAAAACTTTGGTGAACTGTTTCGTTTT
AAAAAAATTATTAGCTGTGGATTCAGCGGAATCAATCAAATAATTTGCTG
TAAGAAAACTTTCATCAGTCGAATCAGCGCGCAATGTGATTATAATGTTA
GCAAACGTCCTAGAAAGCCAGCCACATTAAATTTTCACATAAATGATGGT
GATAGAAGTTCTGTTGGTGAGTTTCCGCACATGGCTGCGATTGGCTACGA
TCCGTTTAATAGTTCAGTGATTACATTTGACTGTGGTGGCATTCTTATTT
CGGAATATTTTGTACTTACCGCTGCCCATTGTGTCAATATGAGGAACAAT
GCTCCTAAAATGGTTCGATTAGGAAGGACTAATTTAAATATATCTGATTT
ATCTCAAGACGATAATCCAGCTGTTGATGTGAAAGTTAAGAAAATCATTC
TTCATGAAAGGTATTCTGTGAAAACCAAAATTGACGATATTGCACTTCTA
AAACTGGAGAACCCAGTACCATTCAGTCATTATGTTTTTCCAGCATGTTT
ATCATCCGAACCCACAGTTTTGGTGAAAAACCTGACAATTTCTGGGTGGG
GTAATATGAATACTAATCATCAAAAATCCGATTGGTTATTAAAAGCTGAA
GGGCTTAAGGAGCTAGCGATGAAGGATTGTCAAGTTTTATTCAATGATTT
GCCTATCTTACAATCAGTTAAAAGTTTCCAAAAGACTCAAGTATGCATTG
AAAGTGGTTCCAGGAAAGACACATGCCAAGGTAAATTTAAAAAATTTTAA
GGTGATTCAGGCGGACCAGCC
>CL56.Contig2_All
GAAAGAAGCAACGGAATTTAAAAATTGGAATAAATACTTACTATATAAAA
AACCATAGGCGACCTTGGCGATGCCTTGGGTGACTTTTGTCGCTTAAGTA
ATGGGGAAACTGGCGAATGTAAACTGGACAAAGATTGCGAAAACTTTGGT
GAACTGTTTCGTTTTAAAAAAATTATTAGCTGTGGATTCAGCGGAATCAA
TCAAATAATTTGCTGTAAGAAAACTTTCATCAGTCGAATCAGCGCGCAAT
GTGATTATAATGTTAGCAAACGTCCTAGAAAGCCAGCCACATTAAATTTT
CACATAAATGATGGTGATAGAAGTTCTGTTGGTGAGTTTCCGCACATGGC
TGCGATTGGCTACGATCCGTTTAATAGTTCAGTGATTACATTTGACTGTG
GTGGCATTCTTATTTCGGAATATTTTGTACTTACCGCTGCCCATTGTGTC
AATATGAGGAACAATGCTCCTAAAATGGTTCGATTAGGAAGGACTAATTT
AAATATATCTGATTTATCTCAAGATGATAATCCAGCTGTTGATGTGAAAG
TTAAGATCATCAAAAATCCGATTGGTTATTAAAAGCTGAAGGGCTTAAGG
AGCTAGCGATGAAGGATTGTCAAGTTTTATTCAATGATTTGCCTATCTTA
CAATCAGTTAAAAGTTTCCAAAAGACTCAAGTATGCATTGAAAGTGGTTC
CAGGAAAGACACATGCCAAGGTGATTCAGGCGGACCAGCCCAATTCATCC
ATAATGGGACTTACTATATTTATGGTATTACTTCATTTGGAATTGGTTGT
GGGTCTACATTTCCATCAATATATACAAGAGTCGATGAATATCTGGATTG
GATAGAGAAAAATATAGGCTGAACAGCTAAAAGAAAACTACATAGCATCG
CAGAAACTTCTATTTTTTTTTTTTATTAATATTTTTTCCGTCTTATTCCA
TATAACTACTTTTATATTATATATATAAATACATATGGTGATGTTCACTT
GTTTCACCGTAATGGCCTACCATGAGTACGCCTATTCCTTTCATATGTCA
TTATTCTTATTGCAATAAATATAAGAAGCTGGTATTAAATTTCTCCAGGC
TGGTATTAAATTTAGGCTCCTATTGTTTCTCGTTAATGAGTTGTACTGTT
TTGAGTGCAACGTTTACTCGTAACCGAAATGAATCTTAGAAATTTTTCTT
GAATCGGCGATCACATGATGAGGGTCGCGACTTCCCTGTGAGCAGAGCAG
ACTGGGACATGGGCATTTTGTGGAAAGCTGCGTTTAATTTTTGGCTATTT
GTCCAAATTTATTTAATGTCTATAGACTAATATTACTAAATGGAAAT
>CL56.Contig3_All
GAAAGAAGCAACGGAATTTAAAAATTGGAATAAATACTTACTATATAAAA
AACCATAGGTAATGGGCTTAAAATACATAACTAGCAAGGTTATTGCGATT
GCTGTGGTTTTGCTAATAAAGAAAAGTTCGGAAATCCCAATAGGCGACCT
TGGCGATGCCTTGGGTGACTTTTGTCGCTTAAGTAATGGGGAAACTGGCG
AATGTAAACTGGACAAAGATTGCGAAAACTTTGGTGAACTGTTTCGTTTT
AAAAAAATTATTAGCTGTGGATTCAGCGGAATCAATCAAATAATTTGCTG
TAAGAAAACTTTCATCAGTCGAATCAGCGCGCAATGTGATTATAATGTTA
GCAAACGTCCTAGAAAGCCAGCCACATTAAATTTTCACATAAATGATGGT
GATAGAAGTTCTGTTGGTGAGTTTCCGCACATGGCTGCGATTGGCTACGA
TCCGTTTAATAGTTCAGTGATTACATTTGACTGTGGTGGCATTCTTATTT
CGGAATATTTTGTACTTACCGCTGCCCATTGTGTCAATATGAGGAACAAT
GCTCCTAAAATGGTTCGATTAGGAAGGACTAATTTAAATATATCTGATTT
ATCTCAAGATGATAATCCAGCTGTTGATGTGAAAGTTAAGATCATCAAAA
ATCCGATTGGTTATTAAAAGCTGAAGGGCTTAAGGAGCTAGCGATGAAGG
ATTGTCAAGTTTTATTCAATGATTTGCCTATCTTACAATCAGTTAAAAGT
TTCCAAAAGACTCAAGTATGCATTGAAAGTGGTTCCAGGAAAGACACATG
CCAAGGTGATTCAGGCGGACCAGCCCAATTCATCCATAATGGGACTTACT
ATATTTATGGTATTACTTCATTTGGAATTGGTTGTGGGTCTACATTTCCA
TCAATATATACAAGAGTCGATGAATATCTGGATTGGATAGAGAAAAATAT
AGGCTGAACAGCTAAAAGAAAACTACATAGCATCGCAGAAACTTCTATTT
TTTTTTTTTATTAATATTTTTTCCGTCTTATTCCATATAACTACTTTTAT
ATTATATATATAAATACATATGGTGATGTTCACTTGTTTCACCGTAATGG
CCTACCATGAGTACGCCTATTCCTTTCATATGTCATTATTCTTATTGCAA
TAAATATAAGAAGCTGGTATTAAATTTCTCCAGGCTGGTATTAAATTTAG
GCTCCTATTGTTTCTCGTTAATGAGTTGTACTGTTTTGAGTGCAACGTTT
ACTCGTAACCGAAATGAATCTTAGAAATTTTTCTTGAATCGGCGATCACA
TGATGAGGGTCGCGACTTCCCTGTGAGCAGAGCAGACTGGGACATGGGCA
TTTTGTGGAAAGCTGCGTTTAATTTTTGGCTATTTGTCCAAATTTATTTA
ATGTCTATAGACTAATATTACTAAATGGAAAT
>CL56.Contig4_All
TTTCTCATGAAAGAAGCAACGGAATTTAAAAATTGGAATAAATACTTACT
ATATAAAAAACCATAGGCGACCTTGGCGATGCCTTGGGTGACTTTTGTCG
CTTAAGTAATGGGGAAACTGGCGAATGTAAACTGGACAAAGATTGCGAAA
ACTTTGGTGAACTGTTTCGTTTTAAAAAAATTATTAGCTGTGGATTCAGC
GGAATCAATCAAATAATTTGCTGTAAGAAAACTTTCATCAGTCGAATCAG
CGCGCAATGTGATTATAATGTTAGCAAACGTCCTAGAAAGCCAGCCACAT
TAAATTTTCACATAAATGATGGTGATAGAAGTTCTGTTGGTGAGTTTCCG
CACATGGCTGCGATTGGCTACGATCCGTTTAATAGTTCAGTGATTACATT
TGACTGTGGTGGCATTCTTATTTCGGAATATTTTGTACTTACCGCTGCCC
ATTGTGTCAATATGAGGAACAATGCTCCTAAAATGGTTCGATTAGGAAGG
ACTAATTTAAATATATCTGATTTATCTCAAGATGATAATCCAGCTGTTGA
TGTGAAAGTTAAGAAAATCATTCTTCATGAAAGGTATTCTGTGAAAACCA
AAATTGACGATATTGCACTTCTAAAACTGGAGAACCCAGTACCATTCAGT
CATTATGTTTTTCCAGCATGTTTATCATCCGAACCCACAGTTTTGGTGAA
AAACCTGACAATTTCTGGGTGGGGTAATATGAATACTAATCATCAAAAAT
CCGATTGGTTATTAAAAGCTGAAGGGCTTAAGGAGCTAGCGATGAAGGAT
TGTCAAGTTTTATTCAATGATTTGCCTATCTTACAATCAGTTAAAAGTTT
CCAAAAGACTCAAGTATGCATTGAAAGTGGTTCCAGGAAAGACACATGCC
AAGGTGATTCAGGCGGACCAGCCCAATTCATCCATAATGGGACTTACTAT
ATTTATGGTATTACTTCATTTGGAATTGGTTGTGGGTCTACATTTCCATC
AATATATACAAGAGTCGATGAATATCTGGATTGGATAGAGAAAAATATAG
GCTGAACAGCTAAAAGAAAACTACATAGCATCGCAGAAACTTCTATTTTT
TTTTTTTATTAATATTTTTTCCGTCTTATTCCATATAACTACTTTTATAT
TATATATATAAATACATATGGTGATGTTCACTTGTTTCACCGTAATGGCC
TACCATGAGTACGCCTATTCCTTTCATATGTCATTATTCTTATTGCAATA
AATATAAGAAGCTGGTATTAAATTTCTCCAGGCTGGTATTAAATTTAGGC
TCCTATTGTTTCTCGTTAATGAGTTGTACTGTTTTGAGTGCAACGTTTAC
TCGTAACCGAAATGAATCTTAGAAATTTTTCTTGAATCGGCGATCACATG
ATGAGGGTCGCGACTTCCCTGTGAGCAGAGCAGACTGGGACATGGGCATT
TTGTGGAAAGCTGCGTTTAATTTTTGGCTATTTGTCCAAATTTATTTAAT
GTCTATAGACTAATATTACTAAATGGAAATGGCGACATAATGTACTCGAG
CGATGACTCAACAGAATTAAAGCGCATCCAGAGAAAAACTTCGTAGCGGC
GCGGCACACTAAAGTTGAGAGCGTAAGATATGAATAACCGAATTTCAGAA
ATTTTACGGACAAATAATTTTTCTCGGTTCAAAAAAGTAAAGATCTCGGT
TCAGAAAAGTAAAATTCCCGGTTAGAGGAAAAAAGTGAAATTCTCGGTTC
GAAAAATTTTACTATTTAAAAATTTACATTTTTCTATATTTTCCCAGATA
TTTCCACTTTTCATGTCTGAATTTCGGGTACTTAAATCTTTGTGAATTTT
TATAATTTTCGACACATTATTTAGTAGCGCTCTGTAGATTTCCTATTTCA
TTTGGGGTCAGTTTGGATATGATTTTGAGTTTTTTCTGGGCTAAATAGAG
>CL56.Contig5_All
TTTCTCATGAAAGAAGCAACGGAATTTAAAAATTGGAATAAATACTTACT
ATATAAAAAACCATAGGTAATGGGCTTAAAATACATAACTAGCAAGGTTA
TTGCGATTGCTGTGGTTTTGCTAATAAAGAAAAGTTCGGAAATCCCAATA
GGCGACCTTGGCGATGCCTTGGGTGACTTTTGTCGCTTAAGTAATGGGGA
AACTGGCGAATGTAAACTGGACAAAGATTGCGAAAACTTTGGTGAACTGT
TTCGTTTTAAAAAAATTATTAGCTGTGGATTCAGCGGAATCAATCAAATA
ATTTGCTGTAAGAAAACTTTCATCAGTCGAATCAGCGCGCAATGTGATTA
TAATGTTAGCAAACGTCCTAGAAAGCCAGCCACATTAAATTTTCACATAA
ATGATGGTGATAGAAGTTCTGTTGGTGAGTTTCCGCACATGGCTGCGATT
GGCTACGATCCGTTTAATAGTTCAGTGATTACATTTGACTGTGGTGGCAT
TCTTATTTCGGAATATTTTGTACTTACCGCTGCCCATTGTGTCAATATGA
GGAACAATGCTCCTAAAATGGTTCGATTAGGAAGGACTAATTTAAATATA
TCTGATTTATCTCAAGATGATAATCCAGCTGTTGATGTGAAAGTTAAGAA
AATCATTCTTCATGAAAGGTATTCTGTGAAAACCAAAATTGACGATATTG
CACTTCTAAAACTGGAGAACCCAGTACCATTCAGTCATTATGTTTTTCCA
GCATGTTTATCATCCGAACCCACAGTTTTGGTGAAAAACCTGACAATTTC
TGGGTGGGGTAATATGAATACTAATCATCAAAAATCCGATTGGTTATTAA
AAGCTGAAGGGCTTAAGGAGCTAGCGATGAAGGATTGTCAAGTTTTATTC
AATGATTTGCCTATCTTACAATCAGTTAAAAGTTTCCAAAAGACTCAAGT
ATGCATTGAAAGTGGTTCCAGGAAAGACACATGCCAAGGTGATTCAGGCG
GACCAGCCCAATTCATCCATAATGGGACTTACTATATTTATGGTATTACT
TCATTTGGAATTGGTTGTGGGTCTACATTTCCATCAATATATACAAGAGT
CGATGAATATCTGGATTGGATAGAGAAAAATATAGGCTGAACAGCTAAAA
GAAAACTACATAGCATCGCAGAAACTTCTATTTTTTTTTTTTATTAATAT
TTTTTCCGTCTTATTCCATATAACTACTTTTATATTATATATATAAATAC
ATATGGTGATGTTCACTTGTTTCACCGTAATGGCCTACCATGAGTACGCC
TATTCCTTTCATATGTCATTATTCTTATTGCAATAAATATAAGAAGCTGG
TATTAAATTTCTCCAGGCTGGTATTAAATTTAGGCTCCTATTGTTTCTCG
TTAATGAGTTGTACTGTTTTGAGTGCAACGTTTACTCGTAACCGAAATGA
ATCTTAGAAATTTTTCTTGAATCGGCGATCACATGATGAGGGTCGCGACT
TCCCTGTGAGCAGAGCAGACTGGGACATGGGCATTTTGTGGAAAGCTGCG
TTTAATTTTTGGCTATTTGTCCAAATTTATTTAATGTCTATAGACTAATA
TTACTAAATGGAAATGGCGACATAATGTACTCGAGCGATGACTCAACAGA
ATTAAAGCGCATCCAGAGAAAAACTTCGTAGCGGCGCGGCACACTAAAGT
TGAGAGCGTAAGATATGAATAACCGAATTTCAGAAATTTTACGGACAAAT
AATTTTTCTCGGTTCAAAAAAGTAAAGATCTCGGTTCAGAAAAGTAAAAT
TCCCGGTTAGAGGAAAAAAGTGAAATTCTCGGTTCGAAAAATTTTACTAT
TTAAAAATTTACATTTTTCTATATTTTCCCAGATATTTCCACTTTTCATG
TCTGAATTTCGGGTACTTAAATCTTTGTGAATTTTTATAATTTTCGACAC
ATTATTTAGTAGCGCTCTGTAGATTTCCTATTTCATTTGGGGTCAGTTTG
GATATGATTTTGAGTTTTTTCTGGGCTAAATAGAG
>CL57.Contig1_All
GTTCTCAGATGTTTATAATTTATTGAGAATTTGTCTCTCAGATCACATAT
ACAATTTGGAAAGGCAAATAATTACAAAACTGTTTCCTCGTTGATAGCTG
TTCATCACCGAAATTTATATTTCACATCCGCAAAATGCTCAGAGTTTAAT
CCTCCTTCCTTCAAATGCGATCATCTAATCCGTGCAGCGAATAACAAAAT
TTCTTTGTATTGCTCCATTCTTCTTTCAGCGATAGATTAAACATCGAGTA
GTATGGATCGCCTGTGCACTCTTTAACAATATTTAAGAACTTTGGCAGGC
TTTTACTTAAGCGATCGCCTTCCAAAGCGGTGTAAGTCTCTAGCAGCATC
AAGCCGCGACAGCGGGGATGACTTGGCTCTTGATAGATGTCGAGCTGAAA
GTATTGATTGTTTACCAAAAAGCAACGACGCTTCTTAAAGATGGTAAAAT
GAGCGTCATCCTTTTGTGCCAACATATTTAAGTAGTCACGTTGGGTCAAT
TGCGTTTTGACTTCGATCGATTGACCGTGTACATGTGGACGGCGTGTAGT
ATGAATGTAACTCCAGTGTCCATTCTGTCCACGTTTTCTTAAGCGCGTTT
GCACGCGCTGTCCACTCGATTGTAAATAATGATGAACAACATTGAAGTCC
TGGAATGACGGGAATTGATCGTCGACAGGCAATGGGCCGGAGACCAGAAA
TTTGACCTTCCTGGAGGTGCGCAACAAGCGATCGCCAGTGTCGATGCCTA
ATTTCTGGCAAACACATTCAATCATGCGATTCACTTTCGATTCAAAATCG
GTGGAGTTGTCAATGACATCAAAATATGGATGACCAATCCAAGCGGATGC
AGCTTTGTAGTCCAGTTCACGAGCAAGATCGACGCCTTCAGAGCGACAAG
AGTGATCTTCAGTCGAATAGAATTCTTCAGCGCCATTAGCCGCTGAAACC
ATGTGTACAATCTGATTGTAACGATTATCGCGTAATTCAATTTCATTCCA
TCCATTGCCACTTTTCATGCGTTCCCATTTGTCAGCATCAATATAAGCCG
ATGCATCCATGACGCCACGATCACAGATGATCAAACAGTTTCGCATTGAT
GTACGTGCCAGTTCGAAGTAGGTGTTTTCGATTTGGATCATGGTGCGCAA
CAAATTCTCTTGAAACTTGTAGGTTTCTTCAGAATTCAAATCGGAAAACT
TGATACCACCGCTTAACAAGACCGTTGCGGTTTCAGGGACACGATACACC
TTCCATCCGAGATTTTCGAAAAATGTGCACAGACGAGCCTGGCCAGTTGT
TTTACCACCGCATGGACCTCCAGTAAGGACCAGCTTGTAGACTCGCTTCT
CAGAATGTTCCATTAGATCTGTCGGTTTCATTTGATGACCGATGTTGTTA
AACAAAGCTCAATGACAGATAACAAAACTTCTTGCAATTGCTCCAAAAGA
ACTTTCTTTTGTCGTGGCGGCTCCTTGAAGTTGATTTTTCTCTTTTTATT
TTTGCACACAAATCGAATGAAGAAATTGAATTTTATTTCTTTTTTTTTTT
TTTGGCGACGACAGACGTAAAAATATACAAAAAAAAATTAGATTGACACA
CACACGATCTAATTCACACTGCAGATGTAGGGCACTCTCACTTGATGGTA
GGTATGGGATTGATTATCAAATTAACTTTTTTAAATTCATTTTGATGATT
GTGGAAATTTTTTTTTGCCCAAAAAAAGAACCAAAAAAAATATTTTTTTG
GCTGTTTGGAAAAAATACGTGCGATTTGCGAGTAGTCCGATGTCTTACTG
AGACTTGTGTGAGAAAGAGCACAAGAATTTATATATATTTTCTTTTTCTC
ATGCGGCTTCGCGATTGTTTTCCTTTTAATTTTTGATCGAGCAAACGTGA
AGTGCCGAAT
>CL57.Contig2_All
AAAAAGAAAATATATATAAATTCTTGTGCTCTTTCTCACACAAGTCTCAG
TAAGACATCGGACTACTCGCAAATCGCACGTATTTTTTCCAAACAGCCAA
AAAAATATTTTTTTTGGTTCTTTTTTTGGGCAAAAAAAAATTTCCACAAT
CATCAAAATGAATTTAAAAAAGTTAATTTGATAATCAATCCCATACCTAC
CATCAAGTGAGAGTGCCCTACATCTGCAGTGTGAATTAGATCGTGTGTGT
GTCAATCTAATTTTTTTTTGTATATTTTTACGTCTGTCGTCGCCAAAAAA
AAAAAAGAAATAAAATTCAATTTCTTCATTCGATTTGTGTGCAAAAATAA
AAAGAGAAAAATCAACTTCAAGGAGCCGCCACGACAAAAGAAAGTTCTTT
TGGAGCAATTGCAAGAAGTTTTGTTATCTGTCATTGAGCTTTGTTTAACA
ACATCGGTCATCAAATGAAACCGACAGATCTAATGGAACATTCTGAGAAG
CGAGTCTACAAGCTGGTCCTTACTGGAGGTCCATGCGGTGGTAAAACAAC
TGGCCAGGCTCGTCTGTGCACATTTTTCGAAAATCTCGGATGGAAGGTGT
ATCGTGTCCCTGAAACCGCAACGGTCTTGTTAAGCGGTGGTATCAAGTTT
TCCGATTTGAATTCTGAAGAAACCTACAAGTTTCAAGAGAATTTGTTGCG
CACCATGATCCAAATCGAAAACACCTACTTCGAACTGGCACGTACATCAA
TGCGAAACTGTTTGATCATCTGTGATCGTGGCGTCATGGATGCATCGGCT
TATATTGATGCTGACAAATGGGAACGCATGAAAAGTGGCAATGGATGGAA
TGAAATTGAATTACGCGATAATCGTTACAATCAGATTGTACACATGGTTT
CAGCGGCTAATGGCGCTGAAGAATTCTATTCGACTGAAGATCACTCTTGT
CGCTCTGAAGGCGTCGATCTTGCTCGTGAACTGGACTACAAAGCTGCATC
CGCTTGGATTGGTCATCCATATTTTGATGTCATTGACAACTCCACCGATT
TTGAATCGAAAGTGAATCGCATGATTGAATGTGTTTGCCAGAAATTAGGC
ATCGACACTGGCGATCGCTTGTTGCGCACCTCCAGGAAGGTCAAATTTCT
GGTCTCCGGCCCATTGCCTGTCGACGATCAATTCCCGTCATTCCAGGACT
TCAATGTTGTTCATCATTATTTACAATCGAGTGGACAGCGCGTGCAAACG
CGCTTAAGAAAACGTGGACAGAATGGACACTGGAGTTACATTCATACTAC
ACGCCGTCCACATGTACACGGTCAATCGATCGAAGTCAAAACGCAATTGA
CCCAACGTGACTACTTAAATATGTTGGCACAAAAGGATGACGCTCATTTT
ACCATCTTTAAGAAGCGTCGTTGCTTTTTGGTAAACAATCAATACTTTCA
GCTCGACATCTATCAAGAGCCAAGTCATCCCCGCTGTCGCGGCTTGATGC
TGTTAGAGACTTACACCGCTTTGGAAGGCGATCGCTTAAGTAAAAGCCTG
CCAAAGTTCTTAAATATTGTTAAAGAGTGCACAGGCGATCCATACTACTC
GATGTTTAATCTATCGCTGAAAGAAGAATGGAGCAATACAAAGAAATTTT
GTTATTCGCTGCACGACTTAGACGATGGAGAACGTTTTAAGGCACCAAAA
AAATTGGTCAACGGAAAGGCTTAATGACTTAATGGATTAGATGATCGCAT
TTGAAGGAAGGAGGATTAAACTCTGAGCATTTTGCGGATGTGAAATATAA
ATTTCGGTGATGAACAGCTATCAACGAGGAAACAGTTTTGTAATTATTTG
CCTTTCCAAATTGTATATGTGATCTGAGAGACAAATTCTCAATAAATTAT
AAACATCTGAG
>CL57.Contig3_All
CTTTTTTAAAATCTATTCTGAATGCTCAGGTAGAAAATTAAGTCGACTGT
AAAATCATATATTAGAAGTACTAAATAAAGAGCGTGCAAAAGCTTTCAGA
TGAAAAAGAAGCTTTTTCTTCAAATGATACATAAAAGAGAAAGTTAGAAA
CACAAATTTTCAAGATGTTTATCTCAAACTTTCATTTATGTGACAAAAAA
AAATGATTCGAAAAAGTTTATATGATAAAAAAGAAACATTCCAAAAATAT
TTAGTATCCCACCATTAAGTCATTAAGCCTTTCCGTTGACCAATTTTTTT
GGTGCCTTAAAACGTTCTCCATCGTCTAAGTCGTGCAGCGAATAACAAAA
TTTCTTTGTATTGCTCCATTCTTCTTTCAGCGATAGATTAAACATCGAGT
AGTATGGATCGCCTGTGCACTCTTTAACAATATTTAAGAACTTTGGCAGG
CTTTTACTTAAGCGATCGCCTTCCAAAGCGGTGTAAGTCTCTAGCAGCAT
CAAGCCGCGACAGCGGGGATGACTTGGCTCTTGATAGATGTCGAGCTGAA
AGTATTGATTGTTTACCAAAAAGCAACGACGCTTCTTAAAGATGGTAAAA
TGAGCGTCATCCTTTTGTGCCAACATATTTAAGTAGTCACGTTGGGTCAA
TTGCGTTTTGACTTCGATCGATTGACCGTGTACATGTGGACGGCGTGTAG
TATGAATGTAACTCCAGTGTCCATTCTGTCCACGTTTTCTTAAGCGCGTT
TGCACGCGCTGTCCACTCGATTGTAAATAATGATGAACAACATTGAAGTC
CTGGAATGACGGGAATTGATCGTCGACAGGCAATGGGCCGGAGACCAGAA
ATTTGACCTTCCTGGAGGTGCGCAACAAGCGATCGCCAGTGTCGATGCCT
AATTTCTGGCAAACACATTCAATCATGCGATTCACTTTCGATTCAAAATC
GGTGGAGTTGTCAATGACATCAAAATATGGATGACCAATCCAAGCGGATG
CAGCTTTGTAGTCCAGTTCACGAGCAAGATCGACGCCTTCAGAGCGACAA
GAGTGATCTTCAGTCGAATAGAATTCTTCAGCGCCATTAGCCGCTGAAAC
CATGTGTACAATCTGATTGTAACGATTATCGCGTAATTCAATTTCATTCC
ATCCATTGCCACTTTTCATGCGTTCCCATTTGTCAGCATCAATATAAGCC
GATGCATCCATGACGCCACGATCACAGATGATCAAACAGTTTCGCATTGA
TGTACGTGCCAGTTCGAAGTAGGTGTTTTCGATTTGGATCATGGTGCGCA
ACAAATTCTCTTGAAACTTGTAGGCATCACTGTCACCAGGCTTGCTGCCC
TTAATTTTTGCTGCCATGCATCGTGAACAGCTCATGTGTAAATCGACACT
GTGATCGGGCTCACCATCTTTGAACGATGTGAGGTCTAATTTTTTCTTAT
CTTTACGACGTGTTTCTTCAGAATTCAAATCGGAAAACTTGATACCACCG
CTTAACAAGACCGTTGCGGTTTCAGGGACACGATACACCTTCCATCCGAG
ATTTTCGAAAAATGTGCACAGACGAGCCTGGCCAGTTGTTTTACCACCGC
ATGGACCTCCAGTAAGGACCAGCTTGTAGACTCGCTTCTCAGAATGTTCC
ATTAGATCTGTCGGTTTCATTTGATGACCGATGTTGTTAAACAAAGCTCA
ATGACAGATAACAAAACTTCTTGCAATTGCTCCAAAAGAACTTTCTTTTG
TCGTGGCGGCTCCTTGAAGTTGATTTTTCTCTTTTTATTTTTGCACACAA
ATCGAATGAAGAAATTGAATTTTATTTCTTTTTTTTTTTTTTGGCGACGA
CAGACGTAAAAATATACAAAAAAAAATTAGATTGACACACACACGATCTA
ATTCACACTGCAGATGTAGGGCACTCTCACTTGATGGTAGGTATGGGATT
GATTATCAAATTAACTTTTTTAAATTCATTTTGATGATTGTGGAAATTTT
TTTTTGCCCAAAAAAAGAACCAAAAAAAATATTTTTTTGGCTGTTTGGAA
AAAATACGTGCGATTTGCGAGTAGTCCGATGTCTTACTGAGACTTGTGTG
AGAAAGAGCACAAGAATTTATATATATTTTCTTTTTCTCATGCGGCTTCG
CGATTGTTTTCCTTTTAATTTTTGATCGAGCAAACGTGAAGTGCCGAAT
>CL57.Contig4_All
ATTCGGCACTTCACGTTTGCTCGATCAAAAATTAAAAGGAAAACAATCGC
GAAGCCGCATGAGAAAAAGAAAATATATATAAATTCTTGTGCTCTTTCTC
ACACAAGTCTCAGTAAGACATCGGACTACTCGCAAATCGCACGTATTTTT
TCCAAACAGCCAAAAAAATATTTTTTTTGGTTCTTTTTTTGGGCAAAAAA
AAATTTCCACAATCATCAAAATGAATTTAAAAAAGTTAATTTGATAATCA
ATCCCATACCTACCATCAAGTGAGAGTGCCCTACATCTGCAGTGTGAATT
AGATCGTGTGTGTGTCAATCTAATTTTTTTTTGTATATTTTTACGTCTGT
CGTCGCCAAAAAAAAAAAAAAGAAATAAAATTCAATTTCTTCATTCGATT
TGTGTGCAAAAATAAAAAGAGAAAAATCAACTTCAAGGAGCCGCCACGAC
AAAAGAAAGTTCTTTTGGAGCAATTGCAAGAAGTTTTGTTATCTGTCATT
GAGCTTTGTTTAACAACATCGGTCATCAAATGAAACCGACAGATCTAATG
GAACATTCTGAGAAGCGAGTCTACAAGCTGGTCCTTACTGGAGGTCCATG
CGGTGGTAAAACAACTGGCCAGGCTCGTCTGTGCACATTTTTCGAAAATC
TCGGATGGAAGGTGTATCGTGTCCCTGAAACCGCAACGGTCTTGTTAAGC
GGTGGTATCAAGTTTTCCGATTTGAATTCTGAAGAAACCTACAAGTTTCA
AGAGAATTTGTTGCGCACCATGATCCAAATCGAAAACACCTACTTCGAAC
TGGCACGTACATCAATGCGAAACTGTTTGATCATCTGTGATCGTGGCGTC
ATGGATGCATCGGCTTATATTGATGCTGACAAATGGGAACGCATGAAAAG
TGGCAATGGATGGAATGAAATTGAATTACGCGATAATCGTTACAATCAGA
TTGTACACATGGTTTCAGCGGCTAATGGCGCTGAAGAATTCTATTCGACT
GAAGATCACTCTTGTCGCTCTGAAGGCGTCGATCTTGCTCGTGAACTGGA
CTACAAAGCTGCATCCGCTTGGATTGGTCATCCATATTTTGATGTCATTG
ACAACTCCACCGATTTTGAATCGAAAGTGAATCGCATGATTGAATGTGTT
TGCCAGAAATTAGGCATCGACACTGGCGATCGCTTGTTGCGCACCTCCAG
GAAGGTCAAATTTCTGGTCTCCGGCCCATTGCCTGTCGACGATCAATTCC
CGTCATTCCAGGACTTCAATGTTGTTCATCATTATTTACAATCGAGTGGA
CAGCGCGTGCAAACGCGCTTAAGAAAACGTGGACAGAATGGACACTGGAG
TTACATTCATACTACACGCCGTCCACATGTACACGGTCAATCGATCGAAG
TCAAAACGCAATTGACCCAACGTGACTACTTAAATATGTTGGCACAAAAG
GATGACGCTCATTTTACCATCTTTAAGAAGCGTCGTTGCTTTTTGGTAAA
CAATCAATACTTTCAGCTCGACATCTATCAAGAGCCAAGTCATCCCCGCT
GTCGCGGCTTGATGCTGCTAGAGACTTACACCGCTTTGGAAGGCGATCGC
TTAAGTAAAAGCCTGCCAAAGTTCTTAAATATTGTTAAAGAGTGCACAGG
CGATCCATACTACTCGATGTTTAATCTATCGCTGAAAGAAGAATGGAGCA
ATACAAAGAAATTTTGTTATTCGCTGCACGACTTAGACGATGGAGAACGT
TTTAAGGCACCAAAAAAATTGGTCAACGGAAAGGCTTAATGACTTAATGG
TGGGATACTAAATATTTTTGGAATGTTTCTTTTTTATCATATAAACTTTT
TCGAATCATTTTTTTTTTGTCACATAAATGAAAGTTTGAGATAAACATCT
TGAAAATTTGTGTTTCTAACTTTCTCTTTTATGTATCATTTGAAGAAAAA
GCTTCTTTTTCATCTGAAAGCTTTTGCACGCTCTTTATTTAGTACTTCTA
ATATATGATTTTACAGTCGACTTAATTTTCTACCTGAGCATTCAGAATAG
ATTTTAAAAAAGGGTCATATTATTTTAAAAAAAAAAACCAATTACTTATT
TGTAGTTTGTAAGATTTTCGTTGAAATATCGAAAATATTGCAAAACAAAA
AAAAAAAAACAAAATACAAAAATAGCTTTTTTGAGAAAAAGAAAACTTAA
ATAGTTTAGTTGGAAACTGTAGAAAATATTCAGTGATAGTCAAAATGAAA
AATTTTAAAAATGTTTTGAAACGATTAAAGTGACAAAAAAAAAAATTAAT
GAATATTTTTGTAATCACTAAATTCTATGTTGAAAATTGTTAAAAAAAAG
TAACTCAAAATTTATAACAGGAAAATCATAGACATAGATTTACTGATCTG
CATTTAATTTATCACAAAAAATTTTATCAGGATGGTGGGGATATTTTAGT
TTGTAGAGAATTCTCATAAATCCATCCTAACACAGAAAAAAGAAGTAATT
TGCAAAAATTAATTGCAAAAATTGTATGTGAGAAGAAAAGTTTTCAATGT
CTAAAAATGAATGAAAATTTGATAATGCTTTAAAAAACAGAAATCATGAA
ACTAATCAATAAAAATTGACAACATATTTTGGTATGTTCTTAGTACCAAA
AATCCAAAAAGATGTGGATGAACTTCTTAAAGAATAAAAATTGGTATTTT
CTTATGCATCAAAGCTAATGAAAAAAAAAAAAAATAATAAATAAATTTTA
TACCGAAATTTTGATTGATAGCGCAAATACACAATGCGTGAAATTATCTT
TTTTGCATAATTTAAACTATCTATGACACGTATTTTTTGGAGGCGATATT
CTTGCCAAACCTTGTATCCACTTTCACGAGGAAAAAAGGAATTTTTTTCA
AACCTCTTTGAGATGAATGATATTTGCTAAAAATTATATTGTCATCCATC
AATAATGATGTCTGGCATCTATTTCATACAATAAAAAAAATGAATAAAGC
TATTGATGAGGAAAAAAAATAATAAAATAAAGATAATGAATGTTCATCAA
GTTCGATCAAGGAAAAAATAA
>CL57.Contig5_All
TTTTTTTTAATTTTATGAGGAACGTGAAAAGATTTTAAAAATCTTTAAAT
GGTTTGGAATAAAGAAAATGATAAAATTCATTGAGATTATTATAAAGAAT
AAATTCTAAGAGATCGACAATTATAAAACTTATTATTCTTGCTGATACTC
AGTTTGATTTTTTTTTTTTCTAAACATCTAAATTGCGTGGGATCAAAGTA
CATTGTACAACAAGTCTATTCTTTATTTTCGTTCTATTTAATAAAAAAAA
AAAACGTCATGAAATTGTTTGTATTTCTTGCGTTTAACTTTCTTTATTTA
TTTTCACACTTCTTAAGGAATTCGTACGAGATTCTGTGTCACTGGCTCTC
TACAACCGAAAGTTTTTTTCAATCTTTTTAAAAAATTGCACGACATTATT
GCACAACAATCAGTTTAAAAACTTATAAAGCCACAACAAAACCACCAAGT
CTCAATAGTGTTTAGATTTTGATTTTAATCACTATCGGGCTCCGCTGGAC
AATCGTGATTTTCGTGTAACTCACCGTGCAGCGAATAACAAAATTTCTTT
GTATTGCTCCATTCTTCTTTCAGCGATAGATTAAACATCGAGTAGTATGG
ATCGCCTGTGCACTCTTTAACAATATTTAAGAACTTTGGCAGGCTTTTAC
TTAAGCGATCGCCTTCCAAAGCGGTGTAAGTCTCTAGCAGCATCAAGCCG
CGACAGCGGGGATGACTTGGCTCTTGATAGATGTCGAGCTGAAAGTATTG
ATTGTTTACCAAAAAGCAACGACGCTTCTTAAAGATGGTAAAATGAGCGT
CATCCTTTTGTGCCAACATATTTAAGTAGTCACGTTGGGTCAATTGCGTT
TTGACTTCGATCGATTGACCGTGTACATGTGGACGGCGTGTAGTATGAAT
GTAACTCCAGTGTCCATTCTGTCCACGTTTTCTTAAGCGCGTTTGCACGC
GCTGTCCACTCGATTGTAAATAATGATGAACAACATTGAAGTCCTGGAAT
GACGGGAATTGATCGTCGACAGGCAATGGGCCGGAGACCAGAAATTTGAC
CTTCCTGGAGGTGCGCAACAAGCGATCGCCAGTGTCGATGCCTAATTTCT
GGCAAACACATTCAATCATGCGATTCACTTTCGATTCAAAATCGGTGGAG
TTGTCAATGACATCAAAATATGGATGACCAATCCAAGCGGATGCAGCTTT
GTAGTCCAGTTCACGAGCAAGATCGACGCCTTCAGAGCGACAAGAGTGAT
CTTCAGTCGAATAGAATTCTTCAGCGCCATTAGCCGCTGAAACCATGTGT
ACAATCTGATTGTAACGATTATCGCGTAATTCAATTTCATTCCATCCATT
GCCACTTTTCATGCGTTCCCATTTGTCAGCATCAATATAAGCCGATGCAT
CCATGACGCCACGATCACAGATGATCAAACAGTTTCGCATTGATGTACGT
GCCAGTTCGAAGTAGGTGTTTTCGATTTGGATCATGGTGCGCAACAAATT
CTCTTGAAACTTGTAGGTTTCTTCAGAATTCAAATCGGAAAACTTGATAC
CACCGCTTAACAAGACCGTTGCGGTTTCAGGGACACGATACACCTTCCAT
CCGAGATTTTCGAAAAATGTGCACAGACGAGCCTGGCCAGTTGTTTTACC
ACCGCATGGACCTCCAGTAAGGACCAGCTTGTAGACTCGCTTCTCAGAAT
GTTCCATTAGATCTGTCGGTTTCATTTGATGACCGATGTTGTTAAACAAA
GCTCAATGACAGATAACAAAACTTCTTGCAATTGCTCCAAAAGAACTTTC
TTTTGTCGTGGCGGCTCCTTGAAGTTGATTTTTCTCTTTTTATTTTTGCA
CACAAATCGAATGAAGAAATTGAATTTTATTTCTTTTTTTTTTTTGGCGA
CGACAGACGTAAAAATATACAAAAAAAAATTAGATTGACACACACACGAT
CTAATTCACACTGCAGATGTAGGGCACTCTCACTTGATGGTAGGTATGGG
ATTGATTATCAAATTAACTTTTTTAAATTCATTTTGATGATTGTGGAAAT
TTTTTTTTGCCCAAAAAAAGAACCAAAAAAAATATTTTTTTGGCTGTTTG
GAAAAAATACGTGCGATTTGCGAGTAGTCCG
>CL57.Contig6_All
CTTTTTTAAAATCTATTCTGAATGCTCAGGTAGAAAATTAAGTCGACTGT
AAAATCATATATTAGAAGTACTAAATAAAGAGCGTGCAAAAGCTTTCAGA
TGAAAAAGAAGCTTTTTCTTCAAATGATACATAAAAGAGAAAGTTAGAAA
CACAAATTTTCAAGATGTTTATCTCAAACTTTCATTTATGTGACAAAAAA
AAATGATTCGAAAAAGTTTATATGATAAAAAAGAAACATTCCAAAAATAT
TTAGTATCCCACCATTAAGTCATTAAGCCTTTCCGTTGACCAATTTTTTT
GGTGCCTTAAAACGTTCTCCATCGTCTAAGTCTACAATAAAAAAAAGAAA
TTTCGACGAAAATTTTTCCATTTCCCAATGAAAGAAATGAAAAAAAGAAC
GAGAAAAAAAATACATGAAAAATCTTTTTTTTTTATGTTTTT
>CL58.Contig1_All
TTTCGTTCGTGCGTTCGCTAATACATTGTGAGAGAGATCCAAAGATACTT
TCACTTGATCAAATTTGGGGTTTCACTTACATGGCCGGATCCAATTGTTC
ATTGGCATTAACGTCTACATAGAGTAGTGTGTCGTATTTCGACTGAGCAC
ACAGAAAGTAAATCCTCAGACGTCCGTCAGCTAGCTCGCGAAAGTGAATA
TTACTTGGAATCGAGCAGGAAAGGGATGAAAATTTTTTCCTGATGTCATT
GACGGCCAGCTTTAATTCGTCCCATGACTTCTTATTGCTGAACGAGATTA
TCTCCATGATTTGATTAAGAAAACAATAGAAATTACTTAAAGTTGCGTTG
AATTGTGTTGTCAAATTGAGATTGAAGAGATTTGCGTTGAAGCTGACGTT
TATTATTAGAATTAAGCTCTGCAATGCATTAAATGTCCTTAACAAATATT
CGTAGACTTCAAATTTCTTAAGCTGCTCAAGTGATAAATCGGGTAGATTC
GCGGCAAGACTATCTTTTAATCGTTTTTGTAGATTTGTTGCCTGTGATTG
CAAATCTTCGAAAGTTGGAAAGTTTTCAAACTCTAATTTGGGTACTTCGA
GCAAATTTTTCATTTTAAATTATCATTGTATCTGTATATACTTTGAATTT
ATAAGAATTAATAAATCCCAAGAAATTCAATGAAAACACACAAAGACATC
TAGA
>CL58.Contig2_All
CTTTCAACTTCATTGGTATAATAAAAAAAAAAATGTAGACAACAAAAATA
GCGCGAAAAAAATCGGTTGAACTCAAATTGCTTCATATTATCTATTTGAG
TTATTTTAGATTATTAATTATTATTATTTAATATATGCGATCGCAAATTG
CAACTTTTATTAACTAGGTATGTAGCATAACGACGGCGATGAACATCTGG
TTTGATGAACCTTTATCCGGGATGCATCTTTAAAATTATAAATTGTCTTG
CAAGAATTGAAGTAAATAAGTCTCGTAGTGCTTTGATGATTCCAGACTGC
GCAGCGAATGCCGTTCACCCGGATAGATTTGTAATGTGTATGGCTTATTG
TACTTAATCAATTGACTTATAAGCTGTGATGTATGGTAAAAGTGAACATT
TTCATCAATCAATCCGTGAATGAGTAGAAGTCGATTTGCCTCGTCAGGAA
ATTTATGTGCGTAACTCAAAACTGAGCCAGCGACATATCCTTGACGATTG
TTTTCAGGCAGGTCCATGTAACGTTCTGTATATCCTGTATCGTAAAATTC
CCAACTCGTTACTGGAGCACCAGCAATGGCAACTTTAAAGAGATCAGGAT
ATTGCACCAATCCCATAAGACTTAAATATCCACCATACGACCAACCGTGG
ATTCCGACACGATTTAAATCAATAAAGCCGAGCTGTTTTGAAAGGATTTT
TAACACTTCAACTTGATCCGCTAATTCGACTGTTCCTAAACGCCGCCTGA
TGTGACTCTCAAACTGAACGCCGCGATGTCGTGATCCACGCGAATCAATG
CAAATAACACAATAGCCCTGCGATGCGAGCATGTGCATCCGCAGTTGCCG
CATTCCTTTGAAGCTATTCGAGACTGTCTGGACTTCGGGTCCGCCGTAAA
CATTTAGAATCGTTGGATAAATCATTCCTGGTTTGAAATTGTGCGGTTTG
AAGACTAAAGCATAAAGCGTTTCGCCCGATGAAATTGTCGGATTACAAAT
GAGCGGCGTAAATTCCGAATTATCATAATTTCCAACAATCAAATATCCCA
TCGTTGCAAGCTCAATGCCATCAACAGTTCCACTTTCGCAGTTCTGATTA
ATGCGCAGAATCTCCGTCGACGGCAACTGATGTGTGTTTGAATGCGTTCG
AATTATTATTGAGCAGTTGTCATTGAATTCGATTGTATTTGTCGATCCGG
GCGTTGTGAGCAGGCGTTTCTTATCTGGTTGTAAAAGACTGAACACATAA
AGATGCTTTTCGAGAGGCGAGTGAGCTAAACCCATGAAATAAACCAAATC
TCGTTGGCGATCAACCCAAATGTTCTTCCCGAGCACTTCCCACTCGCCCA
TTGTAAGTGGAGTTTTTTTAATTACTCTGGCCTTTAAGTTGTCATTCATT
AATGCATTATCATCACAGAATGCTGAATGCGTGCGTATGCCATTTTGTTG
TGGCTGAGGTCGCACTTCTAGAGACGATGCTACTATGTACAGATGCCTAT
AACCAGTCTCTTCAGATGCCCAAATGAATTGCACATTATTTTCACTGATC
TCACAGAAATAAAGCAGATCGTGAATGTTTATCCACTGAGCTGAACGTTC
TGTATAGATCACTTGAATGGGCTTTGCTGGTTTATCAACAATTGATTTCC
ATAGATGTTTATCCGGAACGCTGTCCGGTGACGATGGATTGCTATTGTAT
GGTTCACAGCAGAAGTTCTCAACGGGAATAAGAATCAATTCCAGATATTG
TTGCTGTCGATTAAGAAGTTGGGCCCATACAAAATTTGCTTCTGGGGTCC
ATCCAACACGTACGACGTATTCAAGGTATGGAAATAGATAATTGAGTGGA
ACCTGCAACTCTCTTATGCAAATATCAGAAATGCGCAATGTTTCTGACAA
TTTGAATTCGACCATTTTCAGACTGCTTCGTGCATTAAAGGTTCCGGCAC
GTGGAAAGCGATATTCCTCACCACCAAATGAATGCGCTGATGGAAACGTG
AATAAGCTAACATCACTTTCATCAACTTCTTCATAACAAATGCGATAAAT
TCCATCAGTGGTTTTCGGTTGCCACCAAAATCCTTGATAGCGATTAAACT
CTTCTTGCATCACATATGACGGAACGCCAGCGCTCAGCGGATCATTATGT
TTCAGATGTGCATGTGTGAGCCGTTCACCGTGTCCACTTATCGAATGCGT
TACATAAATGTCATTTCCGCAAACATATGCTACTAAATCGGAGTTGCCAG
GACATATTTTGGGATCAATTGGACACCAGTCTTGATTTTGACATGTACGT
AGTTCTGTTGGAAAGAGCGGTGTCGCATTGAAACCGGTATCTAAGCACAT
GTAAAGTGAATTGCATGCTTGAAAGATAATTTTGCCACTAGGTTTATGGA
ATTCGTATGAGGTAATACCCCAAGCCGGCAAGCGTTTACGCTCCATTAGC
AATTGCATTTCTCGCGAATTTACTGATGTCAAATTGGATCCGATTGATGC
GTCAAGAACGGGGTGCCACTGCAAGATGGCCGGATCCAATTGTTCATTGG
CATTAACGTCTACATAGAGTAGTGTGTCGTATTTCGACTGAGCACACAGA
AAGTAAATCCTCAGACGTCCGTCAGCTAGCTCGCGAAAGTGAATATTACT
TGGAATCGAGCAGGAAAGGGATGAAAATTTTTTCCTGATGTCATTGACGG
CCAGCTTTAATTCGTCCCATGACTTCTTATTGCTGAACGAGATTATCTCC
ATGATTTGATTAAGAAAACAATAGAAATTACTTAAAGTTGCGTTGAATTG
TGTTGTCAAATTGAGATTGAAGAGATTTGCGTTGAAGCTGACGTTTATTA
TTAGAATTAAGCTCTGCAATGCATTAAATGTCCTTAACAAATATTCGTAG
ACTTCAAATTTCTTAAGCTGCTCAAGTGATAAATCGGGTAGATTCGCGGC
AAGACTATCTTTTAATCGTTTTTGTAGATTTGTTGCCTGTGATTGCAAAT
CTTCGAAAGTTGGAAAGTTTTCAAACTCTAATTTGGGTACTTCGAGCAAA
TTTTTCATTTTAAATTATCATTGTATCTGTATATACTTTGAATTTATAAG
AATTAATAAATCCCAAGAAATTCAATGAAAACACACAAAGACATCTAGA
>CL59.Contig1_All
ATTTTATTTTTAATGATTTTTTTATTTTCACTCCTCAACCTCGAAACAAT
TGGACAAAAGCAGTGCCCTGATTTCCCATAAGAAGCGACGTGCTGATGTG
TCATTCGTATCAATTTTGGTGATAGTAAAACGCGTCAGTGTAGGTGGTGG
AGGCGTCAATTCAATGATGCCATTTGGTTCTGAATCCTGCTTTAGAGACT
CCGGGAGCTGTATGGCCTTGCTAAGAAATGTGAATTGTTCTCCTTCATCA
TCACTTGGATCACCCAGCGCCTTTTGTGCGTACATCTTTTGATGTATTCT
GAAATTAAAGTGTAAAACTCCTTTGAATTATATACCTTTGTTGCTGCTGT
CGTTTTATTGATATTGAAACAAATGCGTGAAACGTTGTTAATGGATCGGA
AACAATTAGTTTGAAAAAAAAAGAAGCCTTTTCTGTAAAATGTGAATCGA
ACATAGATTTTTGACTTGTG
>CL59.Contig2_All
ATTTTATTTTTAATGATTTTTTTATTTTCACTCCTCAACCTCGAAACAAT
TGGACAAAAGCAGTGCCCTGATTTCCCATAAGAAGCGACGTGCTGATGTG
TCATTCGTATCAATTTTGGTGATAGTAAAACGCGTCAGTGTAGGTGGTGG
AGGCGTCAATTCAATGATGCCATTTGGTTCTGAATCCTGCTTTAGAGACT
CCGGGAGCTGTATGGCCTTGCTAAGAAATGTGAATTGTTCTCCTTCATCA
TCACTTGGATCACCCAGCGCCTTTTGTGCGTACATCTTTTGATGTATTCT
TTGTTGCTGCTGTCGTTTTATTGATATTGAAACAAATGCGTGAAACGTTG
TTAATGGATCGGAAACAATTAGTTTGAAAAAAAAAGAAGCCTTTTCTGTA
AAATGTGAATCGAACATAGATTTTTGACTTGTG
>CL59.Contig3_All
GAGCGCATTGCACAAACAAGTGATCACAAATTGGAATTTTAGCAAACATA
AAGGCTTGTCGAGCATTCTTGTAAAGAAGACTCACCTGATTTCCCATAAG
AAGCGACGTGCTGATGTGTCATTCGTATCAATTTTGGTGATAGTAAAACG
CGTCAGTGTAGGTGGTGGAGGCGTCAATTCAATGATGCCATTTGGTTCTG
AATCCTGCTTTAGAGACTCCGGGAGCTGTATGGCCTTGCTAAGAAATGTG
AATTGTTCTCCTTCATCATCACTTGGATCACCCAGCGCCTTTTGTGCGTA
CATCTTTTGATGTATTCTTTGTTGCTGCTGTCGTTTTATTGATATTGAAA
CAAATGCGTGAAACGTTGTTAATGGATCGGAAACAATTAGTTTGAAAAAA
AAAGAAGCCTTTTCTGTAAAATGTGAATCGAACATAGATTTTTGACTTGT
G
>CL59.Contig4_All
CTTGTACGTTATTACATGTGTACCAATCTAGACTCTAAGCAAGAAACGGC
AGTAGCAACGAAAAAAAAAAGAAGTTTTCATTTCATTCATGAGCAACATG
ACGATGATGATGTGAGCCAGGAAAGATTATCTAGCAGTGCACTGAACAGT
TTTTAGAAAAGTGTGGCTTTTTGTTGAAATTAATGTTCCGCTTTTTTTCA
TTCTTGATGAGCGCGATGGAATGGACTGACTGTTGTTGTCACTGTTGCGC
TCTGTCTTCATGCCATTTCCCTGATATCGTTGTTGTGTATGACAAAAAAA
AGAAGCAATTGTTCTCTGGCATTTTATTTTCGTCGTGCCATCATCATCAA
TGGGACCGTGAAATTTATAGGCATTGTTTAGTGTCAATTATGATGATGAG
CGCATTGCACAAACAAGTGATCACAAATTGGAATTTTAGCAAACATAAAG
GCTTGTCGAGCATTCTTGTAAAGAAGACTCACCTGATTTCCCATAAGAAG
CGACGTGCTGATGTGTCATTCGTATCAATTTTGGTGATAGTAAAACGCGT
CAGTGTAGGTGGTGGAGGCGTCAATTCAATGATGCCATTTGGTTCTGAAT
CCTGCTTTAGAGACTCCGGGAGCTGTATGGCCTTGCTAAGAAATGTGAAT
TGTTCTCCTTCATCATCACTTGGATCACCCAGCGCCTTTTGTGCGTACAT
CTTTTGATGTATTCTGAAATTAAAGTGTAAAACTCCTTTGAATTATATAC
CTTTGTTGCTGCTGTCGTTTTATTGATATTGAAACAAATGCGTGAAACGT
TGTTAATGGATCGGAAACAATTAGTTTGAAAAAAAAAGAAGCCTTTTCTG
TAAAATGTGAATCGAACATAGATTTTTGACTTGTG
>CL59.Contig5_All
AAAAAAAAGAAGTAAATTGCCATCAAATTAAATTGCTATACACGACGACG
ACCATCCGAGGAACCAGCCGCGATCTATATTTTATTGCGACATAAACATG
CATGACTTTATAGTCCCGTACTTTATTCAAACTTTATTTTCTACCCATAG
GGCTCGAATCGCGAAAGAAGGGTGTAAATAACCACCTCGATCTACCTACC
TAGTGCAACCGACAAAAAATATAAATCGCGCGAAGGATTTCCACTGAAGG
GGTTGAATAACAACTAGTTTTATTTTATAGTTTAATGTCAGACCTTTGAA
TTATTATAGTAGTTCACATGTTCCAATTTCATCATCACAGTTGCTGGTCT
AGAGTGACGTTTTATTTCATTAGGTTTTTTTGCCTTATATAAAACCCGGA
CGAGCGCACAATTGGCAGTTAAATAAGGGTTGATGAAAATCTTGTTTTCA
TGCGATTCCTTTAAGAACCCAAACATCTCGGAGTCGTGGAAGACAAGAAA
TGAATTGAAAACAAAGAAATTATTCAGGCAAGGCATGGAATCGAGCAAAT
AAAAAGTAGGACTTGCTATAAGGGATTATTGCACAACTATTTTTTTATTC
TGTGTCCTACGTTATGTTATTGTGCAATTCTTATAAAAATTTCCTTTTAT
TGTGATTTTTGTATTCATGTAACAAACATTTCGTTGCAGGTTTTCATTTC
ATTCATGAGCAACATGACGATGATGATGTGAGCCAGGAAAGATTATCTAG
CAGTGCACTGAACAGTTTTTAGAAAAGTGTGGCTTTTTGTTGAAATTAAT
GTTCCGCTTTTTTTCATTCTTGATGAGCGCGATGGAATGGACTGACTGTT
GTTGTCACTGTTGCGCTCTGTCTTCATGCCATTTCCCTGATATCGTTGTT
GTGTATGACAAAAAAAAGAAGCAATTGTTCTCTGGCATTTTATTTTCGTC
GTGCCATCATCATCAATGGGACCGTGAAATTTATAGGCATTGTTTAGTGT
CAATTATGATGATGAGCGCATTGCACAAACAAGTGATCACAAATTGGAAT
TTTAGCAAACATAAAGGCTTGTCGAGCATTCTTGTAAAGAAGACTCACCT
GATTTCCCATAAGAAGCGACGTGCTGATGTGTCATTCGTATCAATTTTGG
TGATAGTAAAACGCGTCAGTGTAGGTGGTGGAGGCGTCAATTCAATGATG
CCATTTGGTTCTGAATCCTGCTTTAGAGACTCCGGGAGCTGTATGGCCTT
GCTAAGAAATGTGAATTGTTCTCCTTCATCATCACTTGGATCACCCAGCG
CCTTTTGTGCGTACATCTTTTGATGTATTCTGAAATTAAAGGTTAGATTT
GATTAGGCGAACTCCAGAAACTTCTGGAAGTTTATAATATCCCAGAATTG
CTTCTTATTATGTACTAAATGTCTTGTCCGATAGCTTCCGTCATTTCATC
TGATGGCTTCAATTTAAGTCGAGATGACATTTTTGTGTTGCTCATTTTTG
CACTTTAAATATCTTTTCAGTGTAAAACTCCTTTGAATTATATACCTTTG
TTGCTGCTGTCGTTTTATTGATATTGAAACAAATGCGTGAAACGTTGTTA
ATGGATCGGAAACAATTAGTTTGAAAAAAAAAGAAGCCTTTTCTGTAAAA
TGTGAATCGAACATAGATTTTTGACTTGTG
>CL60.Contig1_All
TGAAGAACTAAAGAATTTTTGTCTGGTGTATTAACAGCAAACTCTTTATC
TAGTGGCTTTAAAGGATAATATGAATATGAAGCGTGGAAACGACGAAATG
TCCCAAGAACAACAGAATCAAAATCAACAACAACAAATGGAAATGAATGA
ACAGATTTCACAACAGCAGGAGCATCATTACGATGACTCACAGGATAATT
GCGATGATGAACAGGAAAATCAGCAACAACAGCATCATGATCAGCAGGAA
GATTATTCTAATGATGCTAACAATTTTAATGGAAATAACCAAAATATTCA
GAATCAAGATAACGGTCCAAATCCGCCAAAGCGATTCCGTCGCGAAGAAG
AAGAAATTCGTTTGCTTATTCCAAGCAAGATGGCCGGAGCAATCATTGGG
AAAGGAGGACACAATATCCAAAAATTGCGCACTGAGTATAAAGCCCAAGT
CAACGTCGGCGATTGCCAAGGTCCCGAACGTGTCATCACTATCGGTGCAG
ATTTGAATACGTGCACTAATGTTATCAAAGACATCATGAAACATTTTGAT
AAGCAGGGCAATGTTGAGGAGAGTGAATTGCGCGTTCTATTGCATCAGAG
CCTTGCCGGATGTGTTATTGGCAAAGGCGGAAGCAAAATCAAGGAGCTGA
AGGATAAAATTGGATGTCGTTTGAAGATTTTCTCCAACATTGCACCACAA
AGTACGGACCGTATTGCCCAAATTATTGGCAAAGAGGAACAATGCATTCA
GTGCTTATTGGAAATTGTCGATTTGCTAAAAACGACTCCAATTAAAGGAC
CAGTCCACAATTATGATCCGCACAATTTTGATGATGTCTATGCCGATGAA
TATGGCGGCTATGGATCGGGAATGAATAGCGGTGGAAGCTTCCGAAATAG
CTCGAGTCGTTTTGGAAATAATGATAGATCATTCAGTGGTGGAAATCGAT
CAGGTGGTGGCGGTGGAAGTCGCGGTGGATTTGATCGTCGAGGAGGCGGC
AGCAACATGGATCGTTCAAATCGACAGAGCACTGGAGCTGGTGGAATGCG
TGATTATGTTGATCCATGGGCACATAATATGAATGGTGGAAATAGTGGAC
CAATGGCAAATAGCTTTGGTGCACCGCCATTGAATAATTTCACGTTGGGT
AATGGTAGCATGGGTCAGATGGGCAACATGAACAGTAATGCCAACAATCA
AAACAACGGGAATGGTGTATTTACTGGTGACATGGATGGAAAAACATCAA
CTCAAGTCACAATACCAAAGGATTTGGCTGGTGCCATCATCGGTAAGGGT
GGCGGTCGCATTCGTCGTATCCGTTCCGAATCGAATGCATTCATTCAGAT
CGATGAAGCACTTCCGGGATCAACGGATCGTATCATCACCATAACCGGAA
CACCAAAACAGATTCAGGCTGCACAATATATGCTCCAGCAGAGTGTTCGC
GAAAATATGCGTCGTCCATACTAGGAAAACCTCAACGCATAAAATCAAAA
TGTCCCCAACAACAATCAGCAGATCAATCAATATGCTGTTTCAACAAATT
GAACCAAATCATAAAAACATTTTTTTTTTTACTACAACATTTAAATTTCT
GTTAGGTTGATACTGAACAAACTGTTAAGAATTTTCATAACCAATGGAAT
CATTCGCGAGTGATGTCAGTAGTTATTTTAATAGGAG
>CL60.Contig2_All
TTTATGTTGGCTTTGCGGTAATGTTCAATGCGTTTTATTTAAAGTAATTT
TTTTTTCGCGCGCGCGCACTTGTTAAGCTCTTAGATTAATTCATTTTTTT
TACTTTGTTCCGTTGCGAATACTCTGCTGGAGCATATATTGTGCAGCCTG
AATCTGTTTTGGTGTTCCGGTTATGGTGATGATACGATCCGTTGATCCCG
GAAGTGCTTCATCGATCTGAATGAATGCATTCGATTCGGAACGGATACGA
CGAATGCGACCGCCACCCTTACCGATGATGGCACCAGCCAAATCCTTTGG
TATTGTGACTTGAGTTGATGTTTTTCCATCCATGTCACCAGTAAATACAC
CATTCCCGTTGTTTTGATTGTTGGCATTACTGTTCATGTTGCCCATCTGA
CCCATGCTACCATTACCCAACGTGAAATTATTCAATGGCGGTGCACCAAA
GCTATTTGCCATTGGTCCACTATTTCCACCATTCATATTATGTGCCCATG
GATCAACATAATCACGCATTCCACCAGCTCCAGTGCTCTGTCGATTTGAA
CGATCCATGTTGCTGCCGCCTCCTCGACGATCAAATCCACCGCGACTTCC
ACCGCCACCACCTGATCGATTTCCACCACTGAATGATCTATCATTATTTC
CAAAACGACTCGAGCTATTTCGGAAGCTTCCACCGCTATTCATTCCCGAT
CCATAGCCGCCATATTCATCGGCATAGACATCATCAAAATTGTGCGGATC
ATAATTGTGGACTGGTCCTTTAATTGGAGTCGTTTTTAGCAAATCGACAA
TTTCCAATAAGCACTGAATGCATTGTTCCTCTTTGCCAATAATTTGGGCA
ATACGGTCCGTACTTTGTGGTGCAATGTTGGAGAAAATCTTCAAACGACA
TCCAATTTTATCCTTCAGCTCCTTGATTTTGCTTCCGCCTTTGCCAATAA
CACATCCGGCAAGGCTCTGATGCAATAGAACGCGCAATTCACTCTCCTCA
ACATTGCCCTGCTTATCAAAATGTTTCATGATGTCTTTGATAACATTAGT
GCACGTATTCAAATCTGCACCGATAGTGATGACACGTTCGGGACCTTGGC
AATCGCCGACGTTGACTTGGGCTTTATACTCAGTGCGCAATTTTTGGATA
TTGTGTCCTCCTTTCCCAATGATTGCTCCGGCCATCTTGCTTGGAATAAG
CAAACGAATTTCTTCTTCTTCGCGACGGAATCGCTTTGGCGGATTTGGAC
CGTTATCTTGATTCTGAATATTTTGGTTATTTCCATTAAAATTGTTAGCA
TCATTAGAATAATCTTCCTGCTGATCATGATGCTGTTGTTGCTGATTTTC
CTGTTCATCATCGCAATTATCCTGGGAGTCATCGTAATGATGCTCCTGCT
GTTGTGAAATCTGTTCATTCATTTCCATTTGTTGTTGTTGATTTTGATTC
TGTTGTTCTTGGGACATTTCGTCGTTTCCACGCTTCATATTCATATTATC
CTTTAAAGCCACTAGATAAAGAGTTTGCTGTTAATACACCAGACAAAA
>CL60.Contig3_All
GTTGGCTTTGCGGTAATGTTCAATGCGTTTTATTTAAAGTAATTTTTTTT
TCGCGCGCGCGCACTTGTTAAGCTCTTAGATTAATTCATTTTTTTTACTT
TGTTCCGTTGCGAATACTCTGCTGGAGCATATATTGTGCAGCCTGAATCT
GTTTTGGTGTTCCGGTTATGGTGATGATACGATCCGTTGATCCCGGAAGT
GCTTCATCGATCTGAATGAATGCATTCGATTCGGAACGGATACGACGAAT
GCGACCGCCACCCTTACCGATGATGGCACCAGCCAAATCCTTTGGTATTG
TGACTTGAGTTGATGTTTTTCCATCCATGTCACCAGTAAATACACCATTC
CCGTTGTTTTGATTGTTGGCATTACTGTTCATGTTGCCCATCTGACCCAT
GCTACCATTACCCAACGTGAAATTATTCAATGGCGGTGCACCAAAGCTAT
TTGCCATTGGTCCACTATTTCCACCATTCATATTATGTGCCCATGGATCA
ACATAATCACGCATTCCACCAGCTCCAGTGCTCTGTCGATTTGAACGATC
CATGTTGCTGCCGCCTCCTCGACGATCAAATCCACCGCGACTTCCACCGC
CACCACCTGATCGATTTCCACCACTGAATGATCTATCATTATTTCCAAAA
CGACTCGAGCTATTTCGGAAGCTTCCACCGCTATTCATTCCCGATCCATA
GCCGCCATATTCATCGGCATAGACATCATCAAAATTGTGCGGATCATAAT
TGTGGACTGGTCCTTTAATTGGAGTCGTTTTTAGCAAATCGACAATTTCC
AATAAGCACTGAATGCATTGTTCCTCTTTGCCAATAATTTGGGCAATACG
GTCCGTACTTTGTGGTGCAATGTTGGAGAAAATCTTCAAACGACATCCAA
TTTTATCCTTCAGCTCCTTGATTTTGCTTCCGCCTTTGCCAATAACACAT
CCGGCAAGGCTCTGATGCAATAGAACGCGCAATTCACTCTCCTCAACATT
GCCCTGCTTATCAAAATGTTTCATGATGTCTTTGATAACATTAGTGCACG
TATTCAAATCTGCACCGATAGTGATGACACTCAGTGCGCAATTTTTGGAT
ATTGTGTCCTCCTTTCCCAATGATTGCTCCGGCCATCTTGCTTGGAATAA
GCAAACGAATTTCTTCTTCTTCGCGACGGAATCGCTTTGGCGGATTTGGA
CCGTTATCTTGATTCTGAATATTTTGGTTATTTCCATTAAAATTGTTAGC
ATCATTAGAATAATCTTCCTGCTGATCATGATGCTGTTGTTGCTGATTTT
CCTGTTCATCATCGCAATTATCCTGGGAGTCATCGTAATGATGCTCCTGC
TGTTGTGAAATCTGTTCATTCATTTCCATTTGTTGTTGTTGATTTTGATT
CTGTTGTTCTTGGGACATTTCGTCGTTTCCACGCTTCATATTCATATTAT
CCTTTAAAGCCACTAGATAAAGAGTTTGCTGTTAATACACCAGACAAAA
>CL60.Contig4_All
TGAAGAACTAAAGAATTTTTGTCTGGTGTATTAACAGCAAACTCTTTATC
TAGTGGCTTTAAAGGATAATATGAATATGAAGCGTGGAAACGACGAAATG
TCCCAAGAACAACAGAATCAAAATCAACAACAACAAATGGAAATGAATGA
ACAGATTTCACAACAGCAGGAGCATCATTACGATGACTCACAGGATAATT
GCGATGATGAACAGGAAAATCAGCAACAACAGCATCATGATCAGCAGGAA
GATTATTCTAATGATGCTAACAATTTTAATGGAAATAACCAAAATATTCA
GAATCAAGATAACGGTCCAAATCCGCCAAAGCGATTCCGTCGCGAAGAAG
AAGAAATTCGTTTGCTTATTCCAAGCAAGATGGCCGGAGCAATCATTGGG
AAAGGAGGACACAATATCCAAAAATTGCGCACTGAGTGTCATCACTATCG
GTGCAGATTTGAATACGTGCACTAATGTTATCAAAGACATCATGAAACAT
TTTGATAAGCAGGGCAATGTTGAGGAGAGTGAATTGCGCGTTCTATTGCA
TCAGAGCCTTGCCGGATGTGTTATTGGCAAAGGCGGAAGCAAAATCAAGG
AGCTGAAGGATAAAATTGGATGTCGTTTGAAGATTTTCTCCAACATTGCA
CCACAAAGTACGGACCGTATTGCCCAAATTATTGGCAAAGAGGAACAATG
CATTCAGTGCTTATTGGAAATTGTCGATTTGCTAAAAACGACTCCAATTA
AAGGACCAGTCCACAATTATGATCCGCACAATTTTGATGATGTCTATGCC
GATGAATATGGCGGCTATGGATCGGGAATGAATAGCGGTGGAAGCTTCCG
AAATAGCTCGAGTCGTTTTGGAAATAATGATAGATCATTCAGTGGTGGAA
ATCGATCAGGTGGTGGCGGTGGAAGTCGCGGTGGATTTGATCGTCGAGGA
GGCGGCAGCAACATGGATCGTTCAAATCGACAGAGCACTGGAGCTGGTGG
AATGCGTGATTATGTTGATCCATGGGCACATAATATGAATGGTGGAAATA
GTGGACCAATGGCAAATAGCTTTGGTGCACCGCCATTGAATAATTTCACG
TTGGGTAATGGTAGCATGGGTCAGATGGGCAACATGAACAGTAATGCCAA
CAATCAAAACAACGGGAATGGTGTATTTACTGGTGACATGGATGGAAAAA
CATCAACTCAAGTCACAATACCAAAGGATTTGGCTGGTGCCATCATCGGT
AAGGGTGGCGGTCGCATTCGTCGTATCCGTTCCGAATCGAATGCATTCAT
TCAGATCGATGAAGCACTTCCGGGATCAACGGATCGTATCATCACCATAA
CCGGAACACCAAAACAGATTCAGGCTGCACAATATATGCTCCAGCAGAGT
GTTCGCGAAAATATGCGTCGTCCATACTAGGAAAACCTCAACGCATAAAA
TCAAAATGTCCCCAACAACAATCAGCAGATCAATCAATATGCTGTTTCAA
CAAATTGAACCAAATCATAAAAACATTTTTTTTTTTTACTACAACATTTA
AATTTCTGTTAGGTTGATACTGAACAAACTGTTAAGAATTTTCATAACCA
ATGGAATCATTCGCGAGTGATGTCAGTAGTTATTTTAATAGGA
>CL61.Contig1_All
GTTGTATAATTAAAAACATCACTTTATTATATTTTTTGCGTTTAATTAAA
ATGGGTCAAATCAGAATGATGTGAATAAACTTTAAACAAAATGTATCTAA
ACTATTTACAGTAGTATCGACATATAAATGAAACTAAAGCTGAAATTGAT
GATGCATTGGATTGTGGAATCGATGATTCGTGCCATTGCGACTTGAAAAT
TGTGAAATACTGTCATCAGTGTTAATATTGTGATGCGGTGGCGTCACCAA
AAGAACAGGCTTCAGGTTTAGTGACTTTCGAGAACCAGCTAGTGAATTAA
CATCGGTTATGTATGCATTATTAACTGTACCGATACTTCGCTGATAGGCT
GGGTCCGGTTGAAGTCTAATGTGTCTAGTGGCAAGAATAAACGCTAATGT
GGCTAATATACAGCCATCGATGCAAGCAATAATAGCTAACGCATATGCCC
ATCGAATGCCACAAAGTCCTAAATCAAAACGATTTGCTTCAGGGCCACAA
ATTTTCCTGAAATCATCCGAATTCCAGCCAAATGGAAAACTCGCGCACGC
CACAATCATTGAAATGGCTGATAGAATCTGCATCCAACCGCAAATGTGGA
ACACGGTTGTAGATTTGAGGAACATCATAAACACAAGACACATAATTGTT
AGCAGCGATGTAGCTACAGCAATGCCAGCAAATATTGTAGCTACCTGAAA
TGGCAATGAGGTCATTTCCAGCATATCTTCTAGTTCACCAACGCAACTGT
CCATCAATTCGTTGCGTTCACAAACTTTCCATAGGCCGATCCGGCCACCA
GTCTCTGACTCCAAATCGCCCACCCATTCAGGTGTGACAAAACTAACAAT
CACAATAATGGAATAACAAATCGTGAAGATGGCCCAAAGCACAGCAATTG
CTTTCGAATTTCTGATGTAATTCGTGGCATATAGATGCGTCGAGTCAACA
TATTCAACGATCTTTGTGCCCATCTTTAATGATGTCACTTTCGGTTGTTA
TCTACAATAATTTTTTCAAATTCAAGGAATTAATTAATGGCTAATCTGCA
GCACAACATCACAAATGTTATCATGGATATTTCACGCGCTCGCGATACCA
AAAATCGATTAAATTATGCAAATTGCGGCGGATTTATGTTTATTATGATT
TTATTTTTGCTTCTTGTGACTCCGGCTTGGATTTTTTTTTTATTATTTAT
CGCACAGTTTTATTTCCCTTGAATATGAATGAAATGCTTATTATTAAACG
TGGTTTGCTTGCTATTGTTTCGGAAAAAAAAAAA
>CL61.Contig2_All
GACAAAAATTCTTTTGGCGAATAAGAAATATTCAAGAAAAATTGTGCAAT
TCAAAAGACTTTCTCAGTGGAATTTATTAAGATAACAACCGAAAGTGACA
TCATTAAAGATGGGCACAAAGATCGTTGAATATGTTGACTCGACGCATCT
ATATGCCACGAATTACATCAGAAATTCGAAAGCAATTGCTGTGCTTTGGG
CCATCTTCACGATTTGTTATTCCATTATTGTGATTGTTAGTTTTGTCACA
CCTGAATGGGTGGGCGATTTGGAGTCAGAGACTGGTGGCCGGATCGGCCT
ATGGAAAGTTTGTGAACGCAACGAATTGATGGACAGTTGCGTTGGTGAAC
TAGAAGATATGCTGGAAATGACCTCATTGCCATTTCAGGTAGCTACAATA
TTTGCTGGCATTGCTGTAGCTACATCGCTGCTAACAATTATGTGTCTTGT
GTTTATGATGTTCCTCAAATCTACAACCGTGTTCCACATTTGCGGTTGGA
TGCAGATTCTATCAGCCATTTCAATGATTGTGGCGTGCGCGAGTTTTCCA
TTTGGCTGGAATTCGGATGATTTCAGGAAAATTTGTGGCCCTGAAGCAAA
TCGTTTTGATTTAGGACTTTGTGGCATTCGATGGGCATATGCGTTAGCTA
TTATTGCTTGCATCGATGGCTGTATATTAGCCACATTAGCGTTTATTCTT
GCCACTAGACACATTAGACTTCAACCGGACCCAGCCTATCAGCGAAGTAT
CGGTACAGTTAATAATGCATACATAACCGATGTTAATTCACTAGCTGGTT
CTCGAAAGTCACTAAACCTGAAGCCTGTTCTTTTGGTGACGCCACCGCAT
CACAATATTAACACTGATGACAGTATTTCACAATTTTCAAGTCGCAATGG
CACGAATCATCGATTCCACAATCCAATGCATCATCAATTTCAGCTTTAGT
TTCATTTATATGTCGATACTACTGTAAATAGTTTAGATACATTTTGTTTA
AAGTTTATTCACATCATTCTGATTTGACCCATTTTAATTAAAC
>CL62.Contig1_All
GGCAAATTCCTGTCTCATTGTTTGAACAAACTTTGATTGCAGACAAAGGA
AGTTTATTGATTGCTTAACAGCATTTGATATCTTATCATATCCGGAAACG
TTTTAATTAGGTTTTAAGTCTTTAATATCACAATTTAAACGAAAAAAAAA
AAAATCAACAAATTTTGAAATTTAAACATAATTTTGCAATAAACTCATGA
AAGCTTATCAGTCCAGTGTAGCCAAGTTTTAATAATTTCATAAAACGCTG
CTCCTGGCGACTCGGATGCGATCAATTGTCGATGCGCATAAATTTTGTAA
TTGTCCACGAGCTTTCCCAATTTTACACCTTCATTCATCAATAGAAAACC
GGCTGTGAGTTGTCTCTCATTTGGCACATTTTTTATAAATGTCCCGATAT
ATGCAATGCCAATGCTATCATTATTGTATCCTTTAGTATGTGCCCCCATT
CTATCCCATCCTCGGCATTCATAGACTGCTCCATCGCCTCCAATCGCGAA
ATTATAACCAATGTCGTCCCAATTTCTACTTTCCATGTGAAATGTTTGTA
TGAGTCTTACTCTCAGAGTGCATGCCGCCTGAGTCTCACAGGCTTCTGTT
GCCGTATGTGTAATAACAACTCTATGAACTGGCAATGATAAACTCTCCAA
TTCATTACTTGGTGGTTGTGCAAGCCATTCGTCTCTTGAGATGATTCGTA
GAACTTTGCCAGGAAGCAAATCGCTGCTTAATATGAAACTCTTGATTTTT
GAGTTACTGCTAAAATTATCTTCTATGTCCTTATTTTCTGGATTTGAGGT
TTGTTGGATTTTTGGGACATCGCCATCTTGAGATCCACGAAAACCTTCAT
TGACATTTCCACTTGTCGAAGTGTTTTCATCATTTGTTCGAGCGATCCAC
TTGTTATTTTTCTCATCGAGTAGAAATTGTTTAATAGTGACAGGTCCGTT
GTAGAATGTTTTATTGCCGAACTGTATGTCGGATGAGTTTTGTATGGCAA
CCGTCTCAATACGTGTACCGGTTGGTTGTGTTATGTTGTTATCAATATGA
TTAACCACCATCACGTTCCCATTGTTTGAAATGAGCGAATTTGCGAATGA
ATTTGTGCTGTTAAATCCATCACTTTGATATTTTAATATATCGCGCTTCG
ATGGTATCGGTTCATCATCCAACTCCGAGTCAGAAGCTGTTGATGAACCA
TCGTCATTAGTTATATAAGGATCACATTGTCGATTTGATTTTGTTGATGA
AACAGTGCGAAACGATGATGACGGTGATGGTGCGCCCAAATTAATGATGG
AATTTAAATTTTTATCATAAAATTCATTGATTGTATTAATGTTACATGGC
TGTGACGCGTCTAGCTCTGTTTGTGCCATGTCCATGAGAAAAAAATAGAA
GCCTTTTCTACATGATAATTGAAAAGTCAAGAATTCGATATTTGTTAGTC
ACCCAATGATCTGGCGGATTCCTTTTTTTTTGCTAATGCTTTACAGATTT
TTCAACAGTTCACTTCGAATTCAATCACAAAACACAACTTGTTTTTCATC
TGCAAACAATTTGTTGAAACAGACTTTCTGTTTTCTGTTGTAGAATGCTT
TTTTGTTTTTGCTTCCGGAAATATCGCGCGGTCACGTTTTGATTAATTCT
GTACTTTCTCTAATAACTATTTGCTTCCATTAACAATTTGTTTTCTATAC
TAAAATACATTGAACCTTCGATTGTTCGATTTTTAATTTTGTACAATAAT
TTTGCGCACTAAAAAAAGCAAAGACGCAAATACAGATCTTGAGCATCCGA
T
>CL62.Contig2_All
TTTGCCGAGTGCGAAACAGTCTATTGCGAAAATTTCATCGAATGGCCATT
TCAATTATCGATAAAGAAGCCGTAGGATCTCAAGATGGCGATGTCCCAAA
AATCCAACAAACCTCAAATCCAGAAAATAAGGACATAGAAGATAATTTTA
GCAGTAACTCAAAAATCAAGAGTTTCATATTAAGTAAGCCCGGCTTCTTC
TTATCCGTGCTGACAACGATCTGTGTAGTAATTGGAATTGTCATTCTCAT
AATATTTATACGCAATGCCGAACAAATCAGCAGCGATTTGCTTCCTGGCA
AAGTTCTACGAATCATCTCAAGAGACGAATGGCTTGCACAACCACCAAGT
AATGAATTGGAGAGTTTATCATTGCCAGTTCATAGAGTTGTTATTACACA
TACGGCAACAGAAGCCTGTGAGACTCAGGCGGCATGCACTCTGAGAGTAA
GACTCATACAAACATTTCACATGGAAAGTAGAAATTGGGACGACATTGGT
TATAATTTCGCGATTGGAGGCGATGGAGCAGTCTATGAATGCCGAGGATG
GGATAGAATGGGGGCACATACTAAAGGATACAATAATGATAGCATTGGCA
TTGCATATATCGGGACATTTATAAAAAATGTGCCAAATGAGAGACAACTC
ACAGCCGGTTTTCTATTGATGAATGAAGGTGTAAAATTGGGAAA
>CL62.Contig3_All
CATCGACTGATCGGATGCTCAAGATCTGTATTTGCGTCTTTGCTTTTTTT
AGTGCGCAAAATTATTGTACAAAATTAAAAATCGAACAATCGAAGGTTCA
ATGTATTTTAGTATAGAAAACAAATTGTTAATGGAAGCAAATAGTTATTA
GAGAAAGTACAGAATTAATCAAAACGTGACCGCGCGATATTTCCGGAAGC
AAAAACAAAAAAGCATTCTACAACAGAAAACAGAAAGTCTGTTTCAACAA
ATTGTTTGCAGATGAAAAACAAGTTGTGTTTTGTGATTGAATGATTGAAT
TCGAAGTGAACTGTTGAAAAATCTGTAAAGCATTAGCAAAAAAAAAGGAA
TCCGCCAGATCATTGGGTGACTAACAAATATCGAATTCTTGACTTTTCAA
TTATCATGTAGAAAAGGCTTCTATTTTTTTCTCATGGACATGGCACAAAC
AGAGCTAGACGCGTCACAGCCATGTAACATTAATACAATCAATGAATTTT
ATGATAAAAATTTAAATTCCATCATTAATTTGGGCGCACCATCACCGTCA
TCATCGTTTCGCACTGTTTCATCAACAAAATCAAATCGACAATGTGATCC
TTATATAACTAATGACGATGGTTCATCAACAGCTTCTGACTCGGAGTTGG
ATGATGAACCGATACCATCGAAGCGCGATATATTAAAATATCAAAGTGAT
GGATTTAACAGCACAAATTCATTCGCAAATTCGCTCATTTCAAACAATGG
GAACGTGATGGTGGTTAATCATATTGATAACAACATAACACAACCAACCG
GTACACGTATTGAGACGGTTGCCATACAAAACTCATCCGACATACAGTTC
GGCAATAAAACATTCTACAACGGACCTGTCACTATTAAACAATTTCTACT
CGATGAGAAAAATAACAAGTGGATCGCTCGAACAAATGATGAAAACACTT
CGACAAGTGGAAATGTCAATGAAGGTTTTCGTGTAGGATCTCAAGATGGC
GATGTCCCAAAAATCCAACAAACCTCAAATCCAGAAAATAAGGACATAGA
AGATAATTTTAGCAGTAACTCAAAAATCAAGAGTTTCATATTAAGTAAGC
CCGGCTTCTTCTTATCCGTGCTGACAACGATCTGTGTAGTAATTGGAATT
GTCATTCTCATAATATTTATACGCAATGCCGAACAAATCAGCAGCGATTT
GCTTCCTGGCAAAGTTCTACGAATCATCTCAAGAGACGAATGGCTTGCAC
AACCACCAAGTAATGAATTGGAGAGTTTATCATTGCCAGTTCATAGAGTT
GTTATTACACATACGGCAACAGAAGCCTGTGAGACTCAGGCGGCATGCAC
TCTGAGAGTAAGACTCATACAAACATTTCACATGGAAAGTAGAAATTGGG
ACGACATTGGTTATAATTTCGCGATTGGAGGCGATGGAGCAGTCTATGAA
TGCCGAGGATGGGATAGAATGGGGGCACATACTAAAGGATACAATAATGA
TAGCATTGGCATTGCATATATCGGGACATTTATAAAAAATGTGCCAAATG
AGAGACAACTCACAGCCGGTTTTCTATTGATGAATGAAGGTGTAAAATTG
GGAAAGCTCGTGGACAATTACAAAATTTATGCGCATCGACAATTGATCGC
ATCCGAGTCGCCAGGAGCAGCGTTTTATGAAATTATTAAAACTTGGCTAC
ACTGGACTGATAAGCTTTCATGAGTTTATTGCAAAATTATGTTTAAATTT
CAAAATTTGTTGATTTTTTTTTTTTTCGTTTAAATTGTGATATTAAAGAC
TTAAAACCTAATTAAAACGTTTCCGGATATGATAAGATATCAAATGCTGT
TAAGCAATCAATAAACTTCCTTTGTCTGCAATCAAAGTTTGTTCAAACAA
TGAGACAGGAATTTGCCACAATAAATAAAAAGAAGTTGATTAAGTAAATT
GCA
>CL62.Contig4_All
CATCGACTGATCGGATGCTCAAGATCTGTATTTGCGTCTTTGCTTTTTTT
AGTGCGCAAAATTATTGTACAAAATTAAAAATCGAACAATCGAAGGTTCA
ATGTATTTTAGTATAGAAAACAAATTGTTAAAGGAAGCAAATAGTTATTA
GAAAAAGTAAAGAATTAATCAAAACGTGACCGCGCGATATTTCCGGAAGC
AAAAACAAAAAAGCATTCTACAACAGAAAACAGAAAGTCTGTTTCAACAA
ATTGTTTGCAGATGAAAAACAAGTTGTGTTTTGTGATTGAATGATTGAAT
TCGAAGTGAACTGTTGAAAAATCTGTAAAGCATTAGCAAAAAAAAAGGAA
TCCGCCAGATCATTGGGTGACTAACAAATATCGAATTCTTGACTTTTCAA
TTATCATGTAGAAAAGGCTTCTATTTTTTTCTCATGGACATGGCACAAAC
AGAGCTAGACGCGTCACAGCCATGTAACATTAATACAATCAATGAATTTT
ATGATAAAAATTTAAATTCCATCATTAATTTGGGCGCACCATCACCGTCA
TCATCGTTTCGCACTGTTTCATCAACAAAATCAAATCGACAATGTGATCC
TTATATAACTAATGACGATGGTTCATCAACAGCTTCTGACTCGGAGTTGG
ATGATGAACCGATACCATCGAAGCGCGATATATTAAAATATCAAAGTGAT
GGATTTAACAGCACAAATTCATTCGCAAATTCGCTCATTTCAAACAATGG
GAACGTGATGGTGGTTAATCATATTGATAACAACATAACACAACCAACCG
GTACACGTATTGAGACGGTTGCCATACAAAACTCATCCGACATACAGTTC
GGCAATAAAACATTCTACAACGGACCTGTCACTATTAAACAATTTCTACT
CGATGAGAAAAATAACAAGTGGATCGCTCGAACAAATGATGAAAACACTT
CGACAAGTGGAAATGTCAATGAAGGTTTTCGTGTAGGATCTCAAGATGGC
GATGTCCCAAAAATCCAACAAACCTCAAATCCAGAAAATAAGGACATAGA
AGATAATTTTAGCAGTAACTCAAAAATCAAGAGTTTCATATTAAGTAAGC
CCGGCTTCTTCTTATCCGTGCTGACAACGATCTGTGTAGTAATTGGAATT
GTCATTCTCATAATATTTATACGCAATGCCGAACAAATCAGTGAGTTTCG
AACAGGCGATGGCGACGACTCAAGAAAAAATATTGCTATAAATTCAACTA
TAGGCAGCGATTTGCTTCCTGGCAAAGTTCTACGAATCATCTCAAGAGAC
GAATGGCTTGCACAACCACCAAGTAATGAATTGGAGAGTTTATCATTGCC
AGTTCATAGAGTTGTTATTACACATACGGCAACAGAAGCCTGTGAGACTC
AGGCGGCATGCACTCTGAGAGTAAGACTCATACAAACATTTCACATGGAA
AGTAGAAATTGGGACGACATTGGTTATAATTTCGCGATTGGAGGCGATGG
AGCAGTCTATGAATGCCGAGGATGGGATAGAATGGGGGCACATACTAAAG
GATACAATAATGATAGCATTGGCATTGCATATATCGGGACATTTATAAAA
AATGTGCCAAATGAGAGACAACTCACAGCCGGTTTTCTATTGATGAATGA
AGGTGTAAAATTGGGAAAGCTCGTGGACAATTACAAAATTTATGCGCATC
GACAATTGATCGCATCCGAGTCGCCAGGAGCAGCGTTTTATGAAATTATT
AAAACTTGGCTACACTGGACTGATAAGCTTTCATGAGTTTATTGCAAAAT
TATGTTTAAATTTCAAAATTTGTTGATTTTTTTTTTTTTCGTTTAAATTG
TGATATTAAAGACTTAAAACCTAATTAAAACGTTTCCGGATATGATAAGA
TATCAAATGCTGTTAAGCAATCAATAAACTTCCTTTGTCTGCAATCAAAG
TTTGTTCAAACAATGAGACAGGAATTTGCCACAATAAATAAAAAGAAGTT
GATTAAGTAAATTGCA
>CL63.Contig1_All
CCTTCTACGAGACTGCACCAATCATAGTCTTCTCTGCTCCGCTACCATCC
GCGTCGCTCGAACCTCTCTGGGCGACCATATTGCTGGGGGTTGTACTGGT
CGGCCTCCTGGTTCTCGATGTAGTGCTCGTCGTACATGCGCTCGGCGTGT
TGTTCCGCGCTTCGCTTCGCCTTCTCGCGGTCGAACCAGTCCTCGCCCTT
TGTCTCAGCAAGCTTGTCGACCTCGGCACCTGCGAAGCCAGCCAGTAGCT
CTTTAGCGAATTGGTGGGATACGGGCTTGCCCTCCTTGCGCTGATGGTCC
TCGAAAGCCTTGAACCCAGCGAAGGCAGCTCCTCCAGCGATCACCTCATG
TCCCAAGCTAGACTTGTTCTCCTCGAAGTTGTCGTTCTCGTATACCTTCT
GGTAGTTGTCTTCGTTGTTGTCCCAGAAGCCCATTGTGAAGATATGAAGT
GGAAATGTGAATACAAGTAAGGTTCTTTTGCTGTTGAAGTGTTGAGAGG
>CL63.Contig2_All
CTCACGGTCAAACCAGTCCTCTCCCTTTGTCTCGGCAAGCTTGTCGACCT
CGGCGGCGGCAAATCCGGCAAGCAACTCCTTGGCAAATGCGTGGTTTACA
GGCTTGCCCTCCTTGCGCTGGTGGTCCTCAAAAGCCTTGAAGCCAGCAAA
GGCAGCTCCTCCAGCAATCACCTCGTGGCCCAGGCTGGACTTGTGCTCTT
CAAAGTTCTCATTCTCGTACACCTTCTCGTAGTTGTTCTCGTTGTCGCCC
CAGAAACCCATCGTGTCTAAGATGCGCTGGTTGAATGAATTGAACAAGGT
TGAATGTGGACTTGGGCAAAGAGAAAGGTGAG
>CL64.Contig1_All
TCATGGTTTTGTGGGTCGTGGTTAGACACCCCTGCTCTGAGTAGTTGTTT
GTTTTTGTGATTGATTTTTATATTTTTCGTGCTGCCGAAAATTTATTTTT
GGATTTTCCGACGAATTTCCGGCTTGGCTTTGCAGGGAAATTCCTCTCGA
AAAAAGCATCAAAATTCAATTATGAAAGCTTAAAAACTTTTAATTGCCAA
AAACTTCAAGGATCATCAACATTAGTTTTCCAGCTCATTGGGGTGGTCAA
CAGCGACCACCCCAGCCTACAGATTTGTTGGCAACGATAAGCATGTTTGA
TCAGATCAAAACCGAGCCATTACATTTTTATCAGTCATCGTGTCCGACTC
AAATTTTACCGCATCAACAGTCAAATGTCAGTGTCCTTCAGCAAAACCTT
GTACAAAATCCACAGCATGCAAGCGTTATCGCAATCAATGACGACAAGGG
TAGTCTACAAGTGAATCATACCGATAATGTGATACCAACGTTGGTTGATC
AAATTAAACCCGAACTAATGCAGCCGTTGTCACAACAGCAGCAAACTGTC
CATCACTCAAATATGAGAATGGTTTCGTCGTCAAGAGGCAGTAAACCGCA
GGCCTGCAAAGTTTGTGGTAAAATTCTGTCTTCAGCAAGCAGTTATTACG
TTCATATGAAACTACATTCAGGGACGAAACCATTTCAATGTTCCGTTTGC
GAGGCTGCGTTTTGTCGAAAGCCATATCTAGAGGTTCATATGCGAACCCA
CACTGGCGAACGACCATTTCAGTGTGACGTTTGCATGAAGCGCTTTTCTC
AGAAATCGAGTTTAAATACACATAAAAGAATTCACACAGGCAATCGTCCG
TTCAAGTGCAATATCTCCACGTGTAATAAGTCATTCAGTCAGAAATGCAC
TTTAATATTGCATTCACGAGCCCATATCAATTCCACCGAAACAGTTCAGG
ATCGGCCATTTCACTGTGATCAATGTTCGGCAGCATTTTCACGAAAGCCA
TATCTTGATATTCATAAAAGAACACACACGGGAGAACGACCTTTTCAGTG
TCTGGTGTGCTTGAAACGGTTTACACAGAAATCCAGTCTCAATATTCACA
AGACCATTCATACGGCTGGACACCGTCCGTTTCAGTGTGGCCAATGCCCG
GCAGCTTTTTGCCGAAAGCCATATTTAGATATTCATAAACGAACACATAC
AGGAGAGCGACCTTTTGAGTGCGAATCGTGTCTCAAACGATTTTCTCAGC
GTTCAACTTTAAATATTCATAAAAGAATCCATTCGGTGCAAGGACGGCCA
TTTCAGTGTTTGGAATGTCCAGCTGCATTTTGCCGTAAACCATATCTTGA
CATTCATCTCCGTATACACACGGGCGAAAAACCTTTCGAGTGTGATGTTT
GCAAAAAATGTTTTACCCAAAAATCGAGTTTAAATATTCATAAACGTATA
CATACAGGAATCAAGCCGTACGAATGTGATATCTGTGGAAAGTTATTTGC
TGTTAAGAGCTATGTTACCGCTCACAGGTGGTCGCATGTATCTGAGAAGC
CCTTAAGCTGTGATCGTTGTTCCATGACATTCACTAGCAAATCACAATTT
GCGGTTCATATACGCACTCATTCTGCTGGGCAGAACTACGAATGCAATCT
GTGTGGACGTACCTTTATTCGTGATAGCTATTTGATACGACATCACAATC
GAGTGCACCGTGATCGAGTACAAACTTCAAGCACAATTAATGCTACAATT
AATGCAGTTATAGCCGCTGCTGCATCGAGTGGCCCTTCAAATCAATCAAA
CGGTATTTTTAATAATGACGGTCAAGTAGGTGATTTAAGCCAATACGTGA
CTAATCTTGCGGCGAGTGTTGCCCGACAACAAAATCGAATGATCCATCGC
TCTATTCAAAACCTACCTGCAGGAAATGGTAGTAAAGAAAGCGGCTCATT
ACGAAATGTTATGTAAAAATCAATGAAATTAAAAACTTTGATTTAATTTT
ATGTTTTCAATAAAAAAAATGAAATAATATGAGTAATGATAATAATAACA
ACAGTAATATTAACAATCTAGTCACAACACCTAAAATTTGGATAAGCAAT
TGCAGTCCGCACAAATTATTATCTATGTTCGAGAGAAATACCTTCTGATG
CTTTTTTATTTTGTGTTCTTCAAAAATTGTTATTCAATATCCTCAATTTT
AATTTTAAAGGATCTCAAAAGATTTCTTTCACGCGAATAAAACTAAATTT
TCCTAAGGAATTTTGTTGCCATCGATGAAGATGTAAAAAAAACCATTGTT
GTAAATAAACATCACCGAAATGTAATTATATGTTCTTAATTTTAAAGTAT
GTATGTAGCAAAATGAAT
>CL64.Contig2_All
TCATGGTTTTGTGGGTCGTGGTTAGACACCCCTGCTCTGAGTAGTTGTTT
GTTTTTGTGATTGATTTTTATATTTTTCGTGCTGCCGAAAATTTATTTTT
GGATTTTCCGACGAATTTCCGGCTTGGCTTTGCAGGGAAATTCCTCTCGA
AAAAAGCATCAAAATTCAATTATGAAAGCTTAAAAACTTTTAATTGCCAA
AAACTTCAAGGATCATCAACATTAGTTTTCCAGCTCATTGGGGTGGTCAA
CAGCGACCACCCCAGCCTACAGATTTGTTGGCAACGATAAGCATGTTTGA
TCAGATCAAAACCGAGCCATTACATTTTTATCAGTCATCGTGTCCGACTC
AAATTTTACCGCATCAACAGTCAAATGTCAGTGTCCTTCAGCAAAACCTT
GTACAAAATCCACAGCATGCAAGCGTTATCGCAATCAATGACGACAAGGG
TAGTCTACAAGTGAATCATACCGATAATGTGATACCAACGTTGGTTGATC
AAATTAAACCCGAACTAATGCAGCCGTTGTCACAACAGCAGCAAACTGTC
CATCACTCAAATATGAGAATGGTTTCGTCGTCAAGAGGCAGTAAACCGCA
GGCCTGCAAAGTTTGTGGTAAAATTCTGTCTTCAGCAAGCAGTTATTACG
TTCATATGAAACTACATTCAGGGACGAAACCATTTCAATGTTCCGTTTGC
GAGGCTGCGTTTTGTCGAAAGCCATATCTAGAGGTTCATATGCGAACCCA
CACTGGCGAACGACCATTTCAGTGTGACGTTTGCATGAAGCGCTTTTCTC
AGAAATCGAGTTTAAATACACATAAAAGAATTCACACAGGCAATCGTCCG
TTCAAGTGCAATATCTCCACGTGTAATAAGTCATTCAGTCAGAAATGCAC
TTTAATATTGCATTCACGAGCCCATATCAATTCCACCGAAACAGTTCAGG
ATCGGCCATTTCACTGTGATCAATGTTCGGCAGCATTTTCACGAAAGCCA
TATCTTGATATTCATAAAAGAACACACACGGGAGAACGACCTTTTCAGTG
TCTGGTGTGCTTGAAACGGTTTACACAGAAATCCAGTCTCAATATTCACA
AGACCATTCATACGGCTGGACACCGTCCGTTTCAGTGTGGCCAATGCCCG
GCAGCTTTTTGCCGAAAGCCATATTTAGATATTCATAAACGAACACATAC
AGGAGAGCGACCTTTTGAGTGCGAATCGTGTCTCAAACGATTTTCTCAGC
GTTCAACTTTAAATATTCATAAAAGAATCCATTCGGTGCAAGGACGGCCA
TTTCAGTGTTTGGAATGTCCAGCTGCATTTTGCCGTAAACCATATCTTGA
CATTCATCTCCGTATACACACGGGCGAAAAACCTTTCGAGTGTGATGTTT
GCAAAAAATGTTTTACCCAAAAATCGAGTTTAAATATTCATAAACGTATA
CATACAGGAATCAAGCCGTACGAATGTGATATCTGTGGAAAGTTATTTGC
TGTTAAGAGCTATGTTACCGCTCACAGGTGGTCGCATGTATCTGAGAAGC
CCTTAAGCTGTGATCGTTGTTCCATGACATTCACTAGCAAATCACAATTT
GCGGTTCATATACGCACTCATTCTGCTGGGCAGAACTACGAATGCAATCT
GTGTGGACGTACCTTTATTCGTGATAGCTATTTGATACGACATCACAATC
GAGTGCACCGTGATCGAGTACAAACTTCAAGCACAATTAATGCTACAATT
AATGCAGTTATAGCCGCTGCTGCATCGAGTGGCCCTTCAAATCAATCAAA
CGGTATTTTTAATAATGACGGTCAACCAATACGTGACTAATCTTGCGGCG
AGTGTTGCCCGACAACAAAATCGAATGATCCATCGCTCTATTCAAAACCT
ACCTGCAGGAAATGGTAGTAAAGAAAGCGGCTCATTACGAAATGTTATGT
AAAAATCAATGAAATTAAAAACTTTGATTTAATTTTATGTTTTCAATAAA
AAAAATGAAATAATATGAGTAATGATAATAATAACAACAGTAATATTAAC
AATCTAGTCACAACACCTAAAATTTGGATAAGCAATTGCAGTCCGCACAA
ATTATTATCTATGTTCGAGAGAAATACCTTCTGATGCTTTTTTATTTTGT
GTTCTTCAAAAATTGTTATTCAATATCCTCAATTTTAATTTTAAAGGATC
TCAAAAGATTTCTTTCACGCGAATAAAACTAAATTTTCCTAAGGAATTTT
GTTGCCATCGATGAAGATGTAAAAAAAACCATTGTTGTAAATAAACATCA
CCGAAATGTAATTATATGTTCTTAATTTTAAAGTATGTATGTAGCAAAAT
GAAT
>CL64.Contig3_All
TCATGGTTTTGTGGGTCGTGGTTAGACACCCCTGCTCTGAGTAGTTGTTT
GTTTTTGTGATTGATTTTTATATTTTTCGTGCTGCCGAAAATTTATTTTT
GGATTTTCCGACGAATTTCCGGCTTGGCTTTGCAGGGAAATTCCTCTCGA
AAAAAGCATCAAAATTCAATTATGAAAGCTTAAAAACTTTTAATTGCCAA
AAACTTCAAGGATCATCAACATTAGTTTTCCAGCTCATTGGGGTGGTCAA
CAGCGACCACCCCAGCCTACAGATTTGTTGGCAACGATAAGCATGTTTGA
TCAGATCAAAACCGAGCCATTACATTTTTATCAGTCATCGTGTCCGACTC
AAATTTTACCGCATCAACAGTCAAATGTCAGTGTCCTTCAGCAAAACCTT
GTACAAAATCCACAGCATGCAAGCGTTATCGCAATCAATGACGACAAGGG
TAGTCTACAAGTGAATCATACCGATAATGTGATACCAACGTTGGTTGATC
AAATTAAACCCGAACTAATGCAGCCGTTGTCACAACAGCAGCAAACTGTC
CATCACTCAAATATGAGAATGGTTTCGTCGTCAAGAGGCAGTAAACCGCA
GGCCTGCAAAGTTTGTGGTAAAATTCTGTCTTCAGCAAGCAGTTATTACG
TTCATATGAAACTACATTCAGGGACGAAACCATTTCAATGTTCCGTTTGC
GAGGCTGCGTTTTGTCGAAAGCCATATCTAGAGGTTCATATGCGAACCCA
CACTGGCGAACGACCATTTCAGTGTGACGTTTGCATGAAGCGCTTTTCTC
AGAAATCGAGTTTAAATACACATAAAAGAATTCACACAGAAACAGTTCAG
GATCGGCCATTTCACTGTGATCAATGTTCGGCAGCATTTTCACGAAAGCC
ATATCTTGATATTCATAAAAGAACACACACGGGAGAACGACCTTTTCAGT
GTCTGGTGTGCTTGAAACGGTTTACACAGAAATCCAGTCTCAATATTCAC
AAGACCATTCATACGGCTGGACACCGTCCGTTTCAGTGTGGCCAATGCCC
GGCAGCTTTTTGCCGAAAGCCATATTTAGATATTCATAAACGAACACATA
CAGGAGAGCGACCTTTTGAGTGCGAATCGTGTCTCAAACGATTTTCTCAG
CGTTCAACTTTAAATATTCATAAAAGAATCCATTCGGTGCAAGGACGGCC
ATTTCAGTGTTTGGAATGTCCAGCTGCATTTTGCCGTAAACCATATCTTG
ACATTCATCTCCGTATACACACGGGCGAAAAACCTTTCGAGTGTGATGTT
TGCAAAAAATGTTTTACCCAAAAATCGAGTTTAAATATTCATAAACGTAT
ACATACAGGAATCAAGCCGTACGAATGTGATATCTGTGGAAAGTTATTTG
CTGTTAAGAGCTATGTTACCGCTCACAGGTGGTCGCATGTATCTGAGAAG
CCCTTAAGCTGTGATCGTTGTTCCATGACATTCACTAGCAAATCACAATT
TGCGGTTCATATACGCACTCATTCTGCTGGGCAGAACTACGAATGCAATC
TGTGTGGACGTACCTTTATTCGTGATAGCTATTTGATACGACATCACAAT
CGAGTGCACCGTGATCGAGTACAAACTTCAAGCACAATTAATGCTACAAT
TAATGCAGTTATAGCCGCTGCTGCATCGAGTGGCCCTTCAAATCAATCAA
ACGGTATTTTTAATAATGACGGTCAAGTAGGTGATTTAAGCCAATACGTG
ACTAATCTTGCGGCGAGTGTTGCCCGACAACAAAATCGAATGATCCATCG
CTCTATTCAAAACCTACCTGCAGGAAATGGTAGTAAAGAAAGCGGCTCAT
TACGAAATGTTATGTAAAAATCAATGAAATTAAAAACTTTGATTTAATTT
TATGTTTTCAATAAAAAAAATGAAATAATATGAGTAATGATAATAATAAC
AACAGTAATATTAACAATCTAGTCACAACACCTAAAATTTGGATAAGCAA
TTGCAGTCCGCACAAATTATTATCTATGTTCGAGAGAAATACCTTCTGAT
GCTTTTTTTATTTTGTGTTCTTCAAAAATTGTTATTCAATATCCTCAATT
TTAATTTTAAAGGATCTCAAAAGATTTCTTTCACGCGAATAAAACTAAAT
TTTCCTAAGGAATTTTGTTGCCATCGATGAAGATGTAAAAAAAACCATTG
TTGTAAATAAACATCACCGAAATGTAATTATATGTTCTTAATTTTAAAGT
ATGTATGTAGCAAAATGAAT
>CL64.Contig4_All
TCATGGTTTTGTGGGTCGTGGTTAGACACCCCTGCTCTGAGTAGTTGTTT
GTTTTTGTGATTGATTTTTATATTTTTCGTGCTGCCGAAAATTTATTTTT
GGATTTTCCGACGAATTTCCGGCTTGGCTTTGCAGGGAAATTCCTCTCGA
AAAAAGCATCAAAATTCAATTATGAAAGCTTAAAAACTTTTAATTGCCAA
AAACTTCAAGGATCATCAACATTAGTTTTCCAGCTCATTGGGGTGGTCAA
CAGCGACCACCCCAGCCTACAGATTTGTTGGCAACGATAAGCATGTTTGA
TCAGATCAAAACCGAGCCATTACATTTTTATCAGTCATCGTGTCCGACTC
AAATTTTACCGCATCAACAGTCAAATGTCAGTGTCCTTCAGCAAAACCTT
GTACAAAATCCACAGCATGCAAGCGTTATCGCAATCAATGACGACAAGGG
TAGTCTACAAGTGAATCATACCGATAATGTGATACCAACGTTGGTTGATC
AAATTAAACCCGAACTAATGCAGCCGTTGTCACAACAGCAGCAAACTGTC
CATCACTCAAATATGAGAATGGTTTCGTCGTCAAGAGGCAGTAAACCGCA
GGCCTGCAAAGTTTGTGGTAAAATTCTGTCTTCAGCAAGCAGTTATTACG
TTCATATGAAACTACATTCAGGGACGAAACCATTTCAATGTTCCGTTTGC
GAGGCTGCGTTTTGTCGAAAGCCATATCTAGAGGTTCATATGCGAACCCA
CACTGGCGAACGACCATTTCAGTGTGACGTTTGCATGAAGCGCTTTTCTC
AGAAATCGAGTTTAAATACACATAAAAGAATTCACACAGAAACAGTTCAG
GATCGGCCATTTCACTGTGATCAATGTTCGGCAGCATTTTCACGAAAGCC
ATATCTTGATATTCATAAAAGAACACACACGGGAGAACGACCTTTTCAGT
GTCTGGTGTGCTTGAAACGGTTTACACAGAAATCCAGTCTCAATATTCAC
AAGACCATTCATACGGCTGGACACCGTCCGTTTCAGTGTGGCCAATGCCC
GGCAGCTTTTTGCCGAAAGCCATATTTAGATATTCATAAACGAACACATA
CAGGAGAGCGACCTTTTGAGTGCGAATCGTGTCTCAAACGATTTTCTCAG
CGTTCAACTTTAAATATTCATAAAAGAATCCATTCGGTGCAAGGACGGCC
ATTTCAGTGTTTGGAATGTCCAGCTGCATTTTGCCGTAAACCATATCTTG
ACATTCATCTCCGTATACACACGGGCGAAAAACCTTTCGAGTGTGATGTT
TGCAAAAAATGTTTTACCCAAAAATCGAGTTTAAATATTCATAAACGTAT
ACATACAGGAATCAAGCCGTACGAATGTGATATCTGTGGAAAGTTATTTG
CTGTTAAGAGCTATGTTACCGCTCACAGGTGGTCGCATGTATCTGAGAAG
CCCTTAAGCTGTGATCGTTGTTCCATGACATTCACTAGCAAATCACAATT
TGCGGTTCATATACGCACTCATTCTGCTGGGCAGAACTACGAATGCAATC
TGTGTGGACGTACCTTTATTCGTGATAGCTATTTGATACGACATCACAAT
CGAGTGCACCGTGATCGAGTACAAACTTCAAGCACAATTAATGCTACAAT
TAATGCAGTTATAGCCGCTGCTGCATCGAGTGGCCCTTCAAATCAATCAA
ACGGTATTTTTAATAATGACGGTCAACCAATACGTGACTAATCTTGCGGC
GAGTGTTGCCCGACAACAAAATCGAATGATCCATCGCTCTATTCAAAACC
TACCTGCAGGAAATGGTAGTAAAGAAAGCGGCTCATTACGAAATGTTATG
TAAAAATCAATGAAATTAAAAACTTTGATTTAATTTTATGTTTTCAATAA
AAAAAATGAAATAATATGAGTAATGATAATAATAACAACAGTAATATTAA
CAATCTAGTCACAACACCTAAAATTTGGATAAGCAATTGCAGTCCGCACA
AATTATTATCTATGTTCGAGAGAAATACCTTCTGATGCTTTTTTATTTTG
TGTTCTTCAAAAATTGTTATTCAATATCCTCAATTTTAATTTTAAAGGAT
CTCAAAAGATTTCTTTCACGCGAATAAAACTAAATTTTCCTAAGGAATTT
TGTTGCCATCGATGAAGATGTAAAAAAAACCATTGTTGTAAATAAACATC
ACCGAAATGTAATTATATGTTCTTAATTTTAAAGTATGTATGTAGCAAAA
TGAAT
>CL64.Contig5_All
TCATGGTTTTGTGGGTCGTGGTTAGACACCCCTGCTCTGAGTAGTTGTTT
GTTTTTGTGATTGATTTTTATATTTTTCGTGCTGCCGAAAATTTATTTTT
GGATTTTCCGACGAATTTCCGGCTTGGCTTTGCAGGGAAATTCCTCTCGA
AAAAAGCATCAAAATTCAATTATGAAAGCTTAAAAACTTTTAATTGCCAA
AAACTTCAAGGATCATCAACATTAGTTTTCCAGCTCATTGGGGTGGTCAA
CAGCGACCACCCCAGCCTACAGATTTGTTGGCAACGATAAGCATGTTTGA
TCAGATCAAAACCGAGCCATTACATTTTTATCAGTCATCGTGTCCGACTC
AAATTTTACCGCATCAACAGTCAAATGTCAGTGTCCTTCAGCAAAACCTT
GTACAAAATCCACAGCATGCAAGCGTTATCGCAATCAATGACGACAAGGG
TAGTCTACAAGTGAATCATACCGATAATGTGATACCAACGTTGGTTGATC
AAATTAAACCCGAACTAATGCAGCCGTTGTCACAACAGCAGCAAACTGTC
CATCACTCAAATATGAGAATGGTTTCGTCGTCAAGAGGCAGTAAACCGCA
GGCCTGCAAAGTTTGTGGTAAAATTCTGTCTTCAGCAAGCAGTTATTACG
TTCATATGAAACTACATTCAGGGACGAAACCATTTCAATGTTCCGTTTGC
GAGGCTGCGTTTTGTCGAAAGCCATATCTAGAGGTTCATATGCGAACCCA
CACTGGCGAACGACCATTTCAGTGTGACGTTTGCATGAAGCGCTTTTCTC
AGAAATCGAGTTTAAATACACATAAAAGAATTCACACAGGCAATCGTCCG
TTCAAGTGCAATATCTCCACGTGTAATAAGTCATTCAGTCAGAAATGCAC
TTTAATATTGCATTCACGAGCCCATATCAATTCCACCGAAACAGTTCAGG
ATCGGCCATTTCACTGTGATCAATGTTCGGCAGCATTTTCACGAAAGCCA
TATCTTGATATTCATAAAAGAACACACACGGGAGAACGACCTTTTCAGTG
TCTGGTGTGCTTGAAACGGTTTACACAGAAATCCAGTCTCAATATTCACA
AGACCATTCATACGGCTGGACACCGTCCGTTTCAGTGTGGCCAATGCCCG
GCAGCTTTTTGCCGAAAGCCATATTTAGATATTCATAAACGAACACATAC
AGGAGAGCGACCTTTTGAGTGCGAATCGTGTCTCAAACGATTTTCTCAGC
GTTCAACTTTAAATATTCATAAAAGAATCCATTCGGGAATCAAGCCGTAC
GAATGTGATATCTGTGGAAAGTTATTTGCTGTTAAGAGCTATGTTACCGC
TCACAGGTGGTCGCATGTATCTGAGAAGCCCTTAAGCTGTGATCGTTGTT
CCATGACATTCACTAGCAAATCACAATTTGCGGTTCATATACGCACTCAT
TCTGCTGGGCAGAACTACGAATGCAATCTGTGTGGACGTACCTTTATTCG
TGATAGCTATTTGATACGACATCACAATCGAGTGCACCGTGATCGAGTAC
AAACTTCAAGCACAATTAATGCTACAATTAATGCAGTTATAGCCGCTGCT
GCATCGAGTGGCCCTTCAAATCAATCAAACGGTATTTTTAATAATGACGG
TCAAGTAGGTGATTTAAGCCAATACGTGACTAATCTTGCGGCGAGTGTTG
CCCGACAACAAAATCGAATGATCCATCGCTCTATTCAAAACCTACCTGCA
GGAAATGGTAGTAAAGAAAGCGGCTCATTACGAAATGTTATGTAAAAATC
AATGAAATTAAAAACTTTGATTTAATTTTATGTTTTCAATAAAAAAAATG
AAATAATATGAGTAATGATAATAATAACAACAGTAATATTAACAATCTAG
TCACAACACCTAAAATTTGGATAAGCAATTGCAGTCCGCACAAATTATTA
TCTATGTTCGAGAGAAATACCTTCTGATGCTTTTTTATTTTGTGTTCTTC
AAAAATTGTTATTCAATATCCTCAATTTTAATTTTAAAGGATCTCAAAAG
ATTTCTTTCACGCGAATAAAACTAAATTTTCCTAAGGAATTTTGTTGCCA
TCGATGAAGATGTAAAAAAAACCATTGTTGTAAATAAACATCACCGAAAT
GTAATTATATGTTCTTAATTTTAAAGTATGTATGTAGCAAAATGAAT
>CL64.Contig6_All
TCATGGTTTTGTGGGTCGTGGTTAGACACCCCTGCTCTGAGTAGTTGTTT
GTTTTTGTGATTGATTTTTATATTTTTCGTGCTGCCGAAAATTTATTTTT
GGATTTTCCGACGAATTTCCGGCTTGGCTTTGCAGGGAAATTCCTCTCGA
AAAAAGCATCAAAATTCAATTATGAAAGCTTAAAAACTTTTAATTGCCAA
AAACTTCAAGGATCATCAACATTAGTTTTCCAGCTCATTGGGGTGGTCAA
CAGCGACCACCCCAGCCTACAGATTTGTTGGCAACGATAAGCATGTTTGA
TCAGATCAAAACCGAGCCATTACATTTTTATCAGTCATCGTGTCCGACTC
AAATTTTACCGCATCAACAGTCAAATGTCAGTGTCCTTCAGCAAAACCTT
GTACAAAATCCACAGCATGCAAGCGTTATCGCAATCAATGACGACAAGGG
TAGTCTACAAGTGAATCATACCGATAATGTGATACCAACGTTGGTTGATC
AAATTAAACCCGAACTAATGCAGCCGTTGTCACAACAGCAGCAAACTGTC
CATCACTCAAATATGAGAATGGTTTCGTCGTCAAGAGGCAGTAAACCGCA
GGCCTGCAAAGTTTGTGGTAAAATTCTGTCTTCAGCAAGCAGTTATTACG
TTCATATGAAACTACATTCAGGGACGAAACCATTTCAATGTTCCGTTTGC
GAGGCTGCGTTTTGTCGAAAGCCATATCTAGAGGTTCATATGCGAACCCA
CACTGGCGAACGACCATTTCAGTGTGACGTTTGCATGAAGCGCTTTTCTC
AGAAATCGAGTTTAAATACACATAAAAGAATTCACACAGGCAATCGTCCG
TTCAAGTGCAATATCTCCACGTGTAATAAGTCATTCAGTCAGAAATGCAC
TTTAATATTGCATTCACGAGCCCATATCAATTCCACCGAAACAGTTCAGG
ATCGGCCATTTCACTGTGATCAATGTTCGGCAGCATTTTCACGAAAGCCA
TATCTTGATATTCATAAAAGAACACACACGGGAGAACGACCTTTTCAGTG
TCTGGTGTGCTTGAAACGGTTTACACAGAAATCCAGTCTCAATATTCACA
AGACCATTCATACGGCTGGACACCGTCCGTTTCAGTGTGGCCAATGCCCG
GCAGCTTTTTGCCGAAAGCCATATTTAGATATTCATAAACGAACACATAC
AGGAGAGCGACCTTTTGAGTGCGAATCGTGTCTCAAACGATTTTCTCAGC
GTTCAACTTTAAATATTCATAAAAGAATCCATTCGGGAATCAAGCCGTAC
GAATGTGATATCTGTGGAAAGTTATTTGCTGTTAAGAGCTATGTTACCGC
TCACAGGTGGTCGCATGTATCTGAGAAGCCCTTAAGCTGTGATCGTTGTT
CCATGACATTCACTAGCAAATCACAATTTGCGGTTCATATACGCACTCAT
TCTGCTGGGCAGAACTACGAATGCAATCTGTGTGGACGTACCTTTATTCG
TGATAGCTATTTGATACGACATCACAATCGAGTGCACCGTGATCGAGTAC
AAACTTCAAGCACAATTAATGCTACAATTAATGCAGTTATAGCCGCTGCT
GCATCGAGTGGCCCTTCAAATCAATCAAACGGTATTTTTAATAATGACGG
TCAACCAATACGTGACTAATCTTGCGGCGAGTGTTGCCCGACAACAAAAT
CGAATGATCCATCGCTCTATTCAAAACCTACCTGCAGGAAATGGTAGTAA
AGAAAGCGGCTCATTACGAAATGTTATGTAAAAATCAATGAAATTAAAAA
CTTTGATTTAATTTTATGTTTTCAATAAAAAAAATGAAATAATATGAGTA
ATGATAATAATAACAACAGTAATATTAACAATCTAGTCACAACACCTAAA
ATTTGGATAAGCAATTGCAGTCCGCACAAATTATTATCTATGTTCGAGAG
AAATACCTTCTGATGCTTTTTTATTTTGTGTTCTTCAAAAATTGTTATTC
AATATCCTCAATTTTAATTTTAAAGGATCTCAAAAGATTTCTTTCACGCG
AATAAAACTAAATTTTCCTAAGGAATTTTGTTGCCATCGATGAAGATGTA
AAAAAAACCATTGTTGTAAATAAACATCACCGAAATGTAATTATATGTTC
TTAATTTTAAAGTATGTATG
>CL64.Contig7_All
TCATGGTTTTGTGGGTCGTGGTTAGACACCCCTGCTCTGAGTAGTTGTTT
GTTTTTGTGATTGATTTTTATATTTTTCGTGCTGCCGAAAATTTATTTTT
GGATTTTCCGACGAATTTCCGGCTTGGCTTTGCAGGGAAATTCCTCTCGA
AAAAAGCATCAAAATTCAATTATGAAAGCTTAAAAACTTTTAATTGCCAA
AAACTTCAAGGATCATCAACATTAGTTTTCCAGCTCATTGGGGTGGTCAA
CAGCGACCACCCCAGCCTACAGATTTGTTGGCAACGATAAGCATGTTTGA
TCAGATCAAAACCGAGCCATTACATTTTTATCAGTCATCGTGTCCGACTC
AAATTTTACCGCATCAACAGTCAAATGTCAGTGTCCTTCAGCAAAACCTT
GTACAAAATCCACAGCATGCAAGCGTTATCGCAATCAATGACGACAAGGG
TAGTCTACAAGTGAATCATACCGATAATGTGATACCAACGTTGGTTGATC
AAATTAAACCCGAACTAATGCAGCCGTTGTCACAACAGCAGCAAACTGTC
CATCACTCAAATATGAGAATGGTTTCGTCGTCAAGAGGCAGTAAACCGCA
GGCCTGCAAAGTTTGTGGTAAAATTCTGTCTTCAGCAAGCAGTTATTACG
TTCATATGAAACTACATTCAGGGACGAAACCATTTCAATGTTCCGTTTGC
GAGGCTGCGTTTTGTCGAAAGCCATATCTAGAGGTTCATATGCGAACCCA
CACTGGCGAACGACCATTTCAGTGTGACGTTTGCATGAAGCGCTTTTCTC
AGAAATCGAGTTTAAATACACATAAAAGAATTCACACAGAAACAGTTCAG
GATCGGCCATTTCACTGTGATCAATGTTCGGCAGCATTTTCACGAAAGCC
ATATCTTGATATTCATAAAAGAACACACACGGGAGAACGACCTTTTCAGT
GTCTGGTGTGCTTGAAACGGTTTACACAGAAATCCAGTCTCAATATTCAC
AAGACCATTCATACGGCTGGACACCGTCCGTTTCAGTGTGGCCAATGCCC
GGCAGCTTTTTGCCGAAAGCCATATTTAGATATTCATAAACGAACACATA
CAGGAGAGCGACCTTTTGAGTGCGAATCGTGTCTCAAACGATTTTCTCAG
CGTTCAACTTTAAATATTCATAAAAGAATCCATTCGGGAATCAAGCCGTA
CGAATGTGATATCTGTGGAAAGTTATTTGCTGTTAAGAGCTATGTTACCG
CTCACAGGTGGTCGCATGTATCTGAGAAGCCCTTAAGCTGTGATCGTTGT
TCCATGACATTCACTAGCAAATCACAATTTGCGGTTCATATACGCACTCA
TTCTGCTGGGCAGAACTACGAATGCAATCTGTGTGGACGTACCTTTATTC
GTGATAGCTATTTGATACGACATCACAATCGAGTGCACCGTGATCGAGTA
CAAACTTCAAGCACAATTAATGCTACAATTAATGCAGTTATAGCCGCTGC
TGCATCGAGTGGCCCTTCAAATCAATCAAACGGTATTTTTAATAATGACG
GTCAACCAATACGTGACTAATCTTGCGGCGAGTGTTGCCCGACAACAAAA
TCGAATGATCCATCGCTCTATTCAAAACCTACCTGCAGGAAATGGTAGTA
AAGAAAGCGGCTCATTACGAAATGTTATGTAAAAATCAATGAAATTAAAA
ACTTTGATTTAATTTTATGTTTTCAATAAAAAAAATGAAATAATATGAGT
AATGATAATAATAACAACAGTAATATTAACAATCTAGTCACAACACCTAA
AATTTGGATAAGCAATTGCAGTCCGCACAAATTATTATCTATGTTCGAGA
GAAATACCTTCTGATGCTTTTTTATTTTGTGTTCTTCAAAAATTGTTATT
CAATATCCTCAATTTTAATTTTAAAGGATCTCAAAAGATTTCTTTCACGC
GAATAAAACTAAATTTTCCTAAGGAATTTTGTTGCCATCGATGAAGATGT
AAAAAAAACCATTGTTGTAAATAAACATCACCGAAATGTAATTATATGTT
CTTAATTTTAAAGTATGTATG
>CL64.Contig8_All
TCATGGTTTTGTGGGTCGTGGTTAGACACCCCTGCTCTGAGTAGTTGTTT
GTTTTTGTGATTGATTTTTATATTTTTCGTGCTGCCGAAAATTTATTTTT
GGATTTTCCGACGAATTTCCGGCTTGGCTTTGCAGGGAAATTCCTCTCGA
AAAAAGCATCAAAATTCAATTATGAAAGCTTAAAAACTTTTAATTGCCAA
AAACTTCAAGGATCATCAACATTAGTTTTCCAGCTCATTGGGGTGGTCAA
CAGCGACCACCCCAGCCTACAGATTTGTTGGCAACGATAAGCATGTTTGA
TCAGATCAAAACCGAGCCATTACATTTTTATCAGTCATCGTGTCCGACTC
AAATTTTACCGCATCAACAGTCAAATGTCAGTGTCCTTCAGCAAAACCTT
GTACAAAATCCACAGCATGCAAGCGTTATCGCAATCAATGACGACAAGGG
TAGTCTACAAGTGAATCATACCGATAATGTGATACCAACGTTGGTTGATC
AAATTAAACCCGAACTAATGCAGCCGTTGTCACAACAGCAGCAAACTGTC
CATCACTCAAATATGAGAATGGTTTCGTCGTCAAGAGGCAGTAAACCGCA
GGCCTGCAAAGTTTGTGGTAAAATTCTGTCTTCAGCAAGCAGTTATTACG
TTCATATGAAACTACATTCAGGGACGAAACCATTTCAATGTTCCGTTTGC
GAGGCTGCGTTTTGTCGAAAGCCATATCTAGAGGTTCATATGCGAACCCA
CACTGGCGAACGACCATTTCAGTGTGACGTTTGCATGAAGCGCTTTTCTC
AGAAATCGAGTTTAAATACACATAAAAGAATTCACACAGAAACAGTTCAG
GATCGGCCATTTCACTGTGATCAATGTTCGGCAGCATTTTCACGAAAGCC
ATATCTTGATATTCATAAAAGAACACACACGGGAGAACGACCTTTTCAGT
GTCTGGTGTGCTTGAAACGGTTTACACAGAAATCCAGTCTCAATATTCAC
AAGACCATTCATACGGCTGGACACCGTCCGTTTCAGTGTGGCCAATGCCC
GGCAGCTTTTTGCCGAAAGCCATATTTAGATATTCATAAACGAACACATA
CAGGAGAGCGACCTTTTGAGTGCGAATCGTGTCTCAAACGATTTTCTCAG
CGTTCAACTTTAAATATTCATAAAAGAATCCATTCGGGAATCAAGCCGTA
CGAATGTGATATCTGTGGAAAGTTATTTGCTGTTAAGAGCTATGTTACCG
CTCACAGGTGGTCGCATGTATCTGAGAAGCCCTTAAGCTGTGATCGTTGT
TCCATGACATTCACTAGCAAATCACAATTTGCGGTTCATATACGCACTCA
TTCTGCTGGGCAGAACTACGAATGCAATCTGTGTGGACGTACCTTTATTC
GTGATAGCTATTTGATACGACATCACAATCGAGTGCACCGTGATCGAGTA
CAAACTTCAAGCACAATTAATGCTACAATTAATGCAGTTATAGCCGCTGC
TGCATCGAGTGGCCCTTCAAATCAATCAAACGGTATTTTTAATAATGACG
GTCAAGTAGGTGATTTAAGCCAATACGTGACTAATCTTGCGGCGAGTGTT
GCCCGACAACAAAATCGAATGATCCATCGCTCTATTCAAAACCTACCTGC
AGGAAATGGTAGTAAAGAAAGCGGCTCATTACGAAATGTTATGTAAAAAT
CAATGAAATTAAAAACTTTGATTTAATTTTATGTTTTCAATAAAAAAAAT
GAAATAATATGAGTAATGATAATAATAACAACAGTAATATTAACAATCTA
GTCACAACACCTAAAATTTGGATAAGCAATTGCAGTCCGCACAAATTATT
ATCTATGTTCGAGAGAAATACCTTCTGATGCTTTTTTATTTTGTGTTCTT
CAAAAATTGTTATTCAATATCCTCAATTTTAATTTTAAAGGATCTCAAAA
GATTTCTTTCACGCGAATAAAACTAAATTTTCCTAAGGAATTTTGTTGCC
ATCGATGAAGATGTAAAAAAAACCATTGTTGTAAATAAACATCACCGAAA
TGTAATTATATGTTCTTAATTTTAAAGTATGTATG
>CL64.Contig9_All
TGATTTTTATATTTTTCGTGCTGCCGAAAATTTATTTTTGGATTTTCCGA
CGAATTTCCGGCTTGGCTTTGCAGGGAAATTCCTCTCGAAAAAAGCATCA
AAATTCAATTATGAAAGCTTAAAAACTTTTAATTGCCAAAAACTTCAAGG
ATCATCAACATTAGTTTTCCAGCTCATTGGGGTGGTCAACAGCGACCACC
CCAGCCTACAGATTTGTTGGCAACGATAAGCATGTTTGATCAGATCAAAA
CCGAGCCATTACATTTTTATCAGTCATCGTGTCCGACTCAAATTTTACCG
CATCAACAGTCAAATGTCAGTGTCCTTCAGCAAAACCTTGTACAAAATCC
ACAGCATGCAAGCGTTATCGCAATCAATGACGACAAGGGTAGTCTACAAG
TGAATCATACCGATAATGTGATACCAACGTTGGTTGATCAAATTAAACCC
GAACTAATGCAGCCGTTGTCACAACAGCAGCAAACTGTCCATCACTCAAA
TATGAGAATGGTTTCGTCGTCAAGAGGCAGTAAACCGCAGGCCTGCAAAG
TTTGTGGTAAAATTCTGTCTTCAGCAAGCAGTTATTACGTTCATATGAAA
CTACATTCAGGGACGAAACCATTTCAATGTTCCGTTTGCGAGGCTGCGTT
TTGTCGAAAGCCATATCTAGAGGTTCATATGCGAACCCACACTGGCGAAC
GACCATTTCAGTGTGACGTTTGCATGAAGCGCTTTTCTCAGAAATCGAGT
TTAAATACACATAAAAGAATTCACACAGTGCAAGGACGGCCATTTCAGTG
TTTGGAATGTCCAGCTGCATTTTGCCGTAAACCATATCTTGACATTCATC
TCCGTATACACACGGGCGAAAAACCTTTCGAGTGTGATGTTTGCAAAAAA
TGTTTTACCCAAAAATCGAGTTTAAATATTCATAAACGTATACATACAGG
AATCAAGCCGTACGAATGTGATATCTGTGGAAAGTTATTTGCTGTTAAGA
GCTATGTTACCGCTCACAGGTGGTCGCATGTATCTGAGAAGCCCTTAAGC
TGTGATCGTTGTTCCATGACATTCACTAGCAAATCACAATTTGCGGTTCA
TATACGCACTCATTCTGCTGGGCAGAACTACGAATGCAATCTGTGTGGAC
GTACCTTTATTCGTGATAGCTATTTGATACGACATCACAATCGAGTGCAC
CGTGATCGAGTACAAACTTCAAGCACAATTAATGCTACAATTAATGCAGT
TATAGCCGCTGCTGCATCGAGTGGCCCTTCAAATCAATCAAACGGTATTT
TTAATAATGACGGTCAAGTAGGTGATTTAAGCCAATACGTGACTAATCTT
GCGGCGAGTGTTGCCCGACAACAAAATCGAATGATCCATCGCTCTATTCA
AAACCTACCTGCAGGAAATGGTAGTAAAGAAAGCGGCTCATTACGAAATG
TTATGTAAAAATCAATGAAATTAAAAACTTTGATTTAATTTTATGTTTTC
AATAAAAAAAATGAAATAATATGAGTAATGATAAT
>CL64.Contig10_All
TGATTTTTATATTTTTCGTGCTGCCGAAAATTTATTTTTGGATTTTCCGA
CGAATTTCCGGCTTGGCTTTGCAGGGAAATTCCTCTCGAAAAAAGCATCA
AAATTCAATTATGAAAGCTTAAAAACTTTTAATTGCCAAAAACTTCAAGG
ATCATCAACATTAGTTTTCCAGCTCATTGGGGTGGTCAACAGCGACCACC
CCAGCCTACAGATTTGTTGGCAACGATAAGCATGTTTGATCAGATCAAAA
CCGAGCCATTACATTTTTATCAGTCATCGTGTCCGACTCAAATTTTACCG
CATCAACAGTCAAATGTCAGTGTCCTTCAGCAAAACCTTGTACAAAATCC
ACAGCATGCAAGCGTTATCGCAATCAATGACGACAAGGGTAGTCTACAAG
TGAATCATACCGATAATGTGATACCAACGTTGGTTGATCAAATTAAACCC
GAACTAATGCAGCCGTTGTCACAACAGCAGCAAACTGTCCATCACTCAAA
TATGAGAATGGTTTCGTCGTCAAGAGGCAGTAAACCGCAGGCCTGCAAAG
TTTGTGGTAAAATTCTGTCTTCAGCAAGCAGTTATTACGTTCATATGAAA
CTACATTCAGGGACGAAACCATTTCAATGTTCCGTTTGCGAGGCTGCGTT
TTGTCGAAAGCCATATCTAGAGGTTCATATGCGAACCCACACTGGCGAAC
GACCATTTCAGTGTGACGTTTGCATGAAGCGCTTTTCTCAGAAATCGAGT
TTAAATACACATAAAAGAATTCACACAGAAACAGTTCAGGATCGGCCATT
TCACTGTGATCAATGTTCGGCAGCATTTTCACGAAAGCCATATCTTGATA
TTCATAAAAGAACACACACGGGAGAACGACCTTTTCAGTGTCTGGTGTGC
TTGAAACGGTTTACACAGAAATCCAGTCTCAATATTCACAAGACCATTCA
TACGGCTGGACACCGTCCGTTTCAGTGTGGCCAATGCCCGGCAGCTTTTT
GCCGAAAGCCATATTTAGATATTCATAAACGAACACATACAGGAGAGCGA
CCTTTTGAGTGCGAATCGTGTCTCAAACGATTTTCTCAGCGTTCAACTTT
AAATATTCATAAAAGAATCCATTCGGTGCAAGGACGGCCATTTCAGTGTT
TGGAATGTCCAGCTGCATTTTGCCGTAAACCATATCTTGACATTCATCTC
CGTATACACACGGGCGAAAAACCTTTCGAGTGTGATGTTTGCAAAAAATG
TTTTACCCAAAAATCGAGTTTAAATATTCATAAACGTATACATACAGGAA
TCAAGCCGTACGAATGTGATATCTGTGGAAAGTTATTTGCTGTTAAGAGC
TATGTTACCGCTCACAGGTGGTCGCATGTATCTGAGAAGCCCTTAAGCTG
TGATCGTTGTTCCATGACATTCACTAGCAAATCACAATTTGCGGTTCATA
TACGCACTCATTCTGCTGGGCAGAACTACGAATGCAATCTGTGTGGACGT
ACCTTTATTCGTGATAGCTATTTGATACGACATCACAATCGAGTGCACCG
TGATCGAGTACAAACTTCAAGCACAATTAATGCTACAATTAATGCAGTTA
TAGCCGCTGCTGCATCGAGTGGCCCTTCAAATCAATCAAACGGTATTTTT
AATAATGACGGTCAAGTAGGTGATTTAAGGTAACTAGCACAACGTCATGA
GCATCGTTATGAGCTCACATTTCTTATGAACAATTTTAGCCAATACGTGA
CTAATCTTGCGGCGAGTGTTGCCCGACAACAAAATCGAATGATCCATCGC
TCTATTCAAAACCTACCTGCAGGAAATGGTAGTAAAGAAAGCGGCTCATT
ACGAAATGTTATGTAAAAATCAATGAAATTAAAAACTTTGATTTAATTTT
ATGTTTTCAATAAAAAAAATGAAATAATATGAGTAATGATAATAATAACA
ACAGTAATATTAACAATCTAGTCACAACACCTAAAATTTGGATAAGCAAT
TGCAGTCCGCACAAATTATTATCTATGTTCGAGAGAAATACCTTCTGATG
CTTTTTTATTTTGTGTTCTTCAAAAATTGTTATTCAATATCCTCAATTTT
AATTTTAAAGGATCTCAAAAGATTTCTTTCACGCGAATAAAACTAAATTT
TCCTAAGGAATTTTGTTGCCATCGATGAAGATGTAAAAAAAACCATTGTT
GTAAATAAACATCACCGAAATGTAATTATATGTTCTTAATTTTAAAGTAT
GTATGTAGCAAAATGAAT
>CL64.Contig11_All
TGATTTTTATATTTTTCGTGCTGCCGAAAATTTATTTTTGGATTTTCCGA
CGAATTTCCGGCTTGGCTTTGCAGGGAAATTCCTCTCGAAAAAAGCATCA
AAATTCAATTATGAAAGCTTAAAAACTTTTAATTGCCAAAAACTTCAAGG
ATCATCAACATTAGTTTTCCAGCTCATTGGGGTGGTCAACAGCGACCACC
CCAGCCTACAGATTTGTTGGCAACGATAAGCATGTTTGATCAGATCAAAA
CCGAGCCATTACATTTTTATCAGTCATCGTGTCCGACTCAAATTTTACCG
CATCAACAGTCAAATGTCAGTGTCCTTCAGCAAAACCTTGTACAAAATCC
ACAGCATGCAAGCGTTATCGCAATCAATGACGACAAGGGTAGTCTACAAG
TGAATCATACCGATAATGTGATACCAACGTTGGTTGATCAAATTAAACCC
GAACTAATGCAGCCGTTGTCACAACAGCAGCAAACTGTCCATCACTCAAA
TATGAGAATGGTTTCGTCGTCAAGAGGCAGTAAACCGCAGGCCTGCAAAG
TTTGTGGTAAAATTCTGTCTTCAGCAAGCAGTTATTACGTTCATATGAAA
CTACATTCAGGGACGAAACCATTTCAATGTTCCGTTTGCGAGGCTGCGTT
TTGTCGAAAGCCATATCTAGAGGTTCATATGCGAACCCACACTGGCGAAC
GACCATTTCAGTGTGACGTTTGCATGAAGCGCTTTTCTCAGAAATCGAGT
TTAAATACACATAAAAGAATTCACACAGTGCAAGGACGGCCATTTCAGTG
TTTGGAATGTCCAGCTGCATTTTGCCGTAAACCATATCTTGACATTCATC
TCCGTATACACACGGGCGAAAAACCTTTCGAGTGTGATGTTTGCAAAAAA
TGTTTTACCCAAAAATCGAGTTTAAATATTCATAAACGTATACATACAGG
AATCAAGCCGTACGAATGTGATATCTGTGGAAAGTTATTTGCTGTTAAGA
GCTATGTTACCGCTCACAGGTGGTCGCATGTATCTGAGAAGCCCTTAAGC
TGTGATCGTTGTTCCATGACATTCACTAGCAAATCACAATTTGCGGTTCA
TATACGCACTCATTCTGCTGGGCAGAACTACGAATGCAATCTGTGTGGAC
GTACCTTTATTCGTGATAGCTATTTGATACGACATCACAATCGAGTGCAC
CGTGATCGAGTACAAACTTCAAGCACAATTAATGCTACAATTAATGCAGT
TATAGCCGCTGCTGCATCGAGTGGCCCTTCAAATCAATCAAACGGTATTT
TTAATAATGACGGTCAAGTAGGTGATTTAAGGTAACTAGCACAACGTCAT
GAGCATCGTTATGAGCTCACATTTCTTATGAACAATTTTAGCCAATACGT
GACTAATCTTGCGGCGAGTGTTGCCCGACAACAAAATCGAATGATCCATC
GCTCTATTCAAAACCTACCTGCAGGAAATGGTAGTAAAGAAAGCGGCTCA
TTACGAAATGTTATGTAAAAATCAATGAAATTAAAAACTTTGATTTAATT
TTATGTTTTCAATAAAAAAAATGAAATAATATGAGTAATGATAAT
>CL64.Contig12_All
TGATTTTTATATTTTTCGTGCTGCCGAAAATTTATTTTTGGATTTTCCGA
CGAATTTCCGGCTTGGCTTTGCAGGGAAATTCCTCTCGAAAAAAGCATCA
AAATTCAATTATGAAAGCTTAAAAACTTTTAATTGCCAAAAACTTCAAGG
ATCATCAACATTAGTTTTCCAGCTCATTGGGGTGGTCAACAGCGACCACC
CCAGCCTACAGATTTGTTGGCAACGATAAGCATGTTTGATCAGATCAAAA
CCGAGCCATTACATTTTTATCAGTCATCGTGTCCGACTCAAATTTTACCG
CATCAACAGTCAAATGTCAGTGTCCTTCAGCAAAACCTTGTACAAAATCC
ACAGCATGCAAGCGTTATCGCAATCAATGACGACAAGGGTAGTCTACAAG
TGAATCATACCGATAATGTGATACCAACGTTGGTTGATCAAATTAAACCC
GAACTAATGCAGCCGTTGTCACAACAGCAGCAAACTGTCCATCACTCAAA
TATGAGAATGGTTTCGTCGTCAAGAGGCAGTAAACCGCAGGCCTGCAAAG
TTTGTGGTAAAATTCTGTCTTCAGCAAGCAGTTATTACGTTCATATGAAA
CTACATTCAGGGACGAAACCATTTCAATGTTCCGTTTGCGAGGCTGCGTT
TTGTCGAAAGCCATATCTAGAGGTTCATATGCGAACCCACACTGGCGAAC
GACCATTTCAGTGTGACGTTTGCATGAAGCGCTTTTCTCAGAAATCGAGT
TTAAATACACATAAAAGAATTCACACAGGCAATCGTCCGTTCAAGTGCAA
TATCTCCACGTGTAATAAGTCATTCAGTCAGAAATGCACTTTAATATTGC
ATTCACGAGCCCATATCAATTCCACCGAAACAGTTCAGGATCGGCCATTT
CACTGTGATCAATGTTCGGCAGCATTTTCACGAAAGCCATATCTTGATAT
TCATAAAAGAACACACACGGGAGAACGACCTTTTCAGTGTCTGGTGTGCT
TGAAACGGTTTACACAGAAATCCAGTCTCAATATTCACAAGACCATTCAT
ACGGCTGGACACCGTCCGTTTCAGTGTGGCCAATGCCCGGCAGCTTTTTG
CCGAAAGCCATATTTAGATATTCATAAACGAACACATACAGGAGAGCGAC
CTTTTGAGTGCGAATCGTGTCTCAAACGATTTTCTCAGCGTTCAACTTTA
AATATTCATAAAAGAATCCATTCGGGAATCAAGCCGTACGAATGTGATAT
CTGTGGAAAGTTATTTGCTGTTAAGAGCTATGTTACCGCTCACAGGTGGT
CGCATGTATCTGAGAAGCCCTTAAGCTGTGATCGTTGTTCCATGACATTC
ACTAGCAAATCACAATTTGCGGTTCATATACGCACTCATTCTGCTGGGCA
GAACTACGAATGCAATCTGTGTGGACGTACCTTTATTCGTGATAGCTATT
TGATACGACATCACAATCGAGTGCACCGTGATCGAGTACAAACTTCAAGC
ACAATTAATGCTACAATTAATGCAGTTATAGCCGCTGCTGCATCGAGTGG
CCCTTCAAATCAATCAAACGGTATTTTTAATAATGACGGTCAAGTAGGTG
ATTTAAGGTAACTAGCACAACGTCATGAGCATCGTTATGAGCTCACATTT
CTTATGAACAATTTTAGCCAATACGTGACTAATCTTGCGGCGAGTGTTGC
CCGACAACAAAATCGAATGATCCATCGCTCTATTCAAAACCTACCTGCAG
GAAATGGTAGTAAAGAAAGCGGCTCATTACGAAATGTTATGTAAAAATCA
ATGAAATTAAAAACTTTGATTTAATTTTATGTTTTCAATAAAAAAAATGA
AATAATATGAGTAATGATAAT
>CL64.Contig13_All
TGATTTTTATATTTTTCGTGCTGCCGAAAATTTATTTTTGGATTTTCCGA
CGAATTTCCGGCTTGGCTTTGCAGGGAAATTCCTCTCGAAAAAAGCATCA
AAATTCAATTATGAAAGCTTAAAAACTTTTAATTGCCAAAAACTTCAAGG
ATCATCAACATTAGTTTTCCAGCTCATTGGGGTGGTCAACAGCGACCACC
CCAGCCTACAGATTTGTTGGCAACGATAAGCATGTTTGATCAGATCAAAA
CCGAGCCATTACATTTTTATCAGTCATCGTGTCCGACTCAAATTTTACCG
CATCAACAGTCAAATGTCAGTGTCCTTCAGCAAAACCTTGTACAAAATCC
ACAGCATGCAAGCGTTATCGCAATCAATGACGACAAGGGTAGTCTACAAG
TGAATCATACCGATAATGTGATACCAACGTTGGTTGATCAAATTAAACCC
GAACTAATGCAGCCGTTGTCACAACAGCAGCAAACTGTCCATCACTCAAA
TATGAGAATGGTTTCGTCGTCAAGAGGCAGTAAACCGCAGGCCTGCAAAG
TTTGTGGTAAAATTCTGTCTTCAGCAAGCAGTTATTACGTTCATATGAAA
CTACATTCAGGGACGAAACCATTTCAATGTTCCGTTTGCGAGGCTGCGTT
TTGTCGAAAGCCATATCTAGAGGTTCATATGCGAACCCACACTGGCGAAC
GACCATTTCAGTGTGACGTTTGCATGAAGCGCTTTTCTCAGAAATCGAGT
TTAAATACACATAAAAGAATTCACACAGTGCAAGGACGGCCATTTCAGTG
TTTGGAATGTCCAGCTGCATTTTGCCGTAAACCATATCTTGACATTCATC
TCCGTATACACACGGGCGAAAAACCTTTCGAGTGTGATGTTTGCAAAAAA
TGTTTTACCCAAAAATCGAGTTTAAATATTCATAAACGTATACATACAGG
AATCAAGCCGTACGAATGTGATATCTGTGGAAAGTTATTTGCTGTTAAGA
GCTATGTTACCGCTCACAGGTGGTCGCATGTATCTGAGAAGCCCTTAAGC
TGTGATCGTTGTTCCATGACATTCACTAGCAAATCACAATTTGCGGTTCA
TATACGCACTCATTCTGCTGGGCAGAACTACGAATGCAATCTGTGTGGAC
GTACCTTTATTCGTGATAGCTATTTGATACGACATCACAATCGAGTGCAC
CGTGATCGAGTACAAACTTCAAGCACAATTAATGCTACAATTAATGCAGT
TATAGCCGCTGCTGCATCGAGTGGCCCTTCAAATCAATCAAACGGTATTT
TTAATAATGACGGTCAACCAATACGTGACTAATCTTGCGGCGAGTGTTGC
CCGACAACAAAATCGAATGATCCATCGCTCTATTCAAAACCTACCTGCAG
GAAATGGTAGTAAAGAAAGCGGCTCATTACGAAATGTTATGTAAAAATCA
ATGAAATTAAAAACTTTGATTTAATTTTATGTTTTCAATAAAAAAAATGA
AATAATATGAGTAATGATAAT
>CL64.Contig14_All
TGATTTTTATATTTTTCGTGCTGCCGAAAATTTATTTTTGGATTTTCCGA
CGAATTTCCGGCTTGGCTTTGCAGGGAAATTCCTCTCGAAAAAAGCATCA
AAATTCAATTATGAAAGCTTAAAAACTTTTAATTGCCAAAAACTTCAAGG
ATCATCAACATTAGTTTTCCAGCTCATTGGGGTGGTCAACAGCGACCACC
CCAGCCTACAGATTTGTTGGCAACGATAAGCATGTTTGATCAGATCAAAA
CCGAGCCATTACATTTTTATCAGTCATCGTGTCCGACTCAAATTTTACCG
CATCAACAGTCAAATGTCAGTGTCCTTCAGCAAAACCTTGTACAAAATCC
ACAGCATGCAAGCGTTATCGCAATCAATGACGACAAGGGTAGTCTACAAG
TGAATCATACCGATAATGTGATACCAACGTTGGTTGATCAAATTAAACCC
GAACTAATGCAGCCGTTGTCACAACAGCAGCAAACTGTCCATCACTCAAA
TATGAGAATGGTTTCGTCGTCAAGAGGCAGTAAACCGCAGGCCTGCAAAG
TTTGTGGTAAAATTCTGTCTTCAGCAAGCAGTTATTACGTTCATATGAAA
CTACATTCAGGGACGAAACCATTTCAATGTTCCGTTTGCGAGGCTGCGTT
TTGTCGAAAGCCATATCTAGAGGTTCATATGCGAACCCACACTGGCGAAC
GACCATTTCAGTGTGACGTTTGCATGAAGCGCTTTTCTCAGAAATCGAGT
TTAAATACACATAAAAGAATTCACACAGGCAATCGTCCGTTCAAGTGCAA
TATCTCCACGTGTAATAAGTCATTCAGTCAGAAATGCACTTTAATATTGC
ATTCACGAGCCCATATCAATTCCACCGAAACAGTTCAGGATCGGCCATTT
CACTGTGATCAATGTTCGGCAGCATTTTCACGAAAGCCATATCTTGATAT
TCATAAAAGAACACACACGGGAGAACGACCTTTTCAGTGTCTGGTGTGCT
TGAAACGGTTTACACAGAAATCCAGTCTCAATATTCACAAGACCATTCAT
ACGGCTGGACACCGTCCGTTTCAGTGTGGCCAATGCCCGGCAGCTTTTTG
CCGAAAGCCATATTTAGATATTCATAAACGAACACATACAGGAGAGCGAC
CTTTTGAGTGCGAATCGTGTCTCAAACGATTTTCTCAGCGTTCAACTTTA
AATATTCATAAAAGAATCCATTCGGTGCAAGGACGGCCATTTCAGTGTTT
GGAATGTCCAGCTGCATTTTGCCGTAAACCATATCTTGACATTCATCTCC
GTATACACACGGGCGAAAAACCTTTCGAGTGTGATGTTTGCAAAAAATGT
TTTACCCAAAAATCGAGTTTAAATATTCATAAACGTATACATACAGGAAT
CAAGCCGTACGAATGTGATATCTGTGGAAAGTTATTTGCTGTTAAGAGCT
ATGTTACCGCTCACAGGTGGTCGCATGTATCTGAGAAGCCCTTAAGCTGT
GATCGTTGTTCCATGACATTCACTAGCAAATCACAATTTGCGGTTCATAT
ACGCACTCATTCTGCTGGGCAGAACTACGAATGCAATCTGTGTGGACGTA
CCTTTATTCGTGATAGCTATTTGATACGACATCACAATCGAGTGCACCGT
GATCGAGTACAAACTTCAAGCACAATTAATGCTACAATTAATGCAGTTAT
AGCCGCTGCTGCATCGAGTGGCCCTTCAAATCAATCAAACGGTATTTTTA
ATAATGACGGTCAAGTAGGTGATTTAAGGTAACTAGCACAACGTCATGAG
CATCGTTATGAGCTCACATTTCTTATGAACAATTTTAGCCAATACGTGAC
TAATCTTGCGGCGAGTGTTGCCCGACAACAAAATCGAATGATCCATCGCT
CTATTCAAAACCTACCTGCAGGAAATGGTAGTAAAGAAAGCGGCTCATTA
CGAAATGTTATGTAAAAATCAATGAAATTAAAAACTTTGATTTAATTTTA
TGTTTTCAATAAAAAAAATGAAATAATATGAGTAATGATAATAATAACAA
CAGTAATATTAACAATCTAGTCACAACACCTAAAATTTGGATAAGCAATT
GCAGTCCGCACAAATTATTATCTATGTTCGAGAGAAATACCTTCTGATGC
TTTTTTATTTTGTGTTCTTCAAAAATTGTTATTCAATATCCTCAATTTTA
ATTTTAAAGGATCTCAAAAGATTTCTTTCACGCGAATAAAACTAAATTTT
CCTAAGGAATTTTGTTGCCATCGATGAAGATGTAAAAAAAACCATTGTTG
TAAATAAACATCACCGAAATGTAATTATATGTTCTTAATTTTAAAGTATG
TATGTAGCAAAATGAAT
>CL64.Contig15_All
ATTTTCACCCGTTTTCAGTTTCCCATAAAAATCTACGGCAATTCTATAAT
TAAATTCCTCTCGAAAAAAGCATCAAAATTCAATTATGAAAGCTTAAAAA
CTTTTAATTGCCAAAAACTTCAAGGATCATCAACATTAGTTTTCCAGCTC
ATTGGGGTGGTCAACAGCGACCACCCCAGCCTACAGATTTGTTGGCAACG
ATAAGCATGTTTGATCAGATCAAAACCGAGCCATTACATTTTTATCAGTC
ATCGTGTCCGACTCAAATTTTACCGCATCAACAGTCAAATGTCAGTGTCC
TTCAGCAAAACCTTGTACAAAATCCACAGCATGCAAGCGTTATCGCAATC
AATGACGACAAGGGTAGTCTACAAGTGAATCATACCGATAATGTGATACC
AACGTTGGTTGATCAAATTAAACCCGAACTAATGCAGCCGTTGTCACAAC
AGCAGCAAACTGTCCATCACTCAAATATGAGAATGGTTTCGTCGTCAAGA
GGCAGTAAACCGCAGGCCTGCAAAGTTTGTGGTAAAATTCTGTCTTCAGC
AAGCAGTTATTACGTTCATATGAAACTACATTCAGGGACGAAACCATTTC
AATGTTCCGTTTGCGAGGCTGCGTTTTGTCGAAAGCCATATCTAGAGGTT
CATATGCGAACCCACACTGGCGAACGACCATTTCAGTGTGACGTTTGCAT
GAAGCGCTTTTCTCAGAAATCGAGTTTAAATACACATAAAAGAATTCACA
CAGGCAATCGTCCGTTCAAGTGCAATATCTCCACGTGTAATAAGTCATTC
AGTCAGAAATGCACTTTAATATTGCATTCACGAGCCCATATCAATTCCAC
CGAAACAGTTCAGGATCGGCCATTTCACTGTGATCAATGTTCGGCAGCAT
TTTCACGAAAGCCATATCTTGATATTCATAAAAGAACACACACGGGAGAA
CGACCTTTTCAGTGTCTGGTGTGCTTGAAACGGTTTACACAGAAATCCAG
TCTCAATATTCACAAGACCATTCATACGGCTGGACACCGTCCGTTTCAGT
GTGGCCAATGCCCGGCAGCTTTTTGCCGAAAGCCATATTTAGATATTCAT
AAACGAACACATACAGGAGAGCGACCTTTTGAGTGCGAATCGTGTCTCAA
ACGATTTTCTCAGCGTTCAACTTTAAATATTCATAAAAGAATCCATTCGG
GAATCAAGCCGTACGAATGTGATATCTGTGGAAAGTTATTTGCTGTTAAG
AGCTATGTTACCGCTCACAGGTGGTCGCATGTATCTGAGAAGCCCTTAAG
CTGTGATCGTTGTTCCATGACATTCACTAGCAAATCACAATTTGCGGTTC
ATATACGCACTCATTCTGCTGGGCAGAACTACGAATGCAATCTGTGTGGA
CGTACCTTTATTCGTGATAGCTATTTGATACGACATCACAATCGAGTGCA
CCGTGATCGAGTACAAACTTCAAGCACAATTAATGCTACAATTAATGCAG
TTATAGCCGCTGCTGCATCGAGTGGCCCTTCAAATCAATCAAACGGTATT
TTTAATAATGACGGTCAACCAATACGTGACTAATCTTGCGGCGAGTGTTG
CCCGACAACAAAATCGAATGATCCATCGCTCTATTCAAAACCTACCTGCA
GGAAATGGTAGTAAAGAAAGCGGCTCATTACGAAATGTTATGTAAAAATC
AATGAAATTAAAAACTTTGATTTAATTTTATGTTTTCAATAAAAAAAATG
AAATAATATGAGTAATGATAATAATAACAACAGTAATATTAACAATCTAG
TCACAACACCTAAAATTTGGATAAGCAATTGCAGTCCGCACAAATTATTA
TCTATGTTCGAGAGAAATACCTTCTGATGCTTTTTTATTTTGTGTTCTTC
AAAAATTGTTATTCAATATCCTCAATTTTAATTTTAAAGGATCTCAAAAG
ATTTCTTTCACGCGAATAAAACTAAATTTTCCTAAGGAATTTTGTTGCCA
TCGATGAAGATGTAAAAAAAACCATTGTTGTAAATAAACATCACCGAAAT
GTAATTATATGTTCTTAATTTTAAA
>CL64.Contig16_All
ATTTTCACCCGTTTTCAGTTTCCCATAAAAATCTACGGCAATTCTATAAT
TAAATTCCTCTCGAAAAAAGCATCAAAATTCAATTATGAAAGCTTAAAAA
CTTTTAATTGCCAAAAACTTCAAGGATCATCAACATTAGTTTTCCAGCTC
ATTGGGGTGGTCAACAGCGACCACCCCAGCCTACAGATTTGTTGGCAACG
ATAAGCATGTTTGATCAGATCAAAACCGAGCCATTACATTTTTATCAGTC
ATCGTGTCCGACTCAAATTTTACCGCATCAACAGTCAAATGTCAGTGTCC
TTCAGCAAAACCTTGTACAAAATCCACAGCATGCAAGCGTTATCGCAATC
AATGACGACAAGGGTAGTCTACAAGTGAATCATACCGATAATGTGATACC
AACGTTGGTTGATCAAATTAAACCCGAACTAATGCAGCCGTTGTCACAAC
AGCAGCAAACTGTCCATCACTCAAATATGAGAATGGTTTCGTCGTCAAGA
GGCAGTAAACCGCAGGCCTGCAAAGTTTGTGGTAAAATTCTGTCTTCAGC
AAGCAGTTATTACGTTCATATGAAACTACATTCAGGGACGAAACCATTTC
AATGTTCCGTTTGCGAGGCTGCGTTTTGTCGAAAGCCATATCTAGAGGTT
CATATGCGAACCCACACTGGCGAACGACCATTTCAGTGTGACGTTTGCAT
GAAGCGCTTTTCTCAGAAATCGAGTTTAAATACACATAAAAGAATTCACA
CAGGCAATCGTCCGTTCAAGTGCAATATCTCCACGTGTAATAAGTCATTC
AGTCAGAAATGCACTTTAATATTGCATTCACGAGCCCATATCAATTCCAC
CGAAACAGTTCAGGATCGGCCATTTCACTGTGATCAATGTTCGGCAGCAT
TTTCACGAAAGCCATATCTTGATATTCATAAAAGAACACACACGGGAGAA
CGACCTTTTCAGTGTCTGGTGTGCTTGAAACGGTTTACACAGAAATCCAG
TCTCAATATTCACAAGACCATTCATACGGCTGGACACCGTCCGTTTCAGT
GTGGCCAATGCCCGGCAGCTTTTTGCCGAAAGCCATATTTAGATATTCAT
AAACGAACACATACAGGAGAGCGACCTTTTGAGTGCGAATCGTGTCTCAA
ACGATTTTCTCAGCGTTCAACTTTAAATATTCATAAAAGAATCCATTCGG
GAATCAAGCCGTACGAATGTGATATCTGTGGAAAGTTATTTGCTGTTAAG
AGCTATGTTACCGCTCACAGGTGGTCGCATGTATCTGAGAAGCCCTTAAG
CTGTGATCGTTGTTCCATGACATTCACTAGCAAATCACAATTTGCGGTTC
ATATACGCACTCATTCTGCTGGGCAGAACTACGAATGCAATCTGTGTGGA
CGTACCTTTATTCGTGATAGCTATTTGATACGACATCACAATCGAGTGCA
CCGTGATCGAGTACAAACTTCAAGCACAATTAATGCTACAATTAATGCAG
TTATAGCCGCTGCTGCATCGAGTGGCCCTTCAAATCAATCAAACGGTATT
TTTAATAATGACGGTCAAGTAGGTGATTTAAGCCAATACGTGACTAATCT
TGCGGCGAGTGTTGCCCGACAACAAAATCGAATGATCCATCGCTCTATTC
AAAACCTACCTGCAGGAAATGGTAGTAAAGAAAGCGGCTCATTACGAAAT
GTTATGTAAAAATCAATGAAATTAAAAACTTTGATTTAATTTTATGTTTT
CAATAAAAAAAATGAAATAATATGAGTAATGATAATAATAACAACAGTAA
TATTAACAATCTAGTCACAACACCTAAAATTTGGATAAGCAATTGCAGTC
CGCACAAATTATTATCTATGTTCGAGAGAAATACCTTCTGATGCTTTTTT
ATTTTGTGTTCTTCAAAAATTGTTATTCAATATCCTCAATTTTAATTTTA
AAGGATCTCAAAAGATTTCTTTCACGCGAATAAAACTAAATTTTCCTAAG
GAATTTTGTTGCCATCGATGAAGATGTAAAAAAAACCATTGTTGTAAATA
AACATCACCGAAATGTAATTATATGTTCTTAATTTTAAA
>CL64.Contig17_All
ATTTTCACCCGTTTTCAGTTTCCCATAAAAATCTACGGCAATTCTATAAT
TAAATTCCTCTCGAAAAAAGCATCAAAATTCAATTATGAAAGCTTAAAAA
CTTTTAATTGCCAAAAACTTCAAGGATCATCAACATTAGTTTTCCAGCTC
ATTGGGGTGGTCAACAGCGACCACCCCAGCCTACAGATTTGTTGGCAACG
ATAAGCATGTTTGATCAGATCAAAACCGAGCCATTACATTTTTATCAGTC
ATCGTGTCCGACTCAAATTTTACCGCATCAACAGTCAAATGTCAGTGTCC
TTCAGCAAAACCTTGTACAAAATCCACAGCATGCAAGCGTTATCGCAATC
AATGACGACAAGGGTAGTCTACAAGTGAATCATACCGATAATGTGATACC
AACGTTGGTTGATCAAATTAAACCCGAACTAATGCAGCCGTTGTCACAAC
AGCAGCAAACTGTCCATCACTCAAATATGAGAATGGTTTCGTCGTCAAGA
GGCAGTAAACCGCAGGCCTGCAAAGTTTGTGGTAAAATTCTGTCTTCAGC
AAGCAGTTATTACGTTCATATGAAACTACATTCAGGGACGAAACCATTTC
AATGTTCCGTTTGCGAGGCTGCGTTTTGTCGAAAGCCATATCTAGAGGTT
CATATGCGAACCCACACTGGCGAACGACCATTTCAGTGTGACGTTTGCAT
GAAGCGCTTTTCTCAGAAATCGAGTTTAAATACACATAAAAGAATTCACA
CAGGCAATCGTCCGTTCAAGTGCAATATCTCCACGTGTAATAAGTCATTC
AGTCAGAAATGCACTTTAATATTGCATTCACGAGCCCATATCAATTCCAC
CGAAACAGTTCAGGATCGGCCATTTCACTGTGATCAATGTTCGGCAGCAT
TTTCACGAAAGCCATATCTTGATATTCATAAAAGAACACACACGGGAGAA
CGACCTTTTCAGTGTCTGGTGTGCTTGAAACGGTTTACACAGAAATCCAG
TCTCAATATTCACAAGACCATTCATACGGCTGGACACCGTCCGTTTCAGT
GTGGCCAATGCCCGGCAGCTTTTTGCCGAAAGCCATATTTAGATATTCAT
AAACGAACACATACAGGAGAGCGACCTTTTGAGTGCGAATCGTGTCTCAA
ACGATTTTCTCAGCGTTCAACTTTAAATATTCATAAAAGAATCCATTCGG
TGCAAGGACGGCCATTTCAGTGTTTGGAATGTCCAGCTGCATTTTGCCGT
AAACCATATCTTGACATTCATCTCCGTATACACACGGGCGAAAAACCTTT
CGAGTGTGATGTTTGCAAAAAATGTTTTACCCAAAAATCGAGTTTAAATA
TTCATAAACGTATACATACAGGAATCAAGCCGTACGAATGTGATATCTGT
GGAAAGTTATTTGCTGTTAAGAGCTATGTTACCGCTCACAGGTGGTCGCA
TGTATCTGAGAAGCCCTTAAGCTGTGATCGTTGTTCCATGACATTCACTA
GCAAATCACAATTTGCGGTTCATATACGCACTCATTCTGCTGGGCAGAAC
TACGAATGCAATCTGTGTGGACGTACCTTTATTCGTGATAGCTATTTGAT
ACGACATCACAATCGAGTGCACCGTGATCGAGTACAAACTTCAAGCACAA
TTAATGCTACAATTAATGCAGTTATAGCCGCTGCTGCATCGAGTGGCCCT
TCAAATCAATCAAACGGTATTTTTAATAATGACGGTCAAGTAGGTGATTT
AAGCCAATACGTGACTAATCTTGCGGCGAGTGTTGCCCGACAACAAAATC
GAATGATCCATCGCTCTATTCAAAACCTACCTGCAGGAAATGGTAGTAAA
GAAAGCGGCTCATTACGAAATGTTATGTAAAAATCAATGAAATTAAAAAC
TTTGATTTAATTTTATGTTTTCAATAAAAAAAATGAAATAATATGAGTAA
TGATAATAATAACAACAGTAATATTAACAATCTAGTCACAACACCTAAAA
TTTGGATAAGCAATTGCAGTCCGCACAAATTATTATCTATGTTCGAGAGA
AATACCTTCTGATGCTTTTTTATTTTGTGTTCTTCAAAAATTGTTATTCA
ATATCCTCAATTTTAATTTTAAAGGATCTCAAAAGATTTCTTTCACGCGA
ATAAAACTAAATTTTCCTAAGGAATTTTGTTGCCATCGATGAAGATGTAA
AAAAAACCATTGTTGTAAATAAACATCACCGAAATGTAATTATATGTTCT
TAATTTTAAA
>CL64.Contig18_All
ATTTTCACCCGTTTTCAGTTTCCCATAAAAATCTACGGCAATTCTATAAT
TAAATTCCTCTCGAAAAAAGCATCAAAATTCAATTATGAAAGCTTAAAAA
CTTTTAATTGCCAAAAACTTCAAGGATCATCAACATTAGTTTTCCAGCTC
ATTGGGGTGGTCAACAGCGACCACCCCAGCCTACAGATTTGTTGGCAACG
ATAAGCATGTTTGATCAGATCAAAACCGAGCCATTACATTTTTATCAGTC
ATCGTGTCCGACTCAAATTTTACCGCATCAACAGTCAAATGTCAGTGTCC
TTCAGCAAAACCTTGTACAAAATCCACAGCATGCAAGCGTTATCGCAATC
AATGACGACAAGGGTAGTCTACAAGTGAATCATACCGATAATGTGATACC
AACGTTGGTTGATCAAATTAAACCCGAACTAATGCAGCCGTTGTCACAAC
AGCAGCAAACTGTCCATCACTCAAATATGAGAATGGTTTCGTCGTCAAGA
GGCAGTAAACCGCAGGCCTGCAAAGTTTGTGGTAAAATTCTGTCTTCAGC
AAGCAGTTATTACGTTCATATGAAACTACATTCAGGGACGAAACCATTTC
AATGTTCCGTTTGCGAGGCTGCGTTTTGTCGAAAGCCATATCTAGAGGTT
CATATGCGAACCCACACTGGCGAACGACCATTTCAGTGTGACGTTTGCAT
GAAGCGCTTTTCTCAGAAATCGAGTTTAAATACACATAAAAGAATTCACA
CAGTTCAGGATCGGCCATTTCACTGTGATCAATGTTCGGCAGCATTTTCA
CGAAAGCCATATCTTGATATTCATAAAAGAACACACACGGGAGAACGACC
TTTTCAGTGTCTGGTGTGCTTGAAACGGTTTACACAGAAATCCAGTCTCA
ATATTCACAAGACCATTCATACGGCTGGACACCGTCCGTTTCAGTGTGGC
CAATGCCCGGCAGCTTTTTGCCGAAAGCCATATTTAGATATTCATAAACG
AACACATACAGGAGAGCGACCTTTTGAGTGCGAATCGTGTCTCAAACGAT
TTTCTCAGCGTTCAACTTTAAATATTCATAAAAGAATCCATTCGGGAATC
AAGCCGTACGAATGTGATATCTGTGGAAAGTTATTTGCTGTTAAGAGCTA
TGTTACCGCTCACAGGTGGTCGCATGTATCTGAGAAGCCCTTAAGCTGTG
ATCGTTGTTCCATGACATTCACTAGCAAATCACAATTTGCGGTTCATATA
CGCACTCATTCTGCTGGGCAGAACTACGAATGCAATCTGTGTGGACGTAC
CTTTATTCGTGATAGCTATTTGATACGACATCACAATCGAGTGCACCGTG
ATCGAGTACAAACTTCAAGCACAATTAATGCTACAATTAATGCAGTTATA
GCCGCTGCTGCATCGAGTGGCCCTTCAAATCAATCAAACGGTATTTTTAA
TAATGACGGTCAAGTAGGTGATTTAAGCCAATACGTGACTAATCTTGCGG
CGAGTGTTGCCCGACAACAAAATCGAATGATCCATCGCTCTATTCAAAAC
CTACCTGCAGGAAATGGTAGTAAAGAAAGCGGCTCATTACGAAATGTTAT
GTAAAAATCAATGAAATTAAAAACTTTGATTTAATTTTATGTTTTCAATA
AAAAAAATGAAATAATATGAGTAATGATAATAATAACAACAGTAATATTA
ACAATCTAGTCACAACACCTAAAATTTGGATAAGCAATTGCAGTCCGCAC
AAATTATTATCTATGTTCGAGAGAAATACCTTCTGATGCTTTTTTATTTT
GTGTTCTTCAAAAATTGTTATTCAATATCCTCAATTTTAATTTTAAAGGA
TCTCAAAAGATTTCTTTCACGCGAATAAAACTAAATTTTCCTAAGGAATT
TTGTTGCCATCGATGAAGATGTAAAAAAAACCATTGTTGTAAATAAACAT
CACCGAAATGTAATTATATGTTCTTAATTTTAAA
>CL64.Contig19_All
ATTTTCACCCGTTTTCAGTTTCCCATAAAAATCTACGGCAATTCTATAAT
TAAATTCCTCTCGAAAAAAGCATCAAAATTCAATTATGAAAGCTTAAAAA
CTTTTAATTGCCAAAAACTTCAAGGATCATCAACATTAGTTTTCCAGCTC
ATTGGGGTGGTCAACAGCGACCACCCCAGCCTACAGATTTGTTGGCAACG
ATAAGCATGTTTGATCAGATCAAAACCGAGCCATTACATTTTTATCAGTC
ATCGTGTCCGACTCAAATTTTACCGCATCAACAGTCAAATGTCAGTGTCC
TTCAGCAAAACCTTGTACAAAATCCACAGCATGCAAGCGTTATCGCAATC
AATGACGACAAGGGTAGTCTACAAGTGAATCATACCGATAATGTGATACC
AACGTTGGTTGATCAAATTAAACCCGAACTAATGCAGCCGTTGTCACAAC
AGCAGCAAACTGTCCATCACTCAAATATGAGAATGGTTTCGTCGTCAAGA
GGCAGTAAACCGCAGGCCTGCAAAGTTTGTGGTAAAATTCTGTCTTCAGC
AAGCAGTTATTACGTTCATATGAAACTACATTCAGGGACGAAACCATTTC
AATGTTCCGTTTGCGAGGCTGCGTTTTGTCGAAAGCCATATCTAGAGGTT
CATATGCGAACCCACACTGGCGAACGACCATTTCAGTGTGACGTTTGCAT
GAAGCGCTTTTCTCAGAAATCGAGTTTAAATACACATAAAAGAATTCACA
CAGGCAATCGTCCGTTCAAGTGCAATATCTCCACGTGTAATAAGTCATTC
AGTCAGAAATGCACTTTAATATTGCATTCACGAGCCCATATCAATTCCAC
CGAAACAGTTCAGGATCGGCCATTTCACTGTGATCAATGTTCGGCAGCAT
TTTCACGAAAGCCATATCTTGATATTCATAAAAGAACACACACGGGAGAA
CGACCTTTTCAGTGTCTGGTGTGCTTGAAACGGTTTACACAGAAATCCAG
TCTCAATATTCACAAGACCATTCATACGGCTGGACACCGTCCGTTTCAGT
GTGGCCAATGCCCGGCAGCTTTTTGCCGAAAGCCATATTTAGATATTCAT
AAACGAACACATACAGGAGAGCGACCTTTTGAGTGCGAATCGTGTCTCAA
ACGATTTTCTCAGCGTTCAACTTTAAATATTCATAAAAGAATCCATTCGG
TGCAAGGACGGCCATTTCAGTGTTTGGAATGTCCAGCTGCATTTTGCCGT
AAACCATATCTTGACATTCATCTCCGTATACACACGGGCGAAAAACCTTT
CGAGTGTGATGTTTGCAAAAAATGTTTTACCCAAAAATCGAGTTTAAATA
TTCATAAACGTATACATACAGGAATCAAGCCGTACGAATGTGATATCTGT
GGAAAGTTATTTGCTGTTAAGAGCTATGTTACCGCTCACAGGTGGTCGCA
TGTATCTGAGAAGCCCTTAAGCTGTGATCGTTGTTCCATGACATTCACTA
GCAAATCACAATTTGCGGTTCATATACGCACTCATTCTGCTGGGCAGAAC
TACGAATGCAATCTGTGTGGACGTACCTTTATTCGTGATAGCTATTTGAT
ACGACATCACAATCGAGTGCACCGTGATCGAGTACAAACTTCAAGCACAA
TTAATGCTACAATTAATGCAGTTATAGCCGCTGCTGCATCGAGTGGCCCT
TCAAATCAATCAAACGGTATTTTTAATAATGACGGTCAACCAATACGTGA
CTAATCTTGCGGCGAGTGTTGCCCGACAACAAAATCGAATGATCCATCGC
TCTATTCAAAACCTACCTGCAGGAAATGGTAGTAAAGAAAGCGGCTCATT
ACGAAATGTTATGTAAAAATCAATGAAATTAAAAACTTTGATTTAATTTT
ATGTTTTCAATAAAAAAAATGAAATAATATGAGTAATGATAATAATAACA
ACAGTAATATTAACAATCTAGTCACAACACCTAAAATTTGGATAAGCAAT
TGCAGTCCGCACAAATTATTATCTATGTTCGAGAGAAATACCTTCTGATG
CTTTTTTATTTTGTGTTCTTCAAAAATTGTTATTCAATATCCTCAATTTT
AATTTTAAAGGATCTCAAAAGATTTCTTTCACGCGAATAAAACTAAATTT
TCCTAAGGAATTTTGTTGCCATCGATGAAGATGTAAAAAAAACCATTGTT
GTAAATAAACATCACCGAAATGTAATTATATGTTCTTAATTTTAAA
>CL64.Contig20_All
ATTTTCACCCGTTTTCAGTTTCCCATAAAAATCTACGGCAATTCTATAAT
TAAATTCCTCTCGAAAAAAGCATCAAAATTCAATTATGAAAGCTTAAAAA
CTTTTAATTGCCAAAAACTTCAAGGATCATCAACATTAGTTTTCCAGCTC
ATTGGGGTGGTCAACAGCGACCACCCCAGCCTACAGATTTGTTGGCAACG
ATAAGCATGTTTGATCAGATCAAAACCGAGCCATTACATTTTTATCAGTC
ATCGTGTCCGACTCAAATTTTACCGCATCAACAGTCAAATGTCAGTGTCC
TTCAGCAAAACCTTGTACAAAATCCACAGCATGCAAGCGTTATCGCAATC
AATGACGACAAGGGTAGTCTACAAGTGAATCATACCGATAATGTGATACC
AACGTTGGTTGATCAAATTAAACCCGAACTAATGCAGCCGTTGTCACAAC
AGCAGCAAACTGTCCATCACTCAAATATGAGAATGGTTTCGTCGTCAAGA
GGCAGTAAACCGCAGGCCTGCAAAGTTTGTGGTAAAATTCTGTCTTCAGC
AAGCAGTTATTACGTTCATATGAAACTACATTCAGGGACGAAACCATTTC
AATGTTCCGTTTGCGAGGCTGCGTTTTGTCGAAAGCCATATCTAGAGGTT
CATATGCGAACCCACACTGGCGAACGACCATTTCAGTGTGACGTTTGCAT
GAAGCGCTTTTCTCAGAAATCGAGTTTAAATACACATAAAAGAATTCACA
CAGTGCAAGGACGGCCATTTCAGTGTTTGGAATGTCCAGCTGCATTTTGC
CGTAAACCATATCTTGACATTCATCTCCGTATACACACGGGCGAAAAACC
TTTCGAGTGTGATGTTTGCAAAAAATGTTTTACCCAAAAATCGAGTTTAA
ATATTCATAAACGTATACATACAGGAATCAAGCCGTACGAATGTGATATC
TGTGGAAAGTTATTTGCTGTTAAGAGCTATGTTACCGCTCACAGGTGGTC
GCATGTATCTGAGAAGCCCTTAAGCTGTGATCGTTGTTCCATGACATTCA
CTAGCAAATCACAATTTGCGGTTCATATACGCACTCATTCTGCTGGGCAG
AACTACGAATGCAATCTGTGTGGACGTACCTTTATTCGTGATAGCTATTT
GATACGACATCACAATCGAGTGCACCGTGATCGAGTACAAACTTCAAGCA
CAATTAATGCTACAATTAATGCAGTTATAGCCGCTGCTGCATCGAGTGGC
CCTTCAAATCAATCAAACGGTATTTTTAATAATGACGGTCAACCAATACG
TGACTAATCTTGCGGCGAGTGTTGCCCGACAACAAAATCGAATGATCCAT
CGCTCTATTCAAAACCTACCTGCAGGAAATGGTAGTAAAGAAAGCGGCTC
ATTACGAAATGTTATGTAAAAATCAATGAAATTAAAAACTTTGATTTAAT
TTTATGTTTTCAATAAAAAAAATGAAATAATATGAGTAATGATAATAATA
ACAACAGTAATATTAACAATCTAGTCACAACACCTAAAATTTGGATAAGC
AATTGCAGTCCGCACAAATTATTATCTATGTTCGAGAGAAATACCTTCTG
ATGCTTTTTTATTTTGTGTTCTTCAAAAATTGTTATTCAATATCCTCAAT
TTTAATTTTAAAGGATCTCAAAAGATTTCTTTCACGCGAATAAAACTAAA
TTTTCCTAAGGAATTTTGTTGCCATCGATGAAGATGTAAAAAAAACCATT
GTTGTAAATAAACATCACCGAAATGTAATTATATGTTCTTAATTTTAAA
>CL64.Contig21_All
ATTTTCACCCGTTTTCAGTTTCCCATAAAAATCTACGGCAATTCTATAAT
TAAATTCCTCTCGAAAAAAGCATCAAAATTCAATTATGAAAGCTTAAAAA
CTTTTAATTGCCAAAAACTTCAAGGATCATCAACATTAGTTTTCCAGCTC
ATTGGGGTGGTCAACAGCGACCACCCCAGCCTACAGATTTGTTGGCAACG
ATAAGCATGTTTGATCAGATCAAAACCGAGCCATTACATTTTTATCAGTC
ATCGTGTCCGACTCAAATTTTACCGCATCAACAGTCAAATGTCAGTGTCC
TTCAGCAAAACCTTGTACAAAATCCACAGCATGCAAGCGTTATCGCAATC
AATGACGACAAGGGTAGTCTACAAGTGAATCATACCGATAATGTGATACC
AACGTTGGTTGATCAAATTAAACCCGAACTAATGCAGCCGTTGTCACAAC
AGCAGCAAACTGTCCATCACTCAAATATGAGAATGGTTTCGTCGTCAAGA
GGCAGTAAACCGCAGGCCTGCAAAGTTTGTGGTAAAATTCTGTCTTCAGC
AAGCAGTTATTACGTTCATATGAAACTACATTCAGGGACGAAACCATTTC
AATGTTCCGTTTGCGAGGCTGCGTTTTGTCGAAAGCCATATCTAGAGGTT
CATATGCGAACCCACACTGGCGAACGACCATTTCAGTGTGACGTTTGCAT
GAAGCGCTTTTCTCAGAAATCGAGTTTAAATACACATAAAAGAATTCACA
CAGTGCAAGGACGGCCATTTCAGTGTTTGGAATGTCCAGCTGCATTTTGC
CGTAAACCATATCTTGACATTCATCTCCGTATACACACGGGCGAAAAACC
TTTCGAGTGTGATGTTTGCAAAAAATGTTTTACCCAAAAATCGAGTTTAA
ATATTCATAAACGTATACATACAGGAATCAAGCCGTACGAATGTGATATC
TGTGGAAAGTTATTTGCTGTTAAGAGCTATGTTACCGCTCACAGGTGGTC
GCATGTATCTGAGAAGCCCTTAAGCTGTGATCGTTGTTCCATGACATTCA
CTAGCAAATCACAATTTGCGGTTCATATACGCACTCATTCTGCTGGGCAG
AACTACGAATGCAATCTGTGTGGACGTACCTTTATTCGTGATAGCTATTT
GATACGACATCACAATCGAGTGCACCGTGATCGAGTACAAACTTCAAGCA
CAATTAATGCTACAATTAATGCAGTTATAGCCGCTGCTGCATCGAGTGGC
CCTTCAAATCAATCAAACGGTATTTTTAATAATGACGGTCAAGTAGGTGA
TTTAAGCCAATACGTGACTAATCTTGCGGCGAGTGTTGCCCGACAACAAA
ATCGAATGATCCATCGCTCTATTCAAAACCTACCTGCAGGAAATGGTAGT
AAAGAAAGCGGCTCATTACGAAATGTTATGTAAAAATCAATGAAATTAAA
AACTTTGATTTAATTTTATGTTTTCAATAAAAAAAATGAAATAATATGAG
TAATGATAATAATAACAACAGTAATATTAACAATCTAGTCACAACACCTA
AAATTTGGATAAGCAATTGCAGTCCGCACAAATTATTATCTATGTTCGAG
AGAAATACCTTCTGATGCTTTTTTATTTTGTGTTCTTCAAAAATTGTTAT
TCAATATCCTCAATTTTAATTTTAAAGGATCTCAAAAGATTTCTTTCACG
CGAATAAAACTAAATTTTCCTAAGGAATTTTGTTGCCATCGATGAAGATG
TAAAAAAAACCATTGTTGTAAATAAACATCACCGAAATGTAATTATATGT
TCTTAATTTTAAA
>CL64.Contig22_All
ATTTTCACCCGTTTTCAGTTTCCCATAAAAATCTACGGCAATTCTATAAT
TAAATTCCTCTCGAAAAAAGCATCAAAATTCAATTATGAAAGCTTAAAAA
CTTTTAATTGCCAAAAACTTCAAGGATCATCAACATTAGTTTTCCAGCTC
ATTGGGGTGGTCAACAGCGACCACCCCAGCCTACAGATTTGTTGGCAACG
ATAAGCATGTTTGATCAGATCAAAACCGAGCCATTACATTTTTATCAGTC
ATCGTGTCCGACTCAAATTTTACCGCATCAACAGTCAAATGTCAGTGTCC
TTCAGCAAAACCTTGTACAAAATCCACAGCATGCAAGCGTTATCGCAATC
AATGACGACAAGGGTAGTCTACAAGTGAATCATACCGATAATGTGATACC
AACGTTGGTTGATCAAATTAAACCCGAACTAATGCAGCCGTTGTCACAAC
AGCAGCAAACTGTCCATCACTCAAATATGAGAATGGTTTCGTCGTCAAGA
GGCAGTAAACCGCAGGCCTGCAAAGTTTGTGGTAAAATTCTGTCTTCAGC
AAGCAGTTATTACGTTCATATGAAACTACATTCAGGGACGAAACCATTTC
AATGTTCCGTTTGCGAGGCTGCGTTTTGTCGAAAGCCATATCTAGAGGTT
CATATGCGAACCCACACTGGCGAACGACCATTTCAGTGTGACGTTTGCAT
GAAGCGCTTTTCTCAGAAATCGAGTTTAAATACACATAAAAGAATTCACA
CAGTTCAGGATCGGCCATTTCACTGTGATCAATGTTCGGCAGCATTTTCA
CGAAAGCCATATCTTGATATTCATAAAAGAACACACACGGGAGAACGACC
TTTTCAGTGTCTGGTGTGCTTGAAACGGTTTACACAGAAATCCAGTCTCA
ATATTCACAAGACCATTCATACGGCTGGACACCGTCCGTTTCAGTGTGGC
CAATGCCCGGCAGCTTTTTGCCGAAAGCCATATTTAGATATTCATAAACG
AACACATACAGGAGAGCGACCTTTTGAGTGCGAATCGTGTCTCAAACGAT
TTTCTCAGCGTTCAACTTTAAATATTCATAAAAGAATCCATTCGGTGCAA
GGACGGCCATTTCAGTGTTTGGAATGTCCAGCTGCATTTTGCCGTAAACC
ATATCTTGACATTCATCTCCGTATACACACGGGCGAAAAACCTTTCGAGT
GTGATGTTTGCAAAAAATGTTTTACCCAAAAATCGAGTTTAAATATTCAT
AAACGTATACATACAGGAATCAAGCCGTACGAATGTGATATCTGTGGAAA
GTTATTTGCTGTTAAGAGCTATGTTACCGCTCACAGGTGGTCGCATGTAT
CTGAGAAGCCCTTAAGCTGTGATCGTTGTTCCATGACATTCACTAGCAAA
TCACAATTTGCGGTTCATATACGCACTCATTCTGCTGGGCAGAACTACGA
ATGCAATCTGTGTGGACGTACCTTTATTCGTGATAGCTATTTGATACGAC
ATCACAATCGAGTGCACCGTGATCGAGTACAAACTTCAAGCACAATTAAT
GCTACAATTAATGCAGTTATAGCCGCTGCTGCATCGAGTGGCCCTTCAAA
TCAATCAAACGGTATTTTTAATAATGACGGTCAAGTAGGTGATTTAAGCC
AATACGTGACTAATCTTGCGGCGAGTGTTGCCCGACAACAAAATCGAATG
ATCCATCGCTCTATTCAAAACCTACCTGCAGGAAATGGTAGTAAAGAAAG
CGGCTCATTACGAAATGTTATGTAAAAATCAATGAAATTAAAAACTTTGA
TTTAATTTTATGTTTTCAATAAAAAAAATGAAATAATATGAGTAATGATA
ATAATAACAACAGTAATATTAACAATCTAGTCACAACACCTAAAATTTGG
ATAAGCAATTGCAGTCCGCACAAATTATTATCTATGTTCGAGAGAAATAC
CTTCTGATGCTTTTTTATTTTGTGTTCTTCAAAAATTGTTATTCAATATC
CTCAATTTTAATTTTAAAGGATCTCAAAAGATTTCTTTCACGCGAATAAA
ACTAAATTTTCCTAAGGAATTTTGTTGCCATCGATGAAGATGTAAAAAAA
ACCATTGTTGTAAATAAACATCACCGAAATGTAATTATATGTTCTTAATT
TTAAA
>CL65.Contig1_All
GTCCTGTTTGTGCCTTCGAGTTAAACTCATTTCGCTCATACGAATCTGTA
GAAACGTTAGTTTAGCATATTTTATTACTTGGACACAATTTTCTTTTATC
ACGTCGACACTTTTTGCTGAAGGTTGAAAAAAATCATTGTATAACGTACA
AATGATTACCAAGCGAGCATGTTTTTACCGCAATTACACTTCAATTGCAA
CCCCAGTACAGCGATGGACAAGTACATCGATTTTCTTTTTCCTTCGTATT
TTACTTTAAAAAAAATTTGTAAACAATTTTTTCTTTTCTTTCATTTTTTT
TTTGTTTTCTTTCTTTTGCTGCATGAGAAAGAGATCGCAGAATCAGTGAT
GAGGTGCGCGAGTAGAATTCATGAATATGGGTAATGCACAGAGCAGAGCG
GCAGAGCGACTGTGATATTACCGTCCCATACTGATTACAAAGAGTCGCTT
TTGCTGCTTTCTTGATGCTTGAAACTTGCATGTGCATTGAATTTGGTGAC
GTCAACGGTGACTGCGATTGCGGAATGCAAAATTAAAATTTGTTGTTATT
GTTGCTTAGAAGAAGCTTTCCCAATTTAATAATAAACAATTAAAATAATT
AACAACC
>CL65.Contig2_All
GTCCTGTTTGTGCCTTCGAGTTAAACTCATTTCGCTCATACGAATCTGTA
GAAACAGATCGCAGAATCAGTGATGAGGTGCGCGAGTAGAATTCATGAAT
ATGGGTAATGCACAGAGCAGAGCGGCAGAGCGACTGTGATATTACCGTCC
CATACTGATTACAAAGAGTCGCTTTTGCTGCTTTCTTGATGCTTGAAACT
TGCATGTGCATTGAATTTGGTGACGTCAACGGTGACTGCGATTGCGGAAT
GCAAAATTAAAATTTGTTGTTATTGTTGCTTAGAAGAAGCTTTCCCAATT
TAATAATAAACAATTAAAATAATTAA
>CL65.Contig3_All
GTCCTGTTTGTGCCTTCGAGTTAAACTCATTTCGCTCATACGAATCTGTA
GAAACGTTAGTTTAGCATATTTTATTACTTGGACACAATTTTCTTTTATC
ACGTCGACACTTTTTGCTGAAGGTTGAAAAAAATCATTGTATAACGTACA
AATGATTACCAAGCGAGCATGTTTTTACCGCAATTACACTTCAATTGCAA
CCCCAGTACAGCGATGGACAAAGATCGCAGAATCAGTGATGAGGTGCGCG
AGTAGAATTCATGAATATGGGTAATGCACAGAGCAGAGCGGCAGAGCGAC
TGTGATATTACCGTCCCATACTGATTACAAAGAGTCGCTTTTGCTGCTTT
CTTGATGCTTGAAACTTGCATGTGCATTGAATTTGGTGACGTCAACGGTG
ACTGCGATTGCGGAATGCAAAATTAAAATTTGTTGTTATTGTTGCTTAGA
AGAAGCTTTCCCAATTTAATAATAAACAATTAAAATAATTAA
>CL66.Contig1_All
ATCATTTTATTAATCATTTTTTTCTCTCATAATCTCTATCAAAATGATTA
ATTTAGTTGAGATGCTGAGTAATGAAAGGCAAAAATTCTGATACTCGAGC
ATAAACTGTCGGCCACTCCTGAGCACAACCATATCCCCATGAAACGACAC
CAACTACAAAGTTCTGGTAAGTCAATGGACCGCCGCTATCACCTTGACAG
GCATCCGACCCAACAGCACCAGCGCATATATGTTGTTCAAGAATATTTTC
TTGTGGATAGATCGCTTGACATTGAGCATTTGTAAGAACGGGAACAAAAA
CACTTTGTAAAATATCCGGGAAATTACGAGCACCAGATTCCAAATCGCCC
CATCCTGAAACTAAAGCCATGTTACCTCCTGTTACATGGAAGTTTGGTGG
TGGAAGACTAATAACATTTTTCGTAGGCCCAGGGACAATATCGCGCTCTA
GCGCCATAACAGCAATATCGTATTCAATTGTCCAATCATCATATAAAGGG
TGTTCCCATAATGCAGAGACTTGAATAAGATCATCATTATGGTTGATGTT
TGTTTGTCCCGCTAGAATTTGATATTCATTTGCTGGATCTCCATATGTGC
AATGAACAGCGGTCAAAATCCTGTTTACGGTTATGATGCTTCCACCACAA
ATATGGAAACGTCTCCAGTGCAAGCCGATCTGATGGGGAACCTCCGAAAT
ATCTGTGTCCCTGCCACCAACGATTCTGCCACCTCTGCCAACATCACGCT
TGCCACTAAGCAATGCATTCAATTGATATCGATGACGAAATTTGGGTGTT
GCTGATACAGCAACAGCCGCAACTATCAGAAGTAGAACTGTAAACTTCAA
CATTTTGCGCAATACTAAATGAAAGCTCAAGAAAATTAGCGCAATTTATA
>CL66.Contig2_All
TGAAGTATAAAATTATCAATAGAATTTTTATTATTATGAATTGAGTTTAT
AAATTGCGCTAATTTTCTTGAGCTTTCATTTAGTATTGCGCAAAATGTTG
AAGTTTACAGTTCTACTTCTGATAGTTGCGGCTGTTGCTGTATCAGCAAC
ACCCAAATTTCGTCATCGATATCAATTGAATGCATTGCTTAGTGGCAAGC
GTGATGTTGGCAGAGGTGGCAGAATCGTTGGTGGCAGGGACACAGATATT
TCGGAGGTTCCCCATCAGATCGGCTTGCACTGGAGACGTTTCCATATTTG
TGGTGGAAGCATCATAACCGTAAACAGGATTTTGACCGCTGTTCATTGCA
CATAGTGAGATGATTAACTAAATATTTTCCGTTAGAACATCTCTATAAAT
TTGAAATCCTTATTAGTGGAGATCCAGCAAATGAATATCAAATTCTAGCG
GGACAAACAAACATCAACCATAATGATGATCTTATTCAAGTCTCTGCATT
ATGGGAACACCCTTTATATGATGATTGGACACTTGAATACGATGTTGCTG
TTATGGCGCTAGAGCGCGATATTGTCCCTGGGCCTACGAAAAATGTTATT
AGTCTTCCACCACCAAACTTCCATGTAACAGGAGGTAACATGGCTTTAGT
TTCAGGTAAGATTTCTAATCTATTGCGACTTAATTATTGGCAATTTCATT
TAATAACTTTATTTTGTGCAAGGATGGGGCGATTTGGAATCTGGTGCTCG
TAATTTCCCGGATATTTTACAAAGTGTTTTTGTTCCCGTTCTTACAAATG
CTCAATGTCAAGCGATCTATCCACAAGAAAATATTCTTGAACAACATATA
TGCGCTGGTGCTGTTGGGTCGGATGCCTGTCAAGGTGATAGCGGCGGTCC
ATTGACTTACCAGAACTTTGTAGTTGGTGTCGTTTCATGGGGATATGGTT
GTGCTCAGGAGTGGCCGACAGTTTATGCTCGAGTATCAGAATTTTTGCCT
TTCATTACTCAGCATCTCAAATGATTCAGAATTTTAATGGCAATATGATT
GTACTTGTTAATCCTAATGATGACTACAATCCAAAACAGCCAGCAAATGC
AAAAGAGTATACTTCTTCAAACTTCATAATTGTCGTTTATGTGCTCATAT
GTGTCGTAATTGATTTGTCAGTGACTTTAATGTTTGTACTAGTAAAGTTA
GTTCCTTAGTTCCGTTGTTGAATTAAAAGCCGTGTAAAAAAAA
>CL66.Contig3_All
ATCATTTTATTAATCATTTTTTTCTCTCATAATCTCTATCAAAATGATTA
ATTTAGTTGAGATGCTGAGTAATGAAAGGCAAAAATTCTGATACTCGAGC
ATAAACTGTCGGCCACTCCTGAGCACAACCATATCCCCATGAAACGACAC
CAACTACAAAGTTCTGGTAAGTCAATGGACCGCCGCTATCACCTTGACAG
GCATCCGACCCAACAGCACCAGCGCATATATGTTGTTCAAGAATATTTTC
TTGTGGATAGATCGCTTGACATTGAGCATTTGTAAGAACGGGAACAAAAA
CACTTTGTAAAATATCCGGGAAATTACGAGCACCAGATTCCAAATCGCCC
CATCCTGAAACTAAAGCCATGTTACCTCCTGTTACATGGAAGTTTGGTGG
TGGAAGACTAATAACATTTTTCGTAGGCCCAGGGACAATATCGCGCTCTA
GCGCCATAACAGCAATATCGTATTCAATTGTCCAATCATCATATAAAGGG
TGTTCCCATAATGCAGAGACTTGAATAAGATCATCATTATGGTTGATGTT
TGTTTGTCCCGCTAGAATTTGATATTCATTTGCTGGATCTCCACTAATAA
GGATTTCAAATTTATAGAGATGTTCTAACGGAAAATATTTAGTTAATCAT
CTCACTATGTGCAATGAACAGCGGTCAAAATCCTGTTTACGGTTATGATG
CTTCCACCACAAATATGGAAACGTCTCCAGTGCAAGCCGATCTGATGGGG
AACCTCCGAAATATCTGTGTCCCTGCCACCAACGATTCTGCCACCTCTGC
CAACATCACGCTTGCCACTAAGCAATGCATTCAATTGATATCGATGACGA
AATTTGGGTGTTGCTGATACAGCAACAGCCGCAACTATCAGAAGTAGAAC
TGTAAACTTCAACATTTTGCGCAATACTAAATGAAAGCTCAAGAAAATTA
GCGCAATTTATA
>CL66.Contig4_All
ATCATTTTATTAATCATTTTTTTCTCTCATAATCTCTATCAAAATGATTA
ATTTAGTTGAGATGCTGAGTAATGAAAGGCAAAAATTCTGATACTCGAGC
ATAAACTGTCGGCCACTCCTGAGCACAACCATATCCCCATGAAACGACAC
CAACTACAAAGTTCTGGTAAGTCAATGGACCGCCGCTATCACCTGGCATC
CGACCCAACAGCACCAGCGCATATATGTTGTTCAAGAATATTTTCTTGTG
GATAGATCGCTTGACATTGAGCATTTGTAAGAACGGGAACAAAAACACTT
TGTAAAATATCCGGGAAATTACGAGCACCAGATTCCAAATCGCCCCATCC
TTGCACAAAATAAAGTTATTAAAGGAAATTGCCAATAATTAAGTCGCAAT
AGATTAGAAATCTTACCTGAAACTAAAGCCATGTTACCTCCTGTTACATG
GAAGTTTGGTGGTGGAAGACTAATAACATTTTTCGTAGGCCCAGGGACAA
TATCGCGCTCTAGCGCCATAACAGCAATATCGTATTCAATTGTCCAATCA
TCATATAAAGGGTGTTCCCATAATGCAGAGACTTGAATAAGATCATCATT
ATGGTTGATGTTTGTTTGTCCCGCTAGAATTTGATATTCATTTGCTGGAT
CTCCATATGTGCAATGAACAGCGGTCAAAATCCTGTTTACGGTTATGATG
CTTCCACCACAAATATGGAAACGTCTCCAGTGCAAGCCGATCTGATGGGG
AACCTCCGAAATATCTGTGTCCCTGCCACCAACGATTCTGCCACCTCTGC
CAACATCACGCTTGCCACTAAGCAATGCATTCAATTGATATCGATGACGA
AATTTGGGTGTTGCTGATACAGCAACAGCCGCAACTATCAGAAGTAGAAC
TGTAAACTTCAACATTTTGCGCAATACTAAATGAAAGCTCAAGAAAATTA
GCGCAATTTATA
>CL66.Contig5_All
ATCATTTTATTAATCATTTTTTTCTCTCATAATCTCTATCAAAATGATTA
ATTTAGTTGAGATGCTGAGTAATGAAAGGCAAAAATTCTGATACTCGAGC
ATAAACTGTCGGCCACTCCTGAGCACAACCATATCCCCATGAAACGACAC
CAACTACAAAGTTCTGGTAAGTCAATGGACCGCCGCTATCACCTGGCATC
CGACCCAACAGCACCAGCGCATATATGTTGTTCAAGAATATTTTCTTGTG
GATAGATCGCTTGACATTGAGCATTTGTAAGAACGGGAACAAAAACACTT
TGTAAAATATCCGGGAAATTACGAGCACCAGATTCCAAATCGCCCCATCC
TTGCACAAAATAAAGTTATTAAAGGAAATTGCCAATAATTAAGTCGCAAT
AGATTAGAAATCTTACCTGAAACTAAAGCCATGTTACCTCCTGTTACATG
GAAGTTTGGTGGTGGAAGACTAATAACATTTTTCGTAGGCCCAGGGACAA
TATCGCGCTCTAGCGCCATAACAGCAATATCGTATTCAATTGTCCAATCA
TCATATAAAGGGTGTTCCCATAATGCAGAGACTTGAATAAGATCATCATT
ATGGTTGATGTTTGTTTGTCCCGCTAGAATTTGATATTCATTTGCTGGAT
CTCCACTAATAAGGATTTCAAATTTATAGAGATGTTCTAACGGAAAATAT
TTAGTTAATCATCTCACTATGTGCAATGAACAGCGGTCAAAATCCTGTTT
ACGGTTATGATGCTTCCACCACAAATATGGAAACGTCTCCAGTGCAAGCC
GATCTGATGGGGAACCTCCGAAATATCTGTGTCCCTGCCACCAACGATTC
TGCCACCTCTGCCAACATCACGCTTGCCACTAAGCAATGCATTCAATTGA
TATCGATGACGAAATTTGGGTGTTGCTGATACAGCAACAGCCGCAACTAT
CAGAAGTAGAACTGTAAACTTCAACATTTTGCGCAATACTAAATGAAAGC
TCAAGAAAATTAGCGCAATTTATA
>CL67.Contig1_All
GAAGCTCATCGCTATTGTTTTCGGGATCAAAAATTCCCATGGTCAAAGGT
CGATGATAAAAATTTGTTCTTTGAAGCCATCCGATCTGAGACACAAAAAT
CGAGTTCCACTGAAATATAAAATTCCAAAAGAAAAATCCTGTCCAAAAAT
CAAACTGCTGGTCAGAAGAAAATATCAGTTTATTGAAAAATCATAAAGAG
CTGCACGACATAGAAATTGTTTGAATCCCGACTTTGCAGTCGATGAAAAA
AGAGAGAATAAATATTATTCCATTTTTGTTCTTGCATCGTTAAACCTACT
GCGCTTCGTGTTAAATAATTACACAATTTCTCGTCGCAAGTATTTATTCT
GTCGAAACCCTGCTTCAAACAGTTTCCCCCTACTCAAGATCCTGAACCCC
GTTGAAGAAATTTAACAATTTGTGAGCCGACG
>CL67.Contig2_All
GCATGCTGAGCATGTTATGTGATCATCTTCTTCAACTTCCTTCATGCACT
TCGGGCATTGTGAGAAGTTTTGGGCTATAGACATAGTGACCCAAGAATCC
TGGCAGGATCGCCAGCTGTTAAATTTCTTCAACGGGGTTCAGGATCTTGA
GTAGGGGGAAACTGTTTGAAGCAGGGTTTCGACAGAATAAATACTTGCGA
CGAGAAATTGTGTAATTATTTAACACGAAGCGCAGTAGGTTTAACGATGC
AAGAACAAAAATGGAATAATATTTATTCTCTCCTAAAATTATTTAAGGGA
[truncated: 28,989,695 more chars]
